# Supplementary material for: Comparative evaluation of bioinformatic tools for virus-host prediction and their application to a highly diverse community in the Cuatro Ciénegas Basin, Mexico
Source: PLoS One. 2024 Feb 1;19(2):e0291402. doi: 10.1371/journal.pone.0291402 (PMC10833507; doi:10.1371/journal.pone.0291402)
Supplement: S1 File — The file contains six sheets—the first one lists bacteriophage genomes. The second is the Virus-Host DB table. The third one is the RefSeq release catalog with complete bacterial genomes—the fourth lists the virus-host pairs, including their accessions, used for benchmarking. The fifth sheet is the reference accession-genus list against which each prediction was compared. The sixth and final sheet contains the prediction results of each tool, using the parameters on which they perform the best. (XLSX) [file pone.0291402.s001.xlsx]

## Sheet: bacteriaViruses
## Complete genomes: Viruses (taxid 10239) filtered by host 'bacteria'	Viruses[Organism] AND srcdb_refseq[PROP] NOT wgs[PROP] NOT "cellular organisms"[Organism] NOT AC_000001[PACC] : AC_999999[PACC] AND "vhost bacteria"[Filter]
Genome	Accession	RefSeq type	Source information	Number of segments	Genome length	Number of proteins	Genome Neighbors	Host	Date completed	Date updated
Acholeplasma phage MV-L51	NC_001341	complete	strain:JA-1	-	4491 nt	4	-	bacteria	1991-02-07	08/13/2018
Achromobacter phage 83-24	NC_028834	complete	-	-	48216 nt	61	-	bacteria	2016-05-01	2021-12-10
Achromobacter phage JWAlpha	NC_023556	complete	strain:JWAlpha	-	72329 nt	91	-	bacteria	2014-04-03	2021-11-10
Achromobacter phage JWF	NC_029075	complete	-	-	81541 nt	118	-	bacteria	2016-05-02	12/21/2020
Achromobacter phage JWX	NC_028768	complete	-	-	49714 nt	67	-	bacteria	2016-05-01	2021-12-10
Achromobacter phage Motura	NC_049849	complete	-	-	221431 nt	344	-	bacteria	07/22/2020	12/22/2020
Achromobacter phage phiAxp-1	NC_029033	complete	-	-	45045 nt	64	-	bacteria	2016-05-01	12/21/2020
Achromobacter phage phiAxp-2	NC_029106	complete	-	-	62220 nt	86	-	bacteria	2016-05-02	12/21/2020
Achromobacter phage vB_AxyP_19-32_Axy04	NC_054967	complete	-	-	73834 nt	80	-	bacteria	05/27/2021	2021-11-10
Achromobacter phage vB_AxyP_19-32_Axy10	NC_054971	complete	-	-	73898 nt	83	-	bacteria	05/27/2021	2021-11-10
Achromobacter phage vB_AxyP_19-32_Axy11	NC_054972	complete	-	-	73413 nt	81	-	bacteria	05/27/2021	2021-11-10
Achromobacter phage vB_AxyP_19-32_Axy12	NC_054968	complete	-	-	74096 nt	82	-	bacteria	05/27/2021	2021-11-10
Achromobacter phage vB_AxyP_19-32_Axy24	NC_054969	complete	-	-	74744 nt	82	-	bacteria	05/27/2021	2021-11-10
Acidovorax phage ACP17	NC_041997	complete	-	-	156281 nt	253	-	bacteria	2019-02-05	12/21/2020
Acinetobacter phage 133	NC_015250	complete	strain:Acj133	-	159801 nt	257	-	bacteria	03/21/2011	03/23/2022
Acinetobacter phage AB1	NC_042028	complete	strain:AB1	-	45159 nt	85	-	bacteria	2019-02-05	2021-12-10
Acinetobacter phage AB3	NC_021337	incomplete	-	-	31185 nt	29	-	bacteria	2013-03-06	12/21/2020
Acinetobacter phage AM101	NC_049511	complete	-	-	166487 nt	250	-	bacteria	2020-03-07	2021-12-10
Acinetobacter phage AP205	NC_002700	incomplete	-	-	4268 nt	4	-	bacteria	03/18/2001	08/13/2018
Acinetobacter phage AP22	NC_017984	complete	-	-	46387 nt	89	-	bacteria	05/14/2012	2021-12-10
Acinetobacter phage AbKT21phiIII	NC_048142	complete	-	-	40898 nt	42	-	bacteria	05/15/2020	12/21/2020
Acinetobacter phage AbP2	NC_041998	complete	-	-	45373 nt	88	-	bacteria	2019-02-05	2021-12-10
Acinetobacter phage AbTZA1	NC_049445	complete	-	-	168223 nt	253	-	bacteria	2020-03-07	2021-11-10
Acinetobacter phage Abp1	NC_021316	complete	-	-	42185 nt	54	-	bacteria	2013-03-06	12/21/2020
Acinetobacter phage Ac42	NC_014660	complete	strain:Ac42	-	167716 nt	255	-	bacteria	2010-12-11	2021-12-10
Acinetobacter phage Acj61	NC_014661	complete	-	-	164093 nt	241	-	bacteria	2010-12-11	2021-12-10
Acinetobacter phage Acj9	NC_014663	complete	-	-	169947 nt	253	-	bacteria	2010-12-11	12/20/2020
Acinetobacter phage Fri1	NC_028848	complete	-	-	41805 nt	54	-	bacteria	2016-05-01	12/21/2020
Acinetobacter phage IME-200	NC_028987	complete	-	-	41243 nt	54	-	bacteria	2016-05-01	12/21/2020
Acinetobacter phage IMEAB3	NC_023590	complete	-	-	43050 nt	57	-	bacteria	2014-04-03	12/21/2020
Acinetobacter phage KARL-1	NC_049441	complete	-	-	166560 nt	253	-	bacteria	2020-03-07	2021-12-10
Acinetobacter phage LZ35	NC_031117	complete	-	-	44885 nt	83	-	bacteria	09/23/2016	2021-12-10
Acinetobacter phage Loki	NC_042137	complete	-	-	41308 nt	51	-	bacteria	2015-06-11	12/21/2020
Acinetobacter phage Petty	NC_023570	complete	-	-	40739 nt	45	-	bacteria	2014-04-03	12/21/2020
Acinetobacter phage Presley	NC_023581	complete	-	-	77792 nt	95	-	bacteria	2014-04-03	12/21/2020
Acinetobacter phage SH-Ab 15519	NC_041905	complete	-	-	40493 nt	51	-	bacteria	2019-02-05	12/21/2020
Acinetobacter phage SWH-Ab-1	NC_047896	complete	-	-	41567 nt	48	-	bacteria	05/15/2020	12/19/2020
Acinetobacter phage SWH-Ab-3	NC_047883	complete	-	-	41730 nt	49	-	bacteria	05/15/2020	11/27/2020
Acinetobacter phage VB_ApiP_XC38	NC_055823	complete	-	-	79328 nt	97	-	bacteria	2021-02-06	2021-08-06
Acinetobacter phage WCHABP1	NC_041966	complete	-	-	45888 nt	89	-	bacteria	2019-02-05	2021-12-10
Acinetobacter phage WCHABP12	NC_041924	complete	-	-	45415 nt	88	-	bacteria	2019-02-05	2021-12-10
Acinetobacter phage WCHABP5	NC_041967	complete	-	-	40409 nt	47	-	bacteria	2019-02-05	12/21/2020
Acinetobacter phage YMC-13-01-C62	NC_024785	complete	-	-	44844 nt	84	-	bacteria	2014-09-09	2021-12-10
Acinetobacter phage YMC/09/02/B1251	NC_019541	complete	-	-	45364 nt	62	-	bacteria	11/21/2012	2021-12-10
Acinetobacter phage YMC11/11/R3177	NC_041866	complete	-	-	47575 nt	80	-	bacteria	2019-02-05	2021-12-10
Acinetobacter phage YMC11/12/R2315	NC_028855	complete	-	-	44846 nt	85	-	bacteria	2016-05-01	2021-12-10
Acinetobacter phage YMC13/03/R2096	NC_027332	complete	-	-	98170 nt	162	-	bacteria	06/24/2015	12/21/2020
Acinetobacter phage ZZ1	NC_018087	complete	-	-	166687 nt	256	-	bacteria	06/27/2012	12/20/2020
Acinetobacter phage phiAB1	NC_028675	complete	-	-	41526 nt	46	-	bacteria	12/17/2015	12/20/2020
Acinetobacter phage phiAB6	NC_031086	complete	-	-	40570 nt	45	-	bacteria	09/23/2016	12/21/2020
Acinetobacter phage phiAC-1	NC_028995	complete	-	-	43216 nt	82	-	bacteria	2016-05-01	2021-12-10
Acinetobacter phage vB_AbaM-IME-AB2	NC_041857	complete	-	-	43665 nt	82	-	bacteria	2019-02-05	2021-12-10
Acinetobacter phage vB_AbaM_Acibel004	NC_025462	complete	-	-	99730 nt	156	-	bacteria	2014-10-11	12/21/2020
Acinetobacter phage vB_AbaM_Apostate	NC_049491	complete	-	-	164746 nt	244	-	bacteria	2020-03-07	2021-12-10
Acinetobacter phage vB_AbaM_B09_Aci01-1	NC_048074	complete	-	-	103628 nt	163	-	bacteria	05/15/2020	12/21/2020
Acinetobacter phage vB_AbaM_B09_Aci02-2	NC_048075	complete	-	-	104354 nt	171	-	bacteria	05/15/2020	12/21/2020
Acinetobacter phage vB_AbaM_B09_Aci05	NC_048080	complete	-	-	102789 nt	160	-	bacteria	05/15/2020	12/21/2020
Acinetobacter phage vB_AbaM_Berthold	NC_049490	complete	-	-	165927 nt	250	-	bacteria	2020-03-07	2021-12-10
Acinetobacter phage vB_AbaM_Kimel	NC_049492	complete	-	-	167922 nt	252	-	bacteria	2020-03-07	2021-12-10
Acinetobacter phage vB_AbaM_Konradin	NC_049479	complete	-	-	166210 nt	249	-	bacteria	2020-03-07	2021-12-10
Acinetobacter phage vB_AbaM_Lazarus	NC_049493	complete	-	-	165151 nt	247	-	bacteria	2020-03-07	2021-12-10
Acinetobacter phage vB_AbaM_ME3	NC_041884	complete	-	-	234900 nt	326	-	bacteria	2019-02-05	12/21/2020
Acinetobacter phage vB_AbaM_PhT2	NC_049494	complete	-	-	166330 nt	246	-	bacteria	2020-03-07	2021-12-10
Acinetobacter phage vB_AbaM_phiAbaA1	NC_031280	complete	-	-	104906 nt	165	-	bacteria	09/27/2016	12/21/2020
Acinetobacter phage vB_AbaP_46-62_Aci07	NC_048076	complete	-	-	42330 nt	52	-	bacteria	05/15/2020	12/21/2020
Acinetobacter phage vB_AbaP_AS11	NC_041915	complete	-	-	41642 nt	51	-	bacteria	2019-02-05	12/21/2020
Acinetobacter phage vB_AbaP_AS12	NC_041914	complete	-	-	41402 nt	49	-	bacteria	2019-02-05	12/21/2020
Acinetobacter phage vB_AbaP_Acibel007	NC_025457	complete	-	-	42654 nt	53	-	bacteria	2014-10-11	12/21/2020
Acinetobacter phage vB_AbaP_B09_Aci08	NC_048081	complete	-	-	42067 nt	53	-	bacteria	05/15/2020	12/21/2020
Acinetobacter phage vB_AbaP_B1	NC_042003	complete	-	-	40879 nt	51	-	bacteria	2019-02-05	12/21/2020
Acinetobacter phage vB_AbaP_B3	NC_042004	complete	-	-	40598 nt	49	-	bacteria	2019-02-05	12/21/2020
Acinetobacter phage vB_AbaP_D2	NC_042124	complete	-	-	39964 nt	47	-	bacteria	2019-02-05	12/21/2020
Acinetobacter phage vB_AbaP_PD-6A3	NC_028684	complete	-	-	41563 nt	48	-	bacteria	12/17/2015	12/21/2020
Acinetobacter phage vB_AbaP_PD-AB9	NC_028679	complete	-	-	40938 nt	48	-	bacteria	12/17/2015	12/21/2020
Acinetobacter phage vB_AbaS_TRS1	NC_031098	complete	-	-	40749 nt	70	-	bacteria	09/23/2016	2021-12-10
Acinetobacter phage vB_ApiM_fHyAci03	NC_049438	complete	-	-	165975 nt	247	-	bacteria	2020-03-07	2021-12-10
Acinetobacter phage vB_ApiP_P1	NC_042006	complete	-	-	41208 nt	49	-	bacteria	2019-02-05	12/21/2020
Acinetobacter phage vB_ApiP_P2	NC_042007	complete	-	-	41514 nt	54	-	bacteria	2019-02-05	12/21/2020
Actinoplanes phage phiAsp2	NC_005885	complete	-	-	58638 nt	76	-	bacteria	06/14/2004	12/20/2020
Aeribacillus phage AP45	NC_048651	complete	-	-	51606 nt	73	-	bacteria	06/19/2020	2021-12-10
Aeromonas phage 25	NC_008208	complete	-	-	161475 nt	242	-	bacteria	06/20/2006	12/20/2020
Aeromonas phage 25AhydR2PP	NC_047966	incomplete	-	-	42696 nt	51	-	bacteria	05/15/2020	12/21/2020
Aeromonas phage 2L372D	NC_048769	complete	-	-	122963 nt	217	-	bacteria	06/19/2020	12/22/2020
Aeromonas phage 2L372X	NC_048770	complete	-	-	115893 nt	211	-	bacteria	06/19/2020	12/22/2020
Aeromonas phage 2_D05	NC_054465	complete	-	-	43233 nt	83	-	bacteria	04/26/2021	04/29/2021
Aeromonas phage 31	NC_007022	complete	-	-	172963 nt	247	-	bacteria	05/21/2005	12/20/2020
Aeromonas phage 44RR2.8t	NC_005135	complete	-	-	173591 nt	252	-	bacteria	2003-11-10	01/31/2022
Aeromonas phage 4L372D	NC_048771	complete	-	-	138690 nt	251	-	bacteria	06/19/2020	12/22/2020
Aeromonas phage 4L372XY	NC_048772	complete	-	-	124279 nt	221	-	bacteria	06/19/2020	12/22/2020
Aeromonas phage 4_4572	NC_048773	complete	-	-	102915 nt	154	-	bacteria	06/19/2020	12/22/2020
Aeromonas phage 4_D05	NC_054466	complete	-	-	42249 nt	74	-	bacteria	04/26/2021	04/29/2021
Aeromonas phage 50AhydR13PP	NC_055746	complete	-	-	164983 nt	245	-	bacteria	2021-02-06	2021-07-06
Aeromonas phage 60AhydR15PP	NC_055747	complete	-	-	165795 nt	247	-	bacteria	2021-02-06	2021-07-06
Aeromonas phage 65	NC_015251	complete	-	-	235229 nt	437	-	bacteria	03/21/2011	03/23/2022
Aeromonas phage AS-gz	NC_042019	complete	type:linear	-	162422 nt	237	-	bacteria	2019-02-05	12/21/2020
Aeromonas phage AS-sw	NC_048674	incomplete	type:linear	-	230024 nt	406	-	bacteria	06/19/2020	12/21/2020
Aeromonas phage AS-zj	NC_048673	complete	-	-	229929 nt	402	-	bacteria	06/19/2020	12/21/2020
Aeromonas phage Aeh1	NC_005260	complete	-	-	233234 nt	352	-	bacteria	2003-03-12	12/20/2020
Aeromonas phage Aes012	NC_020879	complete	-	-	161978 nt	243	-	bacteria	2013-01-04	2021-12-10
Aeromonas phage Aes508	NC_019543	complete	-	-	160646 nt	230	-	bacteria	11/21/2012	12/21/2020
Aeromonas phage Ah1	NC_055733	complete	-	-	221116 nt	332	-	bacteria	2021-02-06	2021-07-06
Aeromonas phage AhSzq-1	NC_047949	incomplete	type:linear; isolate:seawater	-	112558 nt	143	-	bacteria	05/15/2020	12/21/2020
Aeromonas phage AhSzw-1	NC_047950	complete	type:linear; isolate:seawater	-	115739 nt	141	-	bacteria	05/15/2020	12/21/2020
Aeromonas phage Ahp1	NC_047866	complete	-	-	42167 nt	46	-	bacteria	05/15/2020	12/21/2020
Aeromonas phage CC2	NC_019538	complete	-	-	231743 nt	427	-	bacteria	11/21/2012	12/21/2020
Aeromonas phage CF7	NC_047865	complete	-	-	42439 nt	49	-	bacteria	05/15/2020	12/21/2020
Aeromonas phage LAh_6	NC_048774	complete	-	-	101390 nt	164	-	bacteria	06/19/2020	12/22/2020
Aeromonas phage LAh_7	NC_052985	complete	-	-	61426 nt	75	-	bacteria	02/13/2021	2021-12-10
Aeromonas phage LAh_8	NC_048775	complete	-	-	97408 nt	143	-	bacteria	06/19/2020	12/22/2020
Aeromonas phage LAh_9	NC_048776	complete	-	-	97988 nt	147	-	bacteria	06/19/2020	12/22/2020
Aeromonas phage PX29	NC_023688	complete	-	-	222006 nt	330	-	bacteria	2014-11-03	12/20/2020
Aeromonas phage ZPAH7	NC_048133	complete	-	-	30791 nt	29	-	bacteria	05/15/2020	12/21/2020
Aeromonas phage pAh6-C	NC_025459	complete	-	-	53744 nt	86	-	bacteria	2014-10-11	12/21/2020
Aeromonas phage pIS4-A	NC_042037	complete	strain:pIS4-A	-	47624 nt	78	-	bacteria	2019-02-05	2021-11-10
Aeromonas phage phiA8-29	NC_048660	complete	-	-	144974 nt	185	-	bacteria	06/19/2020	12/21/2020
Aeromonas phage phiAS4	NC_014635	complete	-	-	163875 nt	271	-	bacteria	10/28/2010	12/20/2020
Aeromonas phage phiAS5	NC_014636	complete	-	-	225268 nt	343	-	bacteria	10/28/2010	12/20/2020
Aeromonas phage phiAS7	NC_019528	incomplete	-	-	41572 nt	51	-	bacteria	11/21/2012	12/21/2020
Aeromonas phage phiO18P	NC_009542	complete	-	-	33985 nt	45	-	bacteria	2007-08-06	03/23/2022
Aeromonas phage vB_AhyS-A18P4	NC_052984	complete	-	-	60975 nt	73	-	bacteria	02/13/2021	2021-12-10
Aeromonas phage vB_AsaM-56	NC_019527	complete	isolate:HER109	-	43551 nt	83	-	bacteria	11/21/2012	2021-12-10
Aggregatibacter phage S1249	NC_013597	complete	-	-	43970 nt	66	-	bacteria	2009-11-12	2021-12-10
Agrobacterium phage 7-7-1	NC_019519	complete	-	-	69391 nt	127	-	bacteria	12/31/2012	12/21/2020
Agrobacterium phage Atu_ph02	NC_047845	complete	-	-	45423 nt	55	-	bacteria	05/15/2020	12/21/2020
Agrobacterium phage Atu_ph03	NC_047846	complete	-	-	45175 nt	58	-	bacteria	05/15/2020	12/21/2020
Agrobacterium phage Atu_ph07	NC_042013	complete	-	-	490380 nt	714	-	bacteria	2019-02-05	12/19/2020
Alteromonas phage vB_AcoS-R7M	NC_048878	complete	-	-	56163 nt	67	-	bacteria	06/19/2020	12/22/2020
Alteromonas phage vB_AmaP_AD45-P1	NC_021532	complete	-	-	103910 nt	120	-	bacteria	06/20/2013	2021-12-10
Alteromonas phage vB_AmeM_PT11-V22	NC_048847	complete	-	-	92760 nt	156	-	bacteria	06/19/2020	12/22/2020
Alteromonas phage vB_AspP-H4/4	NC_047834	complete	-	-	47631 nt	49	-	bacteria	05/15/2020	12/21/2020
Anabaena phage A-4L	NC_024358	complete	-	-	41750 nt	38	-	bacteria	06/24/2014	12/21/2020
Anoxybacillus phage A403	NC_048701	incomplete	-	-	40847 nt	61	-	bacteria	06/19/2020	2021-12-10
Aquamicrobium phage P14	NC_041912	complete	-	-	40551 nt	48	-	bacteria	2019-02-05	12/21/2020
Arawnvirus arawn	NC_048848	complete	-	-	31118 nt	50	-	bacteria	06/19/2020	2021-12-10
Aresaunavirus RSA1	NC_009382	complete	-	-	38760 nt	51	-	bacteria	04/25/2007	2021-12-10
Aresaunavirus RsoM1USA	NC_049432	complete	-	-	39309 nt	55	-	bacteria	2020-03-07	2021-12-10
Arthrobacter phage Abba	NC_049498	complete	-	-	46623 nt	71	-	bacteria	2020-03-07	12/22/2020
Arthrobacter phage Abidatro	NC_042002	complete	-	-	39122 nt	66	-	bacteria	2019-02-05	12/21/2020
Arthrobacter phage Adat	NC_042020	complete	-	-	45428 nt	56	-	bacteria	2019-02-05	12/21/2020
Arthrobacter phage Amigo	NC_041949	complete	-	-	59173 nt	86	-	bacteria	2019-02-05	12/21/2020
Arthrobacter phage Andrew	NC_048098	complete	-	-	38802 nt	71	-	bacteria	05/15/2020	12/21/2020
Arthrobacter phage Anjali	NC_048739	complete	-	-	19679 nt	27	-	bacteria	06/19/2020	12/21/2020
Arthrobacter phage BarretLemon	NC_031252	complete	-	-	51290 nt	79	-	bacteria	09/27/2016	12/21/2020
Arthrobacter phage Beans	NC_041999	complete	-	-	49797 nt	73	-	bacteria	2019-02-05	12/21/2020
Arthrobacter phage Bennie	NC_041938	complete	-	-	43075 nt	62	-	bacteria	2019-02-05	12/21/2020
Arthrobacter phage BigMack	NC_054418	complete	-	-	43357 nt	61	-	bacteria	04/20/2021	04/20/2021
Arthrobacter phage Brent	NC_041930	complete	-	-	49879 nt	74	-	bacteria	2019-02-05	12/21/2020
Arthrobacter phage Bridgette	NC_048091	complete	-	-	43113 nt	71	-	bacteria	05/15/2020	2021-12-10
Arthrobacter phage CaptnMurica	NC_041951	complete	-	-	58159 nt	88	-	bacteria	2019-02-05	12/21/2020
Arthrobacter phage Circum	NC_041948	complete	-	-	58353 nt	99	-	bacteria	2019-02-05	12/21/2020
Arthrobacter phage Colucci	NC_042000	complete	-	-	70707 nt	114	-	bacteria	2019-02-05	12/21/2020
Arthrobacter phage Constance	NC_048092	complete	-	-	43706 nt	70	-	bacteria	05/15/2020	2021-12-10
Arthrobacter phage Coral	NC_048099	complete	-	-	38317 nt	72	-	bacteria	05/15/2020	12/21/2020
Arthrobacter phage Decurro	NC_028692	complete	-	-	15524 nt	26	-	bacteria	12/17/2015	12/21/2020
Arthrobacter phage DrManhattan	NC_048093	complete	-	-	42577 nt	72	-	bacteria	05/15/2020	2021-12-10
Arthrobacter phage DrRobert	NC_041939	complete	-	-	42601 nt	59	-	bacteria	2019-02-05	12/21/2020
Arthrobacter phage DrYang	NC_049489	complete	-	-	69061 nt	105	-	bacteria	2020-03-07	12/22/2020
Arthrobacter phage Eileen	NC_048094	complete	-	-	41165 nt	63	-	bacteria	05/15/2020	2021-12-10
Arthrobacter phage Galaxy	NC_041876	complete	-	-	37809 nt	65	-	bacteria	2019-02-05	12/21/2020
Arthrobacter phage Gisselle	NC_054419	complete	-	-	43089 nt	61	-	bacteria	04/20/2021	04/20/2021
Arthrobacter phage Glenn	NC_041940	complete	-	-	44389 nt	64	-	bacteria	2019-02-05	12/21/2020
Arthrobacter phage Gordon	NC_041952	complete	-	-	58279 nt	89	-	bacteria	2019-02-05	12/21/2020
Arthrobacter phage GreenHearts	NC_054420	complete	-	-	44251 nt	62	-	bacteria	04/20/2021	04/20/2021
Arthrobacter phage Greenhouse	NC_054421	complete	-	-	43977 nt	61	-	bacteria	04/20/2021	04/20/2021
Arthrobacter phage HunterDalle	NC_041941	complete	-	-	43336 nt	60	-	bacteria	2019-02-05	12/21/2020
Arthrobacter phage Huntingdon	NC_054422	complete	-	-	43891 nt	61	-	bacteria	04/20/2021	04/20/2021
Arthrobacter phage Jasmine	NC_041875	complete	-	-	46723 nt	57	-	bacteria	2019-02-05	12/21/2020
Arthrobacter phage Jawnski	NC_041931	complete	-	-	49419 nt	73	-	bacteria	2019-02-05	12/21/2020
Arthrobacter phage Joann	NC_041942	complete	-	-	44183 nt	63	-	bacteria	2019-02-05	12/21/2020
Arthrobacter phage Judy	NC_048095	complete	-	-	43440 nt	72	-	bacteria	05/15/2020	2021-12-10
Arthrobacter phage KBurrousTX	NC_049442	complete	-	-	71020 nt	107	-	bacteria	2020-03-07	12/21/2020
Arthrobacter phage KellEzio	NC_031231	complete	-	-	58871 nt	98	-	bacteria	09/27/2016	12/21/2020
Arthrobacter phage Kepler	NC_048100	complete	-	-	38449 nt	75	-	bacteria	05/15/2020	12/21/2020
Arthrobacter phage Kitkat	NC_031254	complete	-	-	58560 nt	100	-	bacteria	09/27/2016	12/21/2020
Arthrobacter phage Kittykat	NC_054423	complete	-	-	43603 nt	65	-	bacteria	04/20/2021	04/20/2021
Arthrobacter phage Korra	NC_041943	complete	-	-	43707 nt	59	-	bacteria	2019-02-05	12/21/2020
Arthrobacter phage Kuleana	NC_049473	complete	-	-	38850 nt	76	-	bacteria	2020-03-07	12/22/2020
Arthrobacter phage Laroye	NC_041947	complete	-	-	60005 nt	99	-	bacteria	2019-02-05	12/21/2020
Arthrobacter phage LiSara	NC_055032	complete	-	-	60137 nt	96	-	bacteria	05/27/2021	2021-07-06
Arthrobacter phage Liebe	NC_048115	complete	-	-	45803 nt	69	-	bacteria	05/15/2020	12/21/2020
Arthrobacter phage Litotes	NC_054424	complete	-	-	43496 nt	62	-	bacteria	04/20/2021	04/20/2021
Arthrobacter phage Lymara	NC_049471	complete	-	-	68762 nt	109	-	bacteria	2020-03-07	12/22/2020
Arthrobacter phage Maja	NC_048140	complete	-	-	36776 nt	56	-	bacteria	05/15/2020	2021-12-10
Arthrobacter phage MamaPearl	NC_054425	complete	-	-	43746 nt	60	-	bacteria	04/20/2021	04/20/2021
Arthrobacter phage Martha	NC_041932	complete	-	-	51027 nt	77	-	bacteria	2019-02-05	12/21/2020
Arthrobacter phage Mendel	NC_048740	complete	-	-	19428 nt	28	-	bacteria	06/19/2020	12/21/2020
Arthrobacter phage Molivia	NC_042001	complete	-	-	58247 nt	92	-	bacteria	2019-02-05	12/21/2020
Arthrobacter phage Mudcat	NC_031224	complete	-	-	59443 nt	95	-	bacteria	09/27/2016	05/27/2022
Arthrobacter phage Mufasa8	NC_049478	complete	-	-	60205 nt	104	-	bacteria	2020-03-07	2021-12-10
Arthrobacter phage Nubia	NC_054426	complete	-	-	44045 nt	61	-	bacteria	04/20/2021	04/20/2021
Arthrobacter phage Oxynfrius	NC_054427	complete	-	-	44163 nt	62	-	bacteria	04/20/2021	04/20/2021
Arthrobacter phage Peas	NC_048096	complete	-	-	44103 nt	68	-	bacteria	05/15/2020	2021-12-10
Arthrobacter phage Piccoletto	NC_042014	complete	-	-	49808 nt	74	-	bacteria	2019-02-05	12/21/2020
Arthrobacter phage Preamble	NC_041944	complete	-	-	43374 nt	64	-	bacteria	2019-02-05	12/21/2020
Arthrobacter phage PrincessTrina	NC_042053	complete	-	-	70265 nt	112	-	bacteria	2019-02-05	12/21/2020
Arthrobacter phage Pumancara	NC_041945	complete	-	-	42830 nt	61	-	bacteria	2019-02-05	12/21/2020
Arthrobacter phage Salgado	NC_055033	complete	-	-	59807 nt	99	-	bacteria	05/27/2021	2021-07-06
Arthrobacter phage Sergei	NC_054428	complete	-	-	43950 nt	60	-	bacteria	04/20/2021	04/20/2021
Arthrobacter phage Shade	NC_042015	complete	-	-	50930 nt	77	-	bacteria	2019-02-05	12/21/2020
Arthrobacter phage Sonali	NC_048152	complete	-	-	61073 nt	99	-	bacteria	05/15/2020	12/21/2020
Arthrobacter phage Sonny	NC_041933	complete	-	-	50909 nt	77	-	bacteria	2019-02-05	12/21/2020
Arthrobacter phage Tank	NC_041961	complete	-	-	67592 nt	105	-	bacteria	2019-02-05	12/21/2020
Arthrobacter phage TripleJ	NC_049470	complete	-	-	45507 nt	82	-	bacteria	2020-03-07	2021-12-10
Arthrobacter phage Urla	NC_054429	complete	-	-	43940 nt	62	-	bacteria	04/20/2021	04/20/2021
Arthrobacter phage Vibaki	NC_049465	complete	-	-	48201 nt	78	-	bacteria	2020-03-07	12/22/2020
Arthrobacter phage Wawa	NC_054430	complete	-	-	43850 nt	62	-	bacteria	04/20/2021	04/20/2021
Arthrobacter phage Wayne	NC_041946	complete	-	-	44371 nt	63	-	bacteria	2019-02-05	12/21/2020
Arthrobacter phage Wheelbite	NC_055034	complete	-	-	59879 nt	94	-	bacteria	05/27/2021	2021-07-06
Arthrobacter phage Yang	NC_048097	complete	-	-	43206 nt	68	-	bacteria	05/15/2020	2021-12-10
Arthrobacter phage Zartrosa	NC_049468	complete	-	-	50782 nt	79	-	bacteria	2020-03-07	12/22/2020
Arthrobacter phage vB_ArS-ArV2	NC_022972	complete	-	-	37372 nt	68	-	bacteria	2013-04-12	2021-12-10
Arthrobacter phage vB_ArtM-ArV1	NC_026606	complete	-	-	71200 nt	101	-	bacteria	2015-04-03	12/21/2020
Aurantimonas phage AmM-1	NC_027334	complete	strain:AmM-1	-	47800 nt	67	-	bacteria	06/24/2015	2021-12-10
Azobacteroides phage ProJPt-Bp1	NC_055706	complete	isolate:ProJPt-Bp1	-	99517 nt	52	-	bacteria	2021-02-06	2021-07-06
Azospirillum phage Cd	NC_010355	complete	-	-	62337 nt	95	-	bacteria	02/19/2008	2021-12-10
Bacillus phage 0305phi8-36	NC_009760	complete	-	-	218948 nt	246	-	bacteria	08/29/2007	12/20/2020
Bacillus phage 250	NC_029024	complete	-	-	56505 nt	54	-	bacteria	2016-05-01	10/15/2021
Bacillus phage AP50	NC_011523	complete	-	-	14398 nt	31	-	bacteria	2008-05-11	12/20/2020
Bacillus phage AR9	NC_031039	complete	-	-	251042 nt	291	-	bacteria	09/23/2016	12/21/2020
Bacillus phage Andromeda	NC_020478	complete	-	-	49259 nt	79	1	bacteria	2013-12-03	10/15/2021
Bacillus phage Aurora	NC_031121	complete	-	-	25905 nt	40	-	bacteria	09/23/2016	2022-03-04
Bacillus phage AvesoBmore	NC_028887	complete	-	-	167431 nt	301	-	bacteria	2016-05-01	2021-12-10
Bacillus phage B4	NC_018863	complete	-	-	162596 nt	277	-	bacteria	10/15/2012	2021-12-10
Bacillus phage B5S	NC_047736	complete	-	-	162598 nt	272	-	bacteria	05/15/2020	2021-12-10
Bacillus phage BCASJ1c	NC_006557	complete	-	-	41092 nt	58	-	bacteria	12/17/2004	2021-12-10
Bacillus phage BCD7	NC_019515	complete	-	-	93839 nt	140	-	bacteria	11/21/2012	2021-12-10
Bacillus phage BCP78	NC_018860	complete	-	-	156176 nt	227	-	bacteria	10/15/2012	2021-11-10
Bacillus phage BCP8-2	NC_027355	complete	isolate:BCP8-2	-	159071 nt	220	-	bacteria	06/24/2015	2021-12-10
Bacillus phage BCU4	NC_047735	complete	-	-	154371 nt	223	-	bacteria	05/15/2020	2021-12-10
Bacillus phage BPS13	NC_018857	complete	-	-	158305 nt	268	-	bacteria	10/15/2012	2021-12-10
Bacillus phage BSP38	NC_048726	complete	-	-	153268 nt	254	-	bacteria	06/19/2020	2021-12-10
Bacillus phage BalMu-1	NC_030945	complete	-	-	39873 nt	56	1	bacteria	09/19/2016	2021-12-10
Bacillus phage Bam35c	NC_005258	complete	-	-	14935 nt	32	2	bacteria	2003-03-12	2021-11-10
Bacillus phage Bastille	NC_018856	complete	-	-	153962 nt	273	-	bacteria	10/15/2012	2021-11-10
Bacillus phage BceA1	NC_048628	complete	-	-	42932 nt	63	-	bacteria	07/23/2012	2021-12-10
Bacillus phage Bcp1	NC_024137	complete	-	-	152778 nt	229	-	bacteria	05/27/2014	2021-12-10
Bacillus phage BeachBum	NC_049961	complete	-	-	21054 nt	30	-	bacteria	07/29/2020	12/21/2020
Bacillus phage Belinda	NC_031024	complete	-	-	162308 nt	295	-	bacteria	09/23/2016	2021-12-10
Bacillus phage BigBertha	NC_022769	complete	-	-	165238 nt	291	-	bacteria	12/19/2013	2021-12-10
Bacillus phage Blastoid	NC_022773	complete	-	-	50354 nt	79	-	bacteria	12/19/2013	10/15/2021
Bacillus phage Bobb	NC_024792	complete	-	-	160281 nt	247	-	bacteria	2014-09-09	2021-12-10
Bacillus phage Bp8p-C	NC_029121	complete	-	-	151417 nt	211	-	bacteria	2016-05-02	2021-12-10
Bacillus phage Bp8p-T	NC_047744	complete	-	-	151419 nt	211	-	bacteria	05/15/2020	2021-12-10
Bacillus phage BtCS33	NC_018085	complete	-	-	41992 nt	57	-	bacteria	06/27/2012	2021-12-10
Bacillus phage CAM003	NC_024216	complete	-	-	160541 nt	287	-	bacteria	2014-02-06	2021-12-10
Bacillus phage CP-51	NC_025423	complete	-	-	138658 nt	221	-	bacteria	11/25/2014	12/21/2020
Bacillus phage CampHawk	NC_022761	complete	-	-	146193 nt	231	-	bacteria	2013-08-11	12/21/2020
Bacillus phage Carmen17	NC_048698	complete	-	-	41820 nt	51	-	bacteria	06/19/2020	12/21/2020
Bacillus phage Claudi	NC_031015	complete	-	-	26502 nt	46	-	bacteria	09/23/2016	2022-03-04
Bacillus phage Curly	NC_020479	complete	-	-	49425 nt	77	-	bacteria	2013-12-03	10/15/2021
Bacillus phage DIGNKC	NC_031006	complete	-	-	161552 nt	291	-	bacteria	09/23/2016	2021-12-10
Bacillus phage DK1	NC_049967	complete	-	-	27180 nt	49	-	bacteria	07/29/2020	2021-12-10
Bacillus phage DK2	NC_049968	complete	-	-	26357 nt	45	-	bacteria	07/29/2020	2021-12-10
Bacillus phage DK3	NC_049969	complete	-	-	26865 nt	46	-	bacteria	07/29/2020	2021-12-10
Bacillus phage Deep Blue	NC_031056	complete	-	-	157501 nt	226	-	bacteria	09/23/2016	2021-12-10
Bacillus phage Deep-Purple	NC_048667	complete	-	-	36278 nt	40	-	bacteria	06/19/2020	2021-12-10
Bacillus phage DirtyBetty	NC_031054	complete	-	-	162415 nt	302	-	bacteria	09/23/2016	2021-12-10
Bacillus phage Eldridge	NC_030920	complete	-	-	165868 nt	238	-	bacteria	09/19/2016	2021-12-10
Bacillus phage Eoghan	NC_020477	complete	-	-	49458 nt	75	-	bacteria	2013-12-03	10/15/2021
Bacillus phage Eyuki	NC_028944	complete	-	-	162252 nt	300	-	bacteria	2016-05-01	2021-12-10
Bacillus phage Fah	NC_007814	complete	-	-	37974 nt	50	-	bacteria	2006-03-03	2021-12-10
Bacillus phage Finn	NC_020480	complete	-	-	50161 nt	77	-	bacteria	2013-12-03	12/21/2020
Bacillus phage G	NC_023719	complete	strain:G	-	497513 nt	675	-	bacteria	2014-11-03	2021-12-10
Bacillus phage GA1	NC_002649	complete	-	-	21129 nt	35	-	bacteria	09/28/1996	12/20/2020
Bacillus phage GIL16c	NC_006945	complete	-	-	14844 nt	31	-	bacteria	2005-07-04	2021-12-10
Bacillus phage Gamma	NC_007458	complete	isolate:51	-	37253 nt	53	1	bacteria	2005-05-10	2021-12-10
Bacillus phage Glittering	NC_022766	complete	-	-	49246 nt	78	-	bacteria	12/19/2013	12/21/2020
Bacillus phage Grass	NC_022771	complete	-	-	156648 nt	252	-	bacteria	12/19/2013	2021-12-10
Bacillus phage Gxv1	NC_049974	complete	-	-	21781 nt	34	-	bacteria	07/29/2020	10/13/2021
Bacillus phage Harambe	NC_049960	complete	-	-	21684 nt	33	-	bacteria	07/29/2020	12/21/2020
Bacillus phage IEBH	NC_011167	complete	-	-	53104 nt	86	-	bacteria	08/25/2008	2021-12-10
Bacillus phage JBP901	NC_027352	complete	-	-	159492 nt	201	-	bacteria	06/24/2015	2021-12-10
Bacillus phage JL	NC_028982	complete	-	-	137918 nt	218	-	bacteria	2016-05-01	12/21/2020
Bacillus phage Juan	NC_049963	complete	-	-	25032 nt	34	-	bacteria	07/29/2020	2021-12-10
Bacillus phage Karezi	NC_049970	complete	-	-	20083 nt	34	-	bacteria	07/29/2020	12/22/2020
Bacillus phage Kida	NC_031012	complete	-	-	162151 nt	304	-	bacteria	09/23/2016	2021-12-10
Bacillus phage MG-B1	NC_021336	complete	-	-	27190 nt	42	-	bacteria	2013-03-06	2021-12-10
Bacillus phage Mater	NC_027366	complete	-	-	164302 nt	241	-	bacteria	06/24/2015	12/21/2020
Bacillus phage Megatron	NC_024211	complete	-	-	158750 nt	290	-	bacteria	2014-02-06	2021-12-10
Bacillus phage Moonbeam	NC_027374	complete	-	-	161239 nt	237	-	bacteria	06/24/2015	12/21/2020
Bacillus phage Nemo	NC_031070	complete	-	-	162375 nt	301	-	bacteria	09/23/2016	2021-12-10
Bacillus phage Nigalana	NC_031037	complete	-	-	163041 nt	302	-	bacteria	09/23/2016	2021-12-10
Bacillus phage NotTheCreek	NC_031049	complete	-	-	161929 nt	296	-	bacteria	09/23/2016	2021-12-10
Bacillus phage PBC1	NC_017976	complete	-	-	41164 nt	50	-	bacteria	05/31/2012	12/21/2020
Bacillus phage PBS1	NC_043027	complete	-	-	252197 nt	311	-	bacteria	06/28/2019	12/20/2020
Bacillus phage PM1	NC_020883	complete	strain:PM1	-	50861 nt	86	-	bacteria	2013-01-04	2021-10-10
Bacillus phage Page	NC_022764	complete	-	-	39874 nt	50	1	bacteria	2014-07-01	12/21/2020
Bacillus phage Palmer	NC_028926	complete	-	-	40000 nt	50	-	bacteria	2016-05-01	12/21/2020
Bacillus phage Pascal	NC_027372	complete	-	-	39639 nt	50	-	bacteria	06/24/2015	12/21/2020
Bacillus phage Pavlov	NC_028782	complete	-	-	40024 nt	50	-	bacteria	2016-05-01	12/21/2020
Bacillus phage PfEFR-4	NC_048641	complete	-	-	43223 nt	67	-	bacteria	06/19/2020	2021-12-10
Bacillus phage PfEFR-5	NC_031055	complete	-	-	43773 nt	68	-	bacteria	09/23/2016	2021-12-10
Bacillus phage Phrodo	NC_031100	complete	-	-	164443 nt	288	-	bacteria	09/23/2016	2021-12-10
Bacillus phage Pony	NC_022770	complete	-	-	39844 nt	48	-	bacteria	12/19/2013	12/21/2020
Bacillus phage Pookie	NC_027394	complete	-	-	40214 nt	52	-	bacteria	06/24/2015	12/21/2020
Bacillus phage Riggi	NC_022765	complete	-	-	49836 nt	79	-	bacteria	12/19/2013	12/21/2020
Bacillus phage SIOphi	NC_042133	incomplete	-	-	146698 nt	206	-	bacteria	2019-02-05	2021-12-10
Bacillus phage SP-15	NC_031245	complete	-	-	221908 nt	317	-	bacteria	09/27/2016	12/21/2020
Bacillus phage SPBc2	NC_001884	complete	-	-	134416 nt	185	-	bacteria	1998-06-04	2021-11-10
Bacillus phage SPO1	NC_011421	complete	-	-	132562 nt	204	-	bacteria	10/27/2008	12/20/2020
Bacillus phage SPP1	NC_004166	complete	-	-	44010 nt	97	-	bacteria	1998-08-01	2021-10-10
Bacillus phage SageFayge	NC_031027	complete	-	-	162359 nt	300	-	bacteria	09/23/2016	2021-12-10
Bacillus phage SalinJah	NC_031034	complete	-	-	161140 nt	292	-	bacteria	09/23/2016	2021-12-10
Bacillus phage SerPounce	NC_049962	complete	-	-	27206 nt	44	-	bacteria	07/29/2020	2021-12-10
Bacillus phage Shanette	NC_028983	complete	-	-	138877 nt	220	-	bacteria	2016-05-01	12/21/2020
Bacillus phage Shbh1	NC_030925	complete	-	-	138081 nt	177	-	bacteria	09/19/2016	2021-12-10
Bacillus phage Slash	NC_022774	complete	-	-	80382 nt	111	-	bacteria	2014-10-04	12/21/2020
Bacillus phage Spock	NC_022763	complete	-	-	164297 nt	283	-	bacteria	12/19/2013	2021-12-10
Bacillus phage Stahl	NC_028856	complete	-	-	80148 nt	110	-	bacteria	2016-05-01	12/21/2020
Bacillus phage Staley	NC_022767	complete	-	-	81656 nt	113	-	bacteria	12/19/2013	12/21/2020
Bacillus phage Stills	NC_028777	complete	-	-	80798 nt	110	-	bacteria	2016-05-01	12/21/2020
Bacillus phage TP21-L	NC_011645	complete	-	-	37456 nt	56	-	bacteria	2008-09-12	2021-12-10
Bacillus phage Taylor	NC_041858	complete	-	-	49492 nt	75	-	bacteria	2019-02-05	12/21/2020
Bacillus phage Troll	NC_022088	complete	-	-	163019 nt	289	1	bacteria	08/17/2013	2021-12-10
Bacillus phage TsarBomba	NC_028890	complete	-	-	162486 nt	247	-	bacteria	2016-05-01	2021-12-10
Bacillus phage VMY22	NC_028789	complete	-	-	18609 nt	25	-	bacteria	2016-05-01	12/21/2020
Bacillus phage W.Ph.	NC_016563	complete	-	-	156897 nt	274	-	bacteria	2012-10-01	2021-12-10
Bacillus phage WBeta	NC_007734	complete	-	-	40867 nt	53	-	bacteria	01/25/2006	2021-12-10
Bacillus phage Waukesha92	NC_025424	complete	-	-	45648 nt	72	-	bacteria	2014-10-11	2021-12-10
Bacillus phage Wip1	NC_022094	complete	-	-	14319 nt	27	-	bacteria	08/17/2013	2021-12-10
Bacillus phage Zuko	NC_031116	complete	-	-	163345 nt	294	-	bacteria	09/23/2016	2021-12-10
Bacillus phage phIS3501	NC_019502	complete	-	-	44401 nt	51	-	bacteria	11/21/2012	2021-12-10
Bacillus phage phi105	-	complete	-	2	78643 nt	103	-	bacteria	06/19/2020	2021-11-10
Bacillus phage phi105 (39318 nt) NC_048631 proteins: 52
Bacillus phage phi105 (39325 nt) NC_004167 proteins: 51
Bacillus phage phi29	NC_011048	complete	-	-	19282 nt	27	-	bacteria	2008-11-07	2021-11-10
Bacillus phage phi4B1	NC_028886	complete	-	-	38663 nt	56	-	bacteria	2016-05-01	2021-12-10
Bacillus phage phi4J1	NC_029008	complete	-	-	41486 nt	67	-	bacteria	2016-05-01	2021-12-10
Bacillus phage phiAGATE	NC_020081	complete	-	-	149844 nt	210	-	bacteria	2013-05-02	2021-12-10
Bacillus phage phiCM3	NC_023599	complete	-	-	38772 nt	56	-	bacteria	2014-04-03	2021-12-10
Bacillus phage phiNIT1	NC_021856	complete	strain:phiNIT1	-	155631 nt	219	-	bacteria	07/23/2013	2021-11-10
Bacillus phage vB_BanS-Tsamsa	NC_023007	complete	-	-	168876 nt	272	-	bacteria	2013-09-12	12/21/2020
Bacillus phage vB_BboS-125	NC_048735	complete	-	-	58528 nt	80	-	bacteria	06/19/2020	12/21/2020
Bacillus phage vB_BceM_Bc431v3	NC_020873	complete	-	-	158621 nt	238	-	bacteria	2013-01-04	2021-12-10
Bacillus phage vB_BceS-MY192	NC_048633	incomplete	-	-	44696 nt	64	-	bacteria	06/19/2020	2021-12-10
Bacillus phage vB_BhaS-171	NC_030904	complete	-	-	38975 nt	67	-	bacteria	09/19/2016	2021-12-10
Bacillus phage vB_BmeM-Goe8	NC_048797	complete	-	-	161583 nt	246	-	bacteria	06/19/2020	2021-12-10
Bacillus phage vB_Bpu_PumA1	NC_049971	complete	-	-	18466 nt	26	-	bacteria	07/29/2020	12/22/2020
Bacillus phage vB_Bpu_PumA2	NC_049972	complete	-	-	18932 nt	28	-	bacteria	07/29/2020	12/22/2020
Bacillus phage vB_BsuM-Goe3	NC_048652	complete	-	-	156430 nt	246	-	bacteria	06/19/2020	2021-12-10
Bacillus phage vB_BsuP-Goe1	NC_049975	complete	-	-	18379 nt	24	-	bacteria	07/29/2020	2021-12-10
Bacillus phage vB_BtS_B83	NC_048762	complete	-	-	49952 nt	71	-	bacteria	06/19/2020	2021-12-10
Bacillus phage vB_BtS_BMBtp14	NC_048640	complete	-	-	50740 nt	75	-	bacteria	06/19/2020	2021-12-10
Bacillus phage vB_BtS_BMBtp2	NC_019912	complete	-	-	36932 nt	53	-	bacteria	12/19/2012	2021-12-10
Bacillus phage vB_BtS_BMBtp3	NC_028748	complete	-	-	51366 nt	76	-	bacteria	2016-05-01	2021-12-10
Bacillus phage vB_BveP-Goe6	NC_049965	complete	-	-	19105 nt	26	-	bacteria	07/29/2020	2021-12-10
Bacteriophage APSE-2	NC_011551	complete	isolate:T5A	-	39867 nt	41	-	bacteria	2008-12-11	2021-12-10
Bacteriophage K139	NC_003313	complete	-	-	33106 nt	44	1	bacteria	03/29/1999	2021-11-10
Bacteriophage Lily	NC_028841	complete	-	-	44952 nt	74	-	bacteria	2016-05-01	2021-12-10
Bacteriophage P2	-	complete	-	2	64793 nt	89	-	bacteria	05/19/1998	2021-11-10
Bacteriophage P2 (33593 nt) NC_001895 proteins: 43
Bacteriophage P2 (31200 nt) NC_041848 proteins: 46
Bacteroides phage B124-14	NC_016770	complete	-	-	47159 nt	68	-	bacteria	2012-10-01	2021-12-10
Bacteroides phage B40-8	NC_011222	complete	culture-collection:ATCC:51477-B1	-	44929 nt	46	-	bacteria	2008-12-09	12/20/2020
Bacteroides phage DAC15	NC_055832	complete	-	-	99494 nt	120	-	bacteria	2021-02-06	2021-08-06
Bacteroides phage crAss001	NC_049977	complete	strain:crAss001	-	102679 nt	104	-	bacteria	07/29/2020	12/21/2020
Baylorvirus PHL101	NC_008201	complete	strain:Bacteriophage phi-MhaA1-PHL101	-	34525 nt	49	-	bacteria	06/20/2006	2021-12-10
Bdellovibrio phage phi1402	NC_015721	incomplete	-	-	23931 nt	42	-	bacteria	06/29/2011	12/20/2020
Bdellovibrio phage phi1422	NC_019525	complete	-	-	45354 nt	76	-	bacteria	11/21/2012	12/21/2020
Bdellovibrio phage phiMH2K	NC_002643	complete	-	-	4594 nt	11	-	bacteria	2001-03-01	08/13/2018
Beecentumtrevirus B103	NC_004165	complete	-	-	18630 nt	17	-	bacteria	07/13/1996	2021-11-10
Beecentumtrevirus Nf	NC_049976	complete	-	-	18753 nt	27	-	bacteria	07/29/2020	2021-11-10
Bifidobacterium phage BadAargau2	NC_048859	complete	-	-	18899 nt	23	-	bacteria	06/19/2020	12/22/2020
Bifidobacterium phage BadAztec1	NC_048858	complete	-	-	18635 nt	23	-	bacteria	06/19/2020	12/22/2020
Biseptimavirus bv77	NC_005356	complete	-	-	41708 nt	69	-	bacteria	01/23/2004	2021-12-10
Bordetella phage BPP-1	NC_005357	complete	-	-	42493 nt	49	2	bacteria	01/23/2004	2021-11-10
Bordetella phage vB_BbrM_PHB04	NC_047861	complete	-	-	94005 nt	124	-	bacteria	05/15/2020	2021-12-10
Brevibacillus phage Abouo	NC_029029	complete	-	-	45552 nt	94	-	bacteria	2016-05-01	2021-12-10
Brevibacillus phage Davies	NC_022980	complete	-	-	45798 nt	94	-	bacteria	2014-10-04	2021-12-10
Brevibacillus phage Jenst	NC_028805	complete	-	-	126341 nt	178	1	bacteria	2016-05-01	2021-12-10
Brevibacillus phage Jimmer1	NC_029104	complete	-	-	54312 nt	103	-	bacteria	2016-05-02	2021-12-10
Brevibacillus phage Jimmer2	NC_041976	complete	-	-	54312 nt	103	-	bacteria	2019-02-05	2021-12-10
Brevibacillus phage Osiris	NC_028969	complete	-	-	52955 nt	103	1	bacteria	2016-05-01	2021-12-10
Brevibacillus phage Sundance	NC_028749	complete	-	-	134270 nt	194	-	bacteria	2016-05-01	11/20/2021
Brevibacterium phage AGM1	NC_054989	complete	-	-	36032 nt	53	-	bacteria	05/27/2021	2021-12-10
Brevibacterium phage LuckyBarnes	NC_047851	complete	-	-	50774 nt	67	-	bacteria	05/15/2020	2021-12-10
Brochothrix phage A9	NC_015253	complete	-	-	127065 nt	199	-	bacteria	03/29/2011	2021-12-10
Brochothrix phage BL3	NC_015254	complete	-	-	41518 nt	67	-	bacteria	2011-01-04	2021-12-10
Brochothrix phage NF5	NC_015252	complete	-	-	36953 nt	58	-	bacteria	03/29/2011	2021-12-10
Brucella phage BiPBO1	NC_031264	complete	isolate:BiPBO1	-	46877 nt	86	-	bacteria	09/27/2016	2021-12-10
Brucella phage Pr	NC_019447	complete	-	-	38253 nt	57	4	bacteria	11/16/2012	2021-12-10
Brucella phage Tb	NC_019446	complete	-	-	41148 nt	58	26	bacteria	11/16/2012	2021-12-10
Brussowvirus Sfi11	NC_002214	complete	-	-	39807 nt	51	-	bacteria	2000-01-05	2021-11-10
Brussowvirus bvO1205	NC_004303	complete	strain:CNRZ1205	-	43075 nt	57	-	bacteria	09/30/1997	2021-11-10
Bruynoghevirus LUZ24	NC_010325	complete	-	-	45625 nt	68	-	bacteria	11/27/2007	2021-12-10
Burkholderia phage AP3	NC_047752	complete	-	-	36499 nt	51	-	bacteria	05/15/2020	2021-12-10
Burkholderia phage Bcep1	NC_005263	complete	-	-	48177 nt	71	-	bacteria	2003-03-12	2021-11-10
Burkholderia phage Bcep176	NC_007497	complete	-	-	44856 nt	81	-	bacteria	10/19/2005	2021-12-10
Burkholderia phage Bcep43	NC_005342	complete	-	-	48024 nt	65	-	bacteria	01/21/2004	12/20/2020
Burkholderia phage Bcep781	NC_004333	complete	-	-	48247 nt	66	-	bacteria	2002-07-10	12/20/2020
Burkholderia phage BcepB1A	NC_005886	complete	-	-	47399 nt	73	-	bacteria	06/14/2004	12/20/2020
Burkholderia phage BcepC6B	NC_005887	complete	-	-	42415 nt	46	-	bacteria	06/14/2004	2021-12-10
Burkholderia phage BcepF1	NC_009015	complete	-	-	72415 nt	127	-	bacteria	02/20/2007	12/20/2020
Burkholderia phage BcepGomr	NC_009447	complete	-	-	52414 nt	75	-	bacteria	2007-09-05	12/20/2020
Burkholderia phage BcepIL02	NC_012743	complete	-	-	62715 nt	76	-	bacteria	2009-02-06	2021-06-11
Burkholderia phage BcepMigl	NC_019917	complete	-	-	62952 nt	75	-	bacteria	12/19/2012	2021-06-11
Burkholderia phage BcepMu	NC_005882	complete	-	-	36748 nt	53	-	bacteria	06/14/2004	12/20/2020
Burkholderia phage BcepNY3	NC_009604	complete	-	-	47382 nt	70	-	bacteria	06/27/2007	10/15/2021
Burkholderia phage BcepNazgul	NC_005091	complete	-	-	57455 nt	73	-	bacteria	09/13/2003	12/20/2020
Burkholderia phage BcepSaruman	NC_049850	complete	-	-	263735 nt	445	-	bacteria	07/22/2020	12/21/2020
Burkholderia phage BcepSauron	NC_049851	complete	-	-	262653 nt	446	-	bacteria	07/22/2020	12/21/2020
Burkholderia phage Bp-AMP1	NC_047743	complete	-	-	42409 nt	42	-	bacteria	2014-03-12	2021-12-10
Burkholderia phage DC1	NC_018452	complete	-	-	61847 nt	73	-	bacteria	08/20/2012	10/15/2021
Burkholderia phage JG068	NC_022916	complete	-	-	41604 nt	49	-	bacteria	11/26/2013	12/21/2020
Burkholderia phage KS10	NC_011216	complete	-	-	37635 nt	49	-	bacteria	2008-10-09	2021-12-10
Burkholderia phage KS14	NC_015273	complete	-	-	32317 nt	44	-	bacteria	03/29/2011	2021-12-10
Burkholderia phage KS5	NC_015265	complete	-	-	37236 nt	46	-	bacteria	03/29/2011	2021-12-10
Burkholderia phage KS9	NC_013055	complete	strain:KS9	-	39896 nt	50	-	bacteria	2009-03-08	2021-12-10
Burkholderia phage ST79	NC_021343	complete	-	-	35430 nt	49	-	bacteria	2013-03-06	2021-12-10
Burkholderia phage phi1026b	NC_005284	complete	-	-	54865 nt	83	-	bacteria	2003-05-12	12/20/2020
Burkholderia phage phi644-2	NC_009235	complete	-	-	48674 nt	71	-	bacteria	03/30/2007	10/15/2021
Burkholderia phage phiE125	NC_003309	complete	-	-	53373 nt	71	-	bacteria	2001-11-12	2021-11-10
Burkholderia phage phiE202	NC_009234	complete	-	-	35741 nt	48	-	bacteria	03/30/2007	2021-12-10
Burkholderia phage phiE255	NC_009237	complete	-	-	37446 nt	55	-	bacteria	03/30/2007	2021-12-10
Burkholderia phage phiE52237	NC_007145	complete	-	-	37639 nt	47	2	bacteria	06/24/2005	2021-12-10
Burkholderia phage vB_BceS_AH2	NC_018283	complete	-	-	58065 nt	78	-	bacteria	2012-06-08	12/21/2020
Burkholderia phage vB_BceS_KL1	NC_018278	complete	-	-	42832 nt	55	-	bacteria	2012-06-08	12/21/2020
Burkholderia phage vB_BmuP_KL4	NC_047958	complete	-	-	42250 nt	65	-	bacteria	05/15/2020	2021-12-10
Caeruleovirus BM15	NC_042140	complete	-	-	165213 nt	266	-	bacteria	2019-09-05	2021-12-10
Campylobacter phage CP21	NC_019507	complete	-	-	182833 nt	257	-	bacteria	2012-03-08	12/21/2020
Campylobacter phage CP30A	NC_018861	complete	-	-	133572 nt	162	-	bacteria	10/15/2012	12/21/2020
Campylobacter phage CP81	NC_042112	complete	-	-	132454 nt	181	-	bacteria	2011-09-08	12/20/2020
Campylobacter phage CPX	NC_016562	complete	-	-	132662 nt	149	-	bacteria	2012-10-01	2021-04-11
Campylobacter phage NCTC12673	NC_015464	complete	-	-	135041 nt	166	-	bacteria	2011-11-05	2021-04-11
Campylobacter phage PC14	NC_031909	complete	strain:PC14	-	134927 nt	171	-	bacteria	11/15/2016	12/21/2020
Campylobacter phage vB_CjeM_Los1	NC_041896	complete	-	-	134073 nt	169	-	bacteria	2019-02-05	12/21/2020
Carpasinavirus XcP1	NC_048147	complete	-	-	61830 nt	81	-	bacteria	05/15/2020	12/21/2020
Caulobacter phage CcrBL10	NC_048045	complete	-	-	220934 nt	335	-	bacteria	05/15/2020	12/21/2020
Caulobacter phage CcrBL9	NC_048047	complete	-	-	322272 nt	558	-	bacteria	05/15/2020	12/21/2020
Caulobacter phage CcrColossus	NC_019406	complete	-	-	279967 nt	448	-	bacteria	11/13/2012	12/21/2020
Caulobacter phage CcrPW	NC_048046	complete	-	-	308141 nt	485	-	bacteria	05/15/2020	12/21/2020
Caulobacter phage CcrRogue	NC_019408	complete	-	-	223720 nt	350	-	bacteria	11/13/2012	03/25/2022
Caulobacter phage CcrSC	NC_048048	complete	-	-	317489 nt	545	-	bacteria	05/15/2020	07/16/2021
Caulobacter phage CcrSwift	NC_019411	complete	-	-	219216 nt	343	-	bacteria	11/13/2012	03/25/2022
Caulobacter phage Cr30	NC_025422	complete	-	-	155997 nt	286	-	bacteria	11/25/2014	12/21/2020
Caulobacter phage Lullwater	NC_047860	complete	-	-	44638 nt	52	-	bacteria	05/15/2020	12/21/2020
Caulobacter phage Percy	NC_029092	complete	-	-	44974 nt	55	-	bacteria	2016-05-02	12/21/2020
Caulobacter phage Sansa	NC_047756	complete	-	-	80297 nt	122	-	bacteria	05/15/2020	12/21/2020
Caulobacter phage Seuss	NC_047757	complete	-	-	85138 nt	120	-	bacteria	05/15/2020	12/21/2020
Caulobacter phage phiCb5	NC_019453	complete	strain:phiCb5	-	3762 nt	4	-	bacteria	11/16/2012	08/13/2018
Caulobacter phage phiCbK	NC_019405	complete	-	-	215710 nt	338	1	bacteria	11/13/2012	03/25/2022
Caulobacter virus Karma	NC_019410	complete	-	-	221828 nt	353	-	bacteria	11/13/2012	12/21/2020
Caulobacter virus Magneto	NC_019407	complete	-	-	218929 nt	347	-	bacteria	11/13/2012	12/21/2020
Ceduovirus c2	NC_001706	complete	-	-	22172 nt	39	-	bacteria	1996-03-01	2021-11-10
Celeribacter phage P12053L	NC_018280	complete	-	-	38889 nt	56	-	bacteria	2012-06-08	12/21/2020
Cellulophaga phage phi10:1	NC_021802	complete	strain:phi10:1	-	53664 nt	106	-	bacteria	07/23/2013	12/21/2020
Cellulophaga phage phi12:1	NC_021791	complete	strain:phi12:1	-	39148 nt	64	1	bacteria	07/23/2013	12/21/2020
Cellulophaga phage phi12:2	NC_021797	complete	strain:phi12:2	-	6453 nt	13	-	bacteria	07/23/2013	08/13/2018
Cellulophaga phage phi12a:1	NC_021805	complete	strain:phi12a:1	-	6478 nt	13	2	bacteria	07/23/2013	08/13/2018
Cellulophaga phage phi13:2	NC_021803	complete	strain:phi13:2	-	72369 nt	127	-	bacteria	07/23/2013	12/21/2020
Cellulophaga phage phi14:2	NC_021806	complete	strain:phi14:2	-	100418 nt	111	-	bacteria	07/23/2013	12/21/2020
Cellulophaga phage phi17:1	NC_021795	complete	strain:phi17:1	-	38776 nt	65	-	bacteria	07/23/2013	12/21/2020
Cellulophaga phage phi17:2	NC_021798	complete	strain:phi17:2	-	145343 nt	198	-	bacteria	07/23/2013	12/21/2020
Cellulophaga phage phi18:1	NC_021790	complete	strain:phi18:1	-	39189 nt	65	1	bacteria	07/23/2013	12/21/2020
Cellulophaga phage phi18:3	NC_021794	complete	strain:phi18:3	-	71443 nt	123	-	bacteria	07/23/2013	12/21/2020
Cellulophaga phage phi19:1	NC_021799	complete	strain:phi19:1	-	57447 nt	114	-	bacteria	07/23/2013	12/21/2020
Cellulophaga phage phi19:3	NC_021789	complete	strain:phi19:3	-	75994 nt	129	-	bacteria	07/23/2013	2021-12-10
Cellulophaga phage phi38:1	NC_021796	complete	strain:phi38:1	-	72534 nt	101	-	bacteria	07/23/2013	12/21/2020
Cellulophaga phage phi39:1	NC_021804	complete	strain:phi39:1	-	28760 nt	48	-	bacteria	07/23/2013	12/21/2020
Cellulophaga phage phi46:1	NC_021800	complete	strain:phi46:1	-	34844 nt	54	-	bacteria	07/23/2013	12/21/2020
Cellulophaga phage phi46:3	NC_021792	complete	strain:phi46:3	-	72961 nt	121	-	bacteria	07/23/2013	12/21/2020
Cellulophaga phage phi48:2	NC_021793	complete	strain:phi48:2	-	11703 nt	29	-	bacteria	07/23/2013	08/13/2018
Cellulophaga phage phi4:1	NC_021788	complete	strain:phi4:1	-	145865 nt	197	1	bacteria	07/23/2013	12/21/2020
Cellulophaga phage phiSM	NC_020860	complete	strain:phiSM	-	44557 nt	59	1	bacteria	03/30/2013	12/20/2020
Cellulophaga phage phiST	NC_020842	complete	strain:phiST	-	79114 nt	104	3	bacteria	03/30/2013	12/20/2020
Chivirus chi	NC_025442	complete	-	-	59578 nt	75	-	bacteria	2014-10-11	05/17/2022
Chivirus iEPS5	NC_021783	complete	-	-	59254 nt	73	-	bacteria	07/23/2013	2021-12-10
Chlamydia phage 2	NC_002194	complete	-	-	4563 nt	8	1	bacteria	2000-01-04	08/13/2018
Chlamydia phage 4	NC_007461	complete	-	-	4530 nt	8	-	bacteria	2005-05-10	2019-04-06
Chlamydia phage CPG1	NC_001998	complete	strain:PhiCPG1	-	4529 nt	9	-	bacteria	1999-02-01	08/13/2018
Chlamydia phage phiCPAR39	NC_002180	complete	-	-	4532 nt	6	-	bacteria	02/29/2000	08/13/2018
Chlamydiamicrovirus Chp1	NC_001741	complete	-	-	4877 nt	12	-	bacteria	04/28/1993	08/13/2018
Citexvirus phiCTX	NC_003278	complete	strain:phiCTX-c	-	35580 nt	47	1	bacteria	12/28/1998	2021-11-10
Citrobacter phage CF1 DK-2017	NC_047823	complete	-	-	50339 nt	87	-	bacteria	05/15/2020	2021-12-10
Citrobacter phage CF1 ERZ-2017	NC_042067	complete	-	-	171911 nt	306	-	bacteria	2019-02-05	2021-12-10
Citrobacter phage CR44b	NC_023576	complete	-	-	39207 nt	57	-	bacteria	01/30/2014	2021-12-10
Citrobacter phage CR8	NC_023548	complete	-	-	39651 nt	57	-	bacteria	01/30/2014	2021-12-10
Citrobacter phage CVT22	NC_027988	complete	-	-	47636 nt	83	-	bacteria	2015-07-10	12/21/2020
Citrobacter phage IME-CF2	NC_029013	complete	-	-	177688 nt	263	-	bacteria	2016-05-01	12/21/2020
Citrobacter phage Margaery	NC_028755	complete	-	-	178182 nt	280	-	bacteria	2016-05-01	12/21/2020
Citrobacter phage Merlin	NC_028857	complete	-	-	172733 nt	303	-	bacteria	2016-05-01	2021-12-10
Citrobacter phage Michonne	NC_028247	complete	-	-	90000 nt	143	-	bacteria	12/27/2015	2021-12-10
Citrobacter phage Miller	NC_025414	complete	-	-	178171 nt	277	-	bacteria	2014-10-11	12/21/2020
Citrobacter phage Moogle	NC_027293	complete	-	-	87999 nt	126	-	bacteria	06/19/2015	2021-12-10
Citrobacter phage Moon	NC_027331	complete	-	-	170341 nt	298	-	bacteria	06/24/2015	2021-12-10
Citrobacter phage Mordin	NC_041977	complete	-	-	89596 nt	138	-	bacteria	2019-02-05	2021-12-10
Citrobacter phage PhiZZ23	NC_054901	complete	-	-	167516 nt	270	-	bacteria	05/27/2021	10/13/2021
Citrobacter phage PhiZZ6	NC_054900	complete	-	-	165795 nt	272	-	bacteria	05/27/2021	10/13/2021
Citrobacter phage SH1	NC_031066	complete	-	-	39434 nt	53	-	bacteria	09/23/2016	2021-12-10
Citrobacter phage SH2	NC_031092	complete	-	-	39158 nt	53	-	bacteria	09/23/2016	2021-12-10
Citrobacter phage SH3	NC_031123	complete	-	-	39444 nt	49	-	bacteria	09/23/2016	2021-12-10
Citrobacter phage SH4	NC_031018	complete	-	-	39274 nt	49	-	bacteria	09/23/2016	2021-12-10
Citrobacter phage Sazh	NC_048065	complete	-	-	49665 nt	87	-	bacteria	05/15/2020	2021-12-10
Citrobacter phage Stevie	NC_027350	complete	-	-	49816 nt	90	-	bacteria	06/24/2015	2021-04-11
Citrobacter phage phiCFP-1	NC_028880	complete	-	-	38625 nt	43	-	bacteria	2016-05-01	2021-12-10
Citrobacter phage vB_CfrM_CfP1	NC_031057	complete	-	-	180219 nt	273	-	bacteria	09/23/2016	12/21/2020
Citrobacter phage vB_CroM_CrRp10	NC_054899	complete	-	-	168403 nt	264	-	bacteria	05/27/2021	2021-12-10
Citrobacter phage vB_CroP_CrRp3	NC_047920	complete	-	-	44349 nt	53	-	bacteria	05/15/2020	2021-12-10
Clavibacter phage CMP1	NC_013698	complete	-	-	58652 nt	74	-	bacteria	12/30/2009	12/20/2020
Clavibacter phage CN1A	NC_023549	complete	-	-	56789 nt	78	-	bacteria	2014-04-03	12/21/2020
Clostridium phage CDKM15	NC_048643	complete	-	-	50605 nt	79	-	bacteria	06/19/2020	2021-12-10
Clostridium phage CDKM9	NC_048642	complete	-	-	49822 nt	75	-	bacteria	06/19/2020	2021-12-10
Clostridium phage CDMH1	NC_024144	complete	-	-	54279 nt	84	-	bacteria	03/31/2014	2021-12-10
Clostridium phage CPD2	NC_048738	complete	-	-	18212 nt	22	-	bacteria	06/19/2020	12/21/2020
Clostridium phage CPS1	NC_048661	complete	-	-	19089 nt	25	-	bacteria	06/19/2020	12/21/2020
Clostridium phage CPS2	NC_048707	complete	-	-	17961 nt	25	-	bacteria	06/19/2020	12/21/2020
Clostridium phage CpV1	NC_048629	incomplete	strain:CpV1	-	16748 nt	22	-	bacteria	06/19/2020	12/20/2020
Clostridium phage PhiS63	NC_017978	complete	-	-	33609 nt	43	-	bacteria	05/29/2012	2021-12-10
Clostridium phage c-st	NC_007581	complete	-	-	185683 nt	198	-	bacteria	2005-04-11	2021-11-10
Clostridium phage phi CD119	NC_007917	complete	-	-	53325 nt	79	-	bacteria	03/27/2006	2021-12-10
Clostridium phage phi24R	NC_019523	complete	isolate:phi24R	-	18919 nt	22	-	bacteria	11/21/2012	12/21/2020
Clostridium phage phi3626	NC_003524	complete	-	-	33507 nt	50	-	bacteria	2002-02-04	2021-11-10
Clostridium phage phi8074-B1	NC_019924	complete	-	-	47595 nt	82	-	bacteria	12/19/2012	12/21/2020
Clostridium phage phiCD111	NC_028905	complete	-	-	41560 nt	55	-	bacteria	2014-11-12	2021-12-10
Clostridium phage phiCD146	NC_028958	complete	-	-	41507 nt	52	-	bacteria	2014-11-12	2021-12-10
Clostridium phage phiCD211	NC_029048	complete	-	-	131704 nt	190	-	bacteria	2014-11-12	2021-12-10
Clostridium phage phiCD38-2	NC_015568	complete	-	-	41090 nt	55	-	bacteria	05/23/2011	2021-12-10
Clostridium phage phiCD481-1	NC_028951	complete	-	-	32846 nt	54	-	bacteria	2014-11-12	2021-12-10
Clostridium phage phiCD505	NC_028764	complete	-	-	49316 nt	76	-	bacteria	2014-11-12	2021-12-10
Clostridium phage phiCD506	NC_028838	complete	-	-	33274 nt	53	-	bacteria	2014-11-12	2021-12-10
Clostridium phage phiCD6356	NC_015262	complete	-	-	37664 nt	59	-	bacteria	03/21/2011	2021-12-10
Clostridium phage phiCDHM11	NC_029001	complete	-	-	32000 nt	49	-	bacteria	08/20/2015	2021-12-10
Clostridium phage phiCDHM13	NC_029116	complete	-	-	33596 nt	50	-	bacteria	2014-11-09	2021-12-10
Clostridium phage phiCDHM14	NC_048665	complete	-	-	32651 nt	50	-	bacteria	2014-11-09	2021-12-10
Clostridium phage phiCDHM19	NC_028996	complete	-	-	54295 nt	88	-	bacteria	2014-11-09	2021-12-10
Clostridium phage phiCP13O	NC_019506	complete	-	-	38329 nt	55	-	bacteria	11/21/2012	12/20/2020
Clostridium phage phiCP26F	NC_019496	complete	strain:CP26F	-	39188 nt	49	-	bacteria	11/21/2012	12/20/2020
Clostridium phage phiCP34O	NC_019508	complete	-	-	38309 nt	52	-	bacteria	11/21/2012	12/20/2020
Clostridium phage phiCP39-O	NC_011318	complete	-	-	38753 nt	62	-	bacteria	2008-02-10	10/17/2021
Clostridium phage phiCP7R	NC_017980	complete	isolate:phiCP24R	-	18397 nt	26	-	bacteria	05/31/2012	12/21/2020
Clostridium phage phiCPV4	NC_018083	complete	isolate:phiCPV4	-	17972 nt	28	-	bacteria	06/27/2012	12/21/2020
Clostridium phage phiCT19406A	NC_030950	complete	-	-	47020 nt	67	-	bacteria	09/19/2016	2021-12-10
Clostridium phage phiCT19406B	NC_030947	complete	-	-	38243 nt	66	-	bacteria	09/19/2016	2021-12-10
Clostridium phage phiCT19406C	NC_029006	complete	-	-	35703 nt	63	-	bacteria	2016-05-01	2021-12-10
Clostridium phage phiCT453A	NC_028991	complete	-	-	42158 nt	62	-	bacteria	2016-05-01	2021-12-10
Clostridium phage phiCT453B	NC_029004	complete	-	-	36712 nt	61	-	bacteria	2016-05-01	2021-12-10
Clostridium phage phiCT9441A	NC_029022	complete	-	-	46895 nt	77	-	bacteria	2016-05-01	2021-12-10
Clostridium phage phiCTC2A	NC_030949	complete	-	-	47020 nt	67	-	bacteria	09/19/2016	2021-12-10
Clostridium phage phiCTC2B	NC_030951	complete	-	-	38243 nt	66	-	bacteria	09/19/2016	2021-12-10
Clostridium phage phiCTP1	NC_014457	complete	-	-	59199 nt	86	-	bacteria	08/20/2010	12/20/2020
Clostridium phage phiMMP01	NC_028883	complete	-	-	44461 nt	81	-	bacteria	2014-11-12	2021-12-10
Clostridium phage phiMMP02	NC_019421	complete	-	-	48396 nt	76	-	bacteria	11/13/2012	2021-12-10
Clostridium phage phiMMP03	NC_028959	complete	-	-	52261 nt	93	-	bacteria	2014-11-12	2021-12-10
Clostridium phage phiMMP04	NC_019422	complete	-	-	31674 nt	51	-	bacteria	11/13/2012	2021-12-10
Clostridium phage phiSM101	NC_008265	complete	-	-	38092 nt	53	-	bacteria	07/28/2006	2021-12-10
Clostridium phage phiZP2	NC_018084	complete	isolate:phiZP2	-	18078 nt	27	-	bacteria	06/27/2012	12/21/2020
Clostridium phage susfortuna	NC_048712	complete	-	-	19046 nt	28	-	bacteria	06/19/2020	12/21/2020
Clostridium phage vB_CpeS-CP51	NC_021325	complete	-	-	39108 nt	50	-	bacteria	2013-03-06	2021-12-10
Clostridium virus phiC2	NC_009231	complete	-	-	56538 nt	82	-	bacteria	03/30/2007	2021-12-10
Clostridium virus phiCD27	NC_011398	complete	-	-	50930 nt	75	-	bacteria	10/22/2008	2021-12-10
Colwellia phage 9A	NC_018088	complete	strain:9A	-	104936 nt	149	-	bacteria	06/27/2012	12/20/2020
Corynebacterium phage Adelaide	NC_048791	complete	-	-	44104 nt	57	-	bacteria	06/19/2020	2021-12-10
Corynebacterium phage BFK20	NC_009799	complete	-	-	42972 nt	54	-	bacteria	2000-06-06	2021-11-10
Corynebacterium phage C3PO	NC_042085	complete	-	-	67383 nt	93	-	bacteria	2019-02-05	12/21/2020
Corynebacterium phage Darwin	NC_042086	complete	-	-	67743 nt	94	-	bacteria	2019-02-05	12/21/2020
Corynebacterium phage Dina	NC_048787	complete	-	-	44381 nt	63	-	bacteria	06/19/2020	2021-12-10
Corynebacterium phage Juicebox	NC_048070	complete	-	-	41394 nt	59	-	bacteria	05/15/2020	2021-12-10
Corynebacterium phage Kimchi1738	NC_055772	complete	-	-	66915 nt	94	-	bacteria	2021-02-06	2021-07-06
Corynebacterium phage Lederberg	NC_048790	complete	-	-	45644 nt	60	-	bacteria	06/19/2020	2021-12-10
Corynebacterium phage P1201	NC_009816	complete	-	-	70579 nt	97	-	bacteria	09/18/2007	12/20/2020
Corynebacterium phage Poushou	NC_042139	complete	-	-	40353 nt	54	-	bacteria	2019-03-05	2021-12-10
Corynebacterium phage SamW	NC_048069	complete	-	-	44609 nt	60	-	bacteria	05/15/2020	2021-12-10
Corynebacterium phage StAB	NC_048780	complete	-	-	45751 nt	61	-	bacteria	06/19/2020	2021-12-10
Corynebacterium phage Stickynote	NC_055807	complete	-	-	67086 nt	90	-	bacteria	2021-02-06	2021-08-06
Corynebacterium phage Stiles	NC_048789	complete	-	-	42846 nt	54	-	bacteria	06/19/2020	2021-12-10
Corynebacterium phage Zion	NC_042087	complete	-	-	66392 nt	92	-	bacteria	2019-02-05	12/21/2020
Corynebacterium phage phi673	NC_042354	complete	-	-	44530 nt	56	-	bacteria	05/24/2019	12/21/2020
Corynebacterium phage phi674	NC_042355	complete	-	-	43193 nt	54	-	bacteria	05/24/2019	12/21/2020
Croceibacter phage P2559S	NC_018276	complete	-	-	44988 nt	68	-	bacteria	2012-06-08	12/21/2020
Croceibacter phage P2559Y	NC_023614	complete	-	-	43153 nt	51	-	bacteria	2014-04-03	12/21/2020
Cronobacter phage CR3	NC_017974	complete	-	-	149273 nt	265	-	bacteria	05/31/2012	12/21/2020
Cronobacter phage CR5	NC_021531	complete	-	-	223989 nt	231	-	bacteria	06/20/2013	12/21/2020
Cronobacter phage CR8	NC_024354	complete	-	-	149162 nt	269	-	bacteria	06/24/2014	12/21/2020
Cronobacter phage CR9	NC_023717	complete	-	-	151924 nt	281	-	bacteria	2014-11-03	12/21/2020
Cronobacter phage CS01	NC_048088	complete	-	-	48195 nt	75	-	bacteria	05/15/2020	2021-12-10
Cronobacter phage Dev-CD-23823	NC_029070	complete	-	-	41620 nt	48	-	bacteria	09/14/2015	2021-11-10
Cronobacter phage Dev2	NC_023558	complete	-	-	38966 nt	45	-	bacteria	01/28/2014	2021-12-10
Cronobacter phage ENT39118	NC_019934	complete	strain:ENT39118	-	39012 nt	38	-	bacteria	12/19/2012	2021-12-10
Cronobacter phage ENT47670	NC_019927	complete	strain:ENT47670	-	47611 nt	46	-	bacteria	12/19/2012	2021-12-10
Cronobacter phage ESP2949-1	NC_019509	complete	-	-	49116 nt	45	-	bacteria	11/21/2012	03/23/2022
Cronobacter phage ESSI-2	NC_047854	complete	-	-	28765 nt	43	-	bacteria	05/15/2020	2021-12-10
Cronobacter phage GW1	NC_048161	complete	-	-	39695 nt	49	-	bacteria	05/15/2020	2021-12-10
Cronobacter phage JC01	NC_052989	complete	-	-	61736 nt	76	-	bacteria	02/13/2021	02/15/2021
Cronobacter phage PBES 02	NC_028672	complete	-	-	149732 nt	270	-	bacteria	12/17/2015	12/21/2020
Cronobacter phage Pet-CM3-4	NC_055726	complete	-	-	171975 nt	279	-	bacteria	09/15/2016	2021-12-10
Cronobacter phage S13	NC_028773	complete	-	-	182145 nt	268	-	bacteria	2016-05-01	12/21/2020
Cronobacter phage phiES15	NC_018454	complete	-	-	39974 nt	52	-	bacteria	08/21/2012	2021-12-10
Cronobacter phage vB_CsaM_GAP161	NC_019398	complete	-	-	178193 nt	275	-	bacteria	11/13/2012	12/21/2020
Cronobacter phage vB_CsaM_GAP31	NC_019400	complete	-	-	147940 nt	269	-	bacteria	11/13/2012	2021-12-10
Cronobacter phage vB_CsaM_GAP32	NC_019401	complete	strain:GAP-32	-	358663 nt	545	-	bacteria	11/13/2012	2021-12-10
Cronobacter phage vB_CsaM_leB	NC_048645	complete	-	-	177907 nt	280	-	bacteria	06/19/2020	12/21/2020
Cronobacter phage vB_CsaM_leE	NC_048646	complete	-	-	181570 nt	284	-	bacteria	06/19/2020	12/21/2020
Cronobacter phage vB_CsaP_009	NC_048664	complete	-	-	92122 nt	140	-	bacteria	06/19/2020	12/22/2020
Cronobacter phage vB_CsaP_GAP52	NC_019402	complete	strain:vB_CsaP_GAP-52	-	76631 nt	115	-	bacteria	11/13/2012	12/21/2020
Cronobacter phage vB_CskP_GAP227	NC_020078	complete	-	-	41796 nt	49	-	bacteria	2013-05-02	2021-11-10
Curvibacter phage P26059B	NC_048055	complete	-	-	41344 nt	46	-	bacteria	05/15/2020	2021-12-10
Cyanophage 9515-10a	NC_016657	complete	strain:9515-10a	-	47055 nt	55	-	bacteria	01/13/2012	2021-12-10
Cyanophage KBS-P-1A	NC_020865	complete	strain:KBS-P-1A	-	45730 nt	57	-	bacteria	03/30/2013	2021-12-10
Cyanophage KBS-S-2A	NC_020854	complete	strain:KBS-S-2A	-	40658 nt	64	-	bacteria	03/30/2013	12/20/2020
Cyanophage NATL1A-7	NC_016658	complete	strain:NATL1A-7	-	47741 nt	65	-	bacteria	01/13/2012	2021-12-10
Cyanophage NATL2A-133	NC_016659	complete	strain:NATL2A-133	-	47536 nt	62	-	bacteria	01/13/2012	2021-12-10
Cyanophage P-SSP2	NC_016656	complete	strain:Syn26	-	45890 nt	56	-	bacteria	01/13/2012	2021-12-10
Cyanophage P-TIM40	NC_028663	complete	-	-	188632 nt	235	-	bacteria	12/17/2015	2021-12-10
Cyanophage PP	NC_022751	complete	-	-	42480 nt	41	-	bacteria	2013-06-11	12/20/2020
Cyanophage PSS2	NC_013021	complete	isolate:PSS2	-	107530 nt	131	-	bacteria	07/27/2009	12/20/2020
Cyanophage S-RIM12	-	complete	isolate:RW_01_0310	3	525786 nt	643	-	bacteria	05/15/2020	2021-12-10
Cyanophage S-RIM12 (174670 nt) NC_047715 proteins: 213
Cyanophage S-RIM12 (175559 nt) NC_047717 proteins: 215
Cyanophage S-RIM12 (175557 nt) NC_047716 proteins: 215
Cyanophage S-RIM32	NC_031235	incomplete	isolate:RW_108_0702	-	194437 nt	230	-	bacteria	09/27/2016	2021-12-10
Cyanophage S-RIM44	NC_047734	complete	isolate:Np_42_0711	-	197450 nt	235	-	bacteria	05/15/2020	2021-12-10
Cyanophage S-RIM50	NC_031242	complete	isolate:RW_29_0704	-	174307 nt	227	-	bacteria	09/27/2016	2021-12-10
Cyanophage S-TIM4	NC_048015	complete	-	-	176495 nt	235	-	bacteria	05/15/2020	2021-12-10
Cyanophage S-TIM5	NC_019516	complete	-	-	172474 nt	212	-	bacteria	11/21/2012	07/22/2022
Cyanophage SS120-1	NC_020872	complete	strain:P-SSP9	-	46997 nt	52	-	bacteria	03/30/2013	12/20/2020
Delftia phage IME-DE1	NC_028702	complete	-	-	38084 nt	48	-	bacteria	12/17/2015	12/21/2020
Delftia phage PhiW-14	NC_013697	complete	-	-	157486 nt	236	-	bacteria	12/30/2009	12/20/2020
Delftia phage RG-2014	NC_027348	complete	-	-	73882 nt	88	-	bacteria	06/24/2015	12/21/2020
Delislevirus P1	NC_002515	complete	-	-	11660 nt	11	-	bacteria	08/22/2000	12/20/2020
Detrevirus PMG1	NC_016765	complete	-	-	54024 nt	96	-	bacteria	2012-02-02	2021-12-10
Dhillonvirus JL1	NC_019419	complete	-	-	43457 nt	60	-	bacteria	11/13/2012	12/21/2020
Dhillonvirus SSL2009a	NC_012223	complete	-	-	44899 nt	67	-	bacteria	03/18/2009	12/20/2020
Dickeya phage BF25/12	NC_047759	complete	-	-	43872 nt	51	-	bacteria	05/15/2020	2021-11-10
Dickeya phage Dagda	NC_047961	complete	-	-	40484 nt	53	-	bacteria	05/15/2020	12/21/2020
Dickeya phage Katbat	NC_048057	complete	-	-	40441 nt	52	-	bacteria	05/15/2020	12/21/2020
Dickeya phage Luksen	NC_048059	complete	-	-	40729 nt	53	-	bacteria	05/15/2020	12/21/2020
Dickeya phage Mysterion	NC_048060	complete	-	-	40651 nt	53	-	bacteria	05/15/2020	12/21/2020
Dickeya phage Ninurta	NC_047964	complete	-	-	39699 nt	46	-	bacteria	05/15/2020	12/21/2020
Dickeya phage RC-2014	NC_025452	complete	-	-	155346 nt	196	-	bacteria	2014-10-11	12/21/2020
Dickeya phage vB-DsoM-LIMEstone1	NC_019925	complete	-	-	152427 nt	201	1	bacteria	2012-12-04	12/20/2020
Dickeya phage vB_DsoM_AD1	NC_048054	complete	-	-	261658 nt	330	-	bacteria	05/15/2020	12/21/2020
Dickeya phage vB_DsoM_JA11	NC_048077	complete	-	-	255356 nt	321	-	bacteria	05/15/2020	12/21/2020
Dickeya phage vB_DsoM_JA29	NC_048053	complete	-	-	253323 nt	318	-	bacteria	05/15/2020	12/21/2020
Dickeya phage vB_DsoP_JA10	NC_048052	complete	-	-	40131 nt	50	-	bacteria	05/15/2020	12/21/2020
Dinoroseobacter phage DFL12phi1	NC_024367	complete	-	-	75028 nt	86	-	bacteria	06/24/2014	12/21/2020
Dinoroseobacter phage DS-1410Ws-06	NC_049371	incomplete	-	-	76466 nt	77	-	bacteria	2020-03-07	12/21/2020
Dinoroseobacter phage vB_DshS-R5C	NC_041921	complete	-	-	77874 nt	123	-	bacteria	2019-02-05	12/21/2020
Dubowvirus ETA2	NC_008798	complete	strain:TY94	-	43265 nt	69	-	bacteria	01/17/2007	2021-12-10
Dubowvirus MR25	NC_010808	complete	-	-	44342 nt	70	-	bacteria	2008-05-06	2021-12-10
Dubowvirus dv11	NC_004615	complete	-	-	43604 nt	53	-	bacteria	03/18/2003	2021-11-10
Dybvigvirus Av1	NC_009643	complete	-	-	17171 nt	22	-	bacteria	2007-06-07	12/20/2020
Edwardsiella phage Edno5	NC_054464	complete	-	-	40844 nt	76	-	bacteria	04/26/2021	2021-12-10
Edwardsiella phage PEi20	NC_028683	complete	-	-	177643 nt	301	-	bacteria	12/17/2015	2021-12-10
Edwardsiella phage PEi21	NC_021342	complete	-	-	43378 nt	71	-	bacteria	2013-03-06	12/21/2020
Edwardsiella phage eiAU	NC_042029	complete	-	-	43015 nt	54	-	bacteria	2019-02-05	2021-11-10
Edwardsiella phage eiAU-183	NC_023555	complete	-	-	43017 nt	54	-	bacteria	2014-04-03	2021-11-10
Eggerthella phage PMBT5	NC_048022	complete	-	-	30930 nt	44	-	bacteria	05/15/2020	12/21/2020
Enterobacter phage Arya	NC_031048	complete	-	-	41918 nt	61	-	bacteria	09/23/2016	2021-12-10
Enterobacter phage CC31	NC_014662	complete	-	-	165540 nt	279	-	bacteria	2010-12-11	2021-12-10
Enterobacter phage E-2	NC_029102	complete	-	-	36051 nt	41	-	bacteria	2016-05-02	2021-12-10
Enterobacter phage E-3	NC_028795	complete	-	-	31522 nt	36	-	bacteria	2016-05-01	2021-12-10
Enterobacter phage EcP1	NC_019485	complete	-	-	59080 nt	77	-	bacteria	11/16/2012	12/20/2020
Enterobacter phage Ec_L1	NC_042122	complete	-	-	51894 nt	85	-	bacteria	2019-02-05	2021-11-10
Enterobacter phage EcpYZU01	NC_048135	complete	-	-	39767 nt	48	-	bacteria	05/15/2020	2021-12-10
Enterobacter phage Enc34	NC_019524	complete	-	-	60496 nt	80	-	bacteria	11/21/2012	2021-12-10
Enterobacter phage EspM4VN	NC_049384	complete	-	-	160766 nt	219	-	bacteria	2020-03-07	12/21/2020
Enterobacter phage F20	NC_043469	incomplete	-	-	51543 nt	83	-	bacteria	06/28/2019	2021-11-10
Enterobacter phage KNP3	NC_047856	complete	strain:KPN3	-	44911 nt	39	-	bacteria	05/15/2020	2021-11-10
Enterobacter phage PG7	NC_023561	complete	-	-	173276 nt	294	-	bacteria	2014-04-03	2021-12-10
Enterobacter phage Tyrion	NC_031077	complete	-	-	41760 nt	56	-	bacteria	09/23/2016	2021-12-10
Enterobacter phage myPSH1140	NC_055739	complete	-	-	172614 nt	240	-	bacteria	2021-02-06	2021-12-10
Enterobacter phage phiEap-1	NC_028772	complete	-	-	39133 nt	42	-	bacteria	2016-05-01	2021-12-10
Enterobacter phage phiEap-2	NC_028695	complete	-	-	40491 nt	62	-	bacteria	12/17/2015	2021-12-10
Enterobacter phage phiEap-3	NC_041980	complete	-	-	175814 nt	278	-	bacteria	2019-02-05	12/21/2020
Enterobacter phage phiKDA1	NC_027980	complete	-	-	43804 nt	62	-	bacteria	2015-07-10	2021-12-10
Enterobacter phage phiT5282H	NC_049429	complete	-	-	31978 nt	39	-	bacteria	2020-03-07	2021-12-10
Enterobacter phage vB_EclM_CIP9	NC_048849	complete	-	-	174924 nt	296	-	bacteria	06/19/2020	2021-12-10
Enterobacteria phage 2851	NC_049943	incomplete	-	-	57248 nt	75	-	bacteria	2008-10-10	2021-11-10
Enterobacteria phage 9g	NC_024146	complete	-	-	56702 nt	71	-	bacteria	05/27/2014	2021-12-10
Enterobacteria phage ATK47	NC_055708	complete	-	-	170020 nt	209	-	bacteria	2021-02-06	2021-12-10
Enterobacteria phage Aplg8	NC_054902	complete	-	-	168496 nt	235	-	bacteria	05/27/2021	2021-12-10
Enterobacteria phage BP-4795	NC_004813	complete	-	-	57930 nt	85	-	bacteria	05/23/2003	2021-11-10
Enterobacteria phage C-1 INW-2012	NC_019920	incomplete	-	-	3523 nt	4	-	bacteria	12/19/2012	08/13/2018
Enterobacteria phage ES18	NC_006949	complete	-	-	46900 nt	79	-	bacteria	2005-07-04	2021-11-10
Enterobacteria phage GA	NC_001426	incomplete	-	-	3466 nt	4	4	bacteria	11/18/1986	2022-03-06
Enterobacteria phage GEC-3S	NC_025425	complete	-	-	163424 nt	277	-	bacteria	08/15/2014	2021-12-10
Enterobacteria phage GiZh	NC_054903	complete	-	-	166514 nt	237	-	bacteria	05/27/2021	2021-12-10
Enterobacteria phage HK140	NC_019710	complete	-	-	40710 nt	71	-	bacteria	2012-07-12	2021-12-10
Enterobacteria phage HK225	NC_019717	complete	-	-	45366 nt	69	-	bacteria	2012-07-12	2021-12-10
Enterobacteria phage HK620	NC_002730	complete	-	-	38297 nt	58	-	bacteria	2001-03-04	2021-11-10
Enterobacteria phage Hgal1	NC_019922	incomplete	-	-	3562 nt	4	-	bacteria	12/19/2012	08/13/2018
Enterobacteria phage ID18	NC_007856	complete	-	-	5486 nt	11	352	bacteria	03/16/2006	08/13/2018
Enterobacteria phage IME10	NC_019501	complete	-	-	39646 nt	27	1	bacteria	11/21/2012	2021-12-10
Enterobacteria phage IME_EC2	NC_047742	complete	isolate:sewage	-	41510 nt	60	-	bacteria	05/15/2020	2021-12-10
Enterobacteria phage JenK1	NC_029021	complete	-	-	60747 nt	86	-	bacteria	2016-05-01	2021-12-10
Enterobacteria phage JenP1	NC_029028	complete	-	-	60754 nt	87	-	bacteria	2016-05-01	2021-12-10
Enterobacteria phage JenP2	NC_028997	complete	-	-	59802 nt	87	-	bacteria	2016-05-01	2021-12-10
Enterobacteria phage Kha5h	NC_054905	complete	-	-	167318 nt	237	-	bacteria	05/27/2021	2021-12-10
Enterobacteria phage M	NC_019707	incomplete	-	-	3405 nt	4	-	bacteria	2012-07-12	08/13/2018
Enterobacteria phage O276	NC_049951	complete	-	-	41969 nt	67	-	bacteria	07/29/2020	2021-12-10
Enterobacteria phage P4	NC_001609	complete	-	-	11624 nt	14	-	bacteria	04/17/1990	2021-11-10
Enterobacteria phage P7	NC_050152	complete	-	-	101660 nt	113	1	bacteria	08/13/2020	2021-11-10
Enterobacteria phage PR4	NC_007451	complete	-	-	14954 nt	31	-	bacteria	2005-05-10	12/20/2020
Enterobacteria phage PRD1	NC_001421	complete	-	-	14927 nt	31	5	bacteria	04/28/1993	12/20/2020
Enterobacteria phage RB18	NC_054906	complete	-	-	166677 nt	273	-	bacteria	05/27/2021	2021-11-10
Enterobacteria phage RB27	NC_025448	complete	-	-	165179 nt	271	-	bacteria	2014-10-11	2021-11-10
Enterobacteria phage RB51	NC_012635	complete	-	-	168394 nt	273	-	bacteria	04/30/2009	2021-11-10
Enterobacteria phage RB68	NC_027979	complete	-	-	168401 nt	276	-	bacteria	2015-07-10	2021-11-10
Enterobacteria phage SP	NC_004301	complete	-	-	4276 nt	4	5	bacteria	1988-01-12	08/13/2018
Enterobacteria phage ST104	NC_005841	complete	-	-	41391 nt	63	-	bacteria	2004-12-04	2021-11-10
Enterobacteria phage Sf101	NC_027398	complete	-	-	38742 nt	66	-	bacteria	06/24/2015	2021-12-10
Enterobacteria phage SfI	NC_027339	complete	-	-	38389 nt	65	-	bacteria	06/24/2015	2021-12-10
Enterobacteria phage SfV	NC_003444	complete	-	-	37074 nt	53	-	bacteria	1997-04-10	2021-11-10
Enterobacteria phage T6	NC_054907	complete	strain:T6; culture-collection:NBRC:20004	-	168697 nt	265	-	bacteria	05/27/2021	2021-11-10
Enterobacteria phage T7M	NC_047867	complete	-	-	38202 nt	55	-	bacteria	05/15/2020	2021-12-10
Enterobacteria phage UAB_Phi20	NC_031019	complete	-	-	41809 nt	80	-	bacteria	09/23/2016	2021-12-10
Enterobacteria phage VT2-Sakai	NC_000902	incomplete	-	-	60942 nt	83	-	bacteria	09/15/1999	2021-11-10
Enterobacteria phage VT2phi_272	NC_028656	complete	-	-	65955 nt	83	1	bacteria	12/17/2015	2021-12-10
Enterobacteria phage WA13	NC_007821	complete	-	-	6068 nt	10	-	bacteria	03/16/2006	08/13/2018
Enterobacteria phage YYZ-2008	NC_011356	complete	-	-	54896 nt	75	-	bacteria	10/14/2008	2021-12-10
Enterobacteria phage cdtI	NC_009514	complete	-	-	47021 nt	60	-	bacteria	2007-05-06	2021-12-10
Enterobacteria phage fiAA91-ss	NC_022750	complete	-	-	33628 nt	40	-	bacteria	2013-06-11	2021-12-10
Enterobacteria phage mEp043 c-1	NC_019706	complete	-	-	42780 nt	69	-	bacteria	2012-07-12	2021-12-10
Enterobacteria phage mEp213	NC_019720	complete	-	-	44120 nt	74	-	bacteria	2012-07-12	2021-12-10
Enterobacteria phage mEp235	NC_019708	complete	-	-	37595 nt	61	-	bacteria	2012-07-12	2021-12-10
Enterobacteria phage mEp237	NC_019704	complete	-	-	44375 nt	63	-	bacteria	12/31/2012	2021-12-10
Enterobacteria phage mEp460	NC_019716	complete	-	-	44510 nt	59	-	bacteria	2012-07-12	2021-12-10
Enterobacteria phage phi80	NC_021190	complete	-	-	46150 nt	63	-	bacteria	05/28/2015	2021-11-10
Enterobacteria phage phi92	NC_023693	complete	strain:ATCC 35860-B1	-	148612 nt	250	-	bacteria	07/16/2012	12/20/2020
Enterobacteria phage phiJLA23	NC_047740	complete	-	-	43017 nt	65	-	bacteria	05/15/2020	2021-12-10
Enterobacteria phage phiP27	NC_003356	complete	-	-	42575 nt	58	-	bacteria	2002-12-01	2021-11-10
Enterobacteria phage vB_EcoM_IME281	NC_055740	complete	-	-	170531 nt	276	-	bacteria	2021-02-06	2021-12-10
Enterobacteria phage vB_EcoM_IME339	NC_055741	complete	-	-	164366 nt	255	-	bacteria	2021-02-06	2021-12-10
Enterobacteria phage vB_EcoM_IME340	NC_054904	complete	-	-	165549 nt	260	-	bacteria	05/27/2021	2021-12-10
Enterobacteria phage vB_EcoM_IME341	NC_055742	complete	-	-	172379 nt	273	-	bacteria	2021-02-06	2021-12-10
Enterobacteria phage vB_EcoP_IME390	NC_048082	complete	-	-	38396 nt	46	-	bacteria	05/15/2020	2021-12-10
Enterobacteria phage vB_EcoS_IME18	NC_047959	complete	-	-	50354 nt	82	-	bacteria	05/15/2020	2021-12-10
Enterobacteria phage vB_EcoS_Rogue1	NC_019718	complete	-	-	45805 nt	74	-	bacteria	2012-07-12	2021-12-10
Enterobacterial phage mEp390	NC_019721	complete	-	-	40029 nt	59	-	bacteria	2012-07-12	2021-12-10
Enterobacteriaphage UAB_Phi87	NC_027360	complete	-	-	87603 nt	147	-	bacteria	06/24/2015	2021-12-10
Enterococcus phage AUEF3	NC_042134	incomplete	-	-	41257 nt	68	-	bacteria	2019-02-05	12/21/2020
Enterococcus phage BC611	NC_018086	complete	-	-	53996 nt	87	-	bacteria	06/27/2012	12/21/2020
Enterococcus phage ECP3	NC_027335	complete	isolate:ECP3	-	145518 nt	220	-	bacteria	06/24/2015	12/21/2020
Enterococcus phage EF24C	NC_009904	complete	strain:phiEF24C	-	142072 nt	221	-	bacteria	2007-10-10	12/20/2020
Enterococcus phage EF62phi	NC_017732	complete	-	-	30505 nt	48	-	bacteria	04/18/2012	2021-12-10
Enterococcus phage EFAP-1	NC_012419	incomplete	-	-	21115 nt	24	-	bacteria	03/24/2009	12/20/2020
Enterococcus phage EFC-1	NC_025453	complete	-	-	40286 nt	59	-	bacteria	11/25/2014	2021-12-10
Enterococcus phage EFDG1	NC_029009	complete	-	-	147589 nt	192	-	bacteria	2016-05-01	2021-12-10
Enterococcus phage EFLK1	NC_029026	complete	-	-	130952 nt	198	-	bacteria	2016-05-01	12/21/2020
Enterococcus phage EFP01	NC_047796	complete	-	-	155053 nt	193	-	bacteria	05/15/2020	2021-12-10
Enterococcus phage EFRM31	NC_015270	incomplete	-	-	16945 nt	23	-	bacteria	03/29/2011	12/20/2020
Enterococcus phage Ec-ZZ2	NC_031260	complete	-	-	41170 nt	59	-	bacteria	09/27/2016	2021-12-10
Enterococcus phage EfV12-phi1	NC_048087	complete	-	-	152770 nt	191	-	bacteria	05/15/2020	2021-12-10
Enterococcus phage EfaCPT1	NC_025465	complete	-	-	40923 nt	69	-	bacteria	2014-10-11	12/21/2020
Enterococcus phage IME-EF4	NC_023551	complete	-	-	40692 nt	60	-	bacteria	2014-04-03	2021-12-10
Enterococcus phage IME-EFm1	NC_024356	complete	-	-	42597 nt	70	-	bacteria	06/24/2014	2021-11-10
Enterococcus phage IME-EFm5	NC_028826	complete	-	-	42265 nt	70	-	bacteria	2016-05-01	12/21/2020
Enterococcus phage IMEEF1	NC_041959	complete	-	-	57081 nt	98	-	bacteria	2019-02-05	12/21/2020
Enterococcus phage IME_EF3	NC_023595	complete	-	-	41687 nt	69	-	bacteria	2014-02-03	2021-11-10
Enterococcus phage Idefix	NC_049937	complete	-	-	18168 nt	25	-	bacteria	12/31/2016	12/21/2020
Enterococcus phage LY0322	NC_042125	complete	-	-	40934 nt	64	-	bacteria	2019-02-05	2021-11-10
Enterococcus phage PMBT2	NC_042101	complete	-	-	41489 nt	67	-	bacteria	2019-02-05	12/21/2020
Enterococcus phage SANTOR1	NC_031051	incomplete	-	-	37933 nt	60	-	bacteria	09/23/2016	2021-11-10
Enterococcus phage SAP6	NC_041960	complete	-	-	58619 nt	44	-	bacteria	2019-02-05	12/20/2020
Enterococcus phage VD13	-	complete	-	2	110799 nt	176	-	bacteria	2019-02-05	12/21/2020
Enterococcus phage VD13 (55073 nt) NC_041861 proteins: 88
Enterococcus phage VD13 (55726 nt) NC_024212 proteins: 88
Enterococcus phage nattely	NC_055833	complete	-	-	85669 nt	131	-	bacteria	2021-02-06	2021-08-06
Enterococcus phage phiEF24C-P2	NC_047853	complete	strain:phiEF24C-P2	-	142072 nt	212	-	bacteria	05/15/2020	2021-03-06
Enterococcus phage phiEf11	NC_013696	complete	-	-	42822 nt	65	-	bacteria	12/30/2009	2021-12-10
Enterococcus phage phiFL1A	NC_013646	complete	strain:phiFL1A	-	38764 nt	61	2	bacteria	12/18/2009	2021-12-10
Enterococcus phage phiFL2A	NC_013643	complete	strain:phiFL2A	-	36270 nt	63	1	bacteria	12/18/2009	2021-12-10
Enterococcus phage phiFL3A	NC_013648	complete	strain:phiFL3A	-	39576 nt	64	1	bacteria	12/18/2009	2021-12-10
Enterococcus phage phiFL4A	NC_013644	complete	strain:phiFL4A	-	37856 nt	55	-	bacteria	12/18/2009	2021-12-10
Enterococcus phage phiSHEF2	NC_042021	complete	-	-	41712 nt	68	-	bacteria	2019-02-05	12/21/2020
Enterococcus phage phiSHEF4	NC_042022	complete	-	-	41081 nt	63	-	bacteria	2019-02-05	12/21/2020
Enterococcus phage phiSHEF5	NC_042023	complete	-	-	41598 nt	69	-	bacteria	2019-02-05	12/21/2020
Enterococcus phage vB_EfaP_Ef6.2	NC_049932	complete	-	-	17966 nt	26	-	bacteria	07/28/2020	12/22/2020
Enterococcus phage vB_EfaP_Ef6.3	NC_049933	complete	-	-	18136 nt	26	-	bacteria	07/28/2020	12/22/2020
Enterococcus phage vB_EfaP_Ef7.2	NC_049934	complete	-	-	18737 nt	30	-	bacteria	07/28/2020	12/22/2020
Enterococcus phage vB_EfaP_Ef7.3	NC_049939	complete	-	-	18818 nt	27	-	bacteria	07/28/2020	12/22/2020
Enterococcus phage vB_EfaP_Ef7.4	NC_049940	complete	-	-	18415 nt	25	-	bacteria	07/28/2020	12/22/2020
Enterococcus phage vB_EfaP_Efmus1	NC_049938	complete	-	-	17927 nt	25	-	bacteria	07/28/2020	12/22/2020
Enterococcus phage vB_EfaP_Efmus3	NC_049936	complete	-	-	18286 nt	28	-	bacteria	07/28/2020	12/22/2020
Enterococcus phage vB_EfaP_Efmus4	NC_049935	complete	-	-	18186 nt	24	-	bacteria	07/28/2020	12/22/2020
Enterococcus phage vB_EfaP_IME195	NC_028693	complete	-	-	18655 nt	27	-	bacteria	12/17/2015	12/21/2020
Enterococcus phage vB_EfaP_IME199	NC_049931	complete	-	-	18838 nt	22	-	bacteria	07/28/2020	12/21/2020
Enterococcus phage vB_EfaP_Zip	NC_049930	complete	-	-	18742 nt	22	-	bacteria	07/28/2020	12/21/2020
Enterococcus phage vB_EfaS_AL2	NC_042127	complete	-	-	40836 nt	62	-	bacteria	2019-02-05	12/21/2020
Enterococcus phage vB_EfaS_AL3	NC_042126	complete	-	-	40789 nt	61	-	bacteria	2019-02-05	2021-11-10
Enterococcus phage vB_EfaS_IME196	NC_028990	complete	-	-	38886 nt	57	-	bacteria	2016-05-01	12/21/2020
Enterococcus phage vB_EfaS_IME197	NC_028671	complete	-	-	41098 nt	67	-	bacteria	12/17/2015	2021-12-10
Enterococcus phage vB_EfaS_IME198	NC_029016	complete	-	-	58000 nt	95	-	bacteria	2016-05-01	12/21/2020
Enterococcus phage vB_Efae230P-4	NC_025467	complete	-	-	17972 nt	25	-	bacteria	2014-10-11	12/21/2020
Enterococus phage vipetofem	NC_055834	complete	-	-	85371 nt	134	-	bacteria	2021-02-06	2021-08-06
Epseptimavirus stitch	NC_027297	complete	-	-	123475 nt	179	-	bacteria	06/24/2015	12/21/2020
Erwinia phage Cronus	NC_055743	complete	-	-	175774 nt	291	-	bacteria	2021-02-06	2021-12-10
Erwinia phage Derbicus	NC_048173	complete	-	-	223950 nt	240	-	bacteria	05/15/2020	12/21/2020
Erwinia phage ENT90	NC_019932	complete	-	-	29564 nt	60	-	bacteria	12/19/2012	2021-12-10
Erwinia phage Ea35-70	NC_023557	complete	-	-	271084 nt	318	-	bacteria	2014-04-03	12/21/2020
Erwinia phage Ea9-2	NC_023579	complete	strain:Ea9-2	-	75568 nt	94	-	bacteria	2014-04-03	2021-12-10
Erwinia phage Era103	NC_009014	complete	-	-	45445 nt	53	-	bacteria	02/20/2007	12/20/2020
Erwinia phage EtG	NC_047833	complete	strain:EtG	-	30413 nt	45	-	bacteria	05/15/2020	2021-12-10
Erwinia phage FE44	NC_022744	complete	-	-	39860 nt	51	-	bacteria	2013-06-11	2021-12-10
Erwinia phage Faunus	NC_047978	complete	-	-	54065 nt	78	-	bacteria	05/15/2020	12/21/2020
Erwinia phage Hena1	NC_048828	complete	-	-	148842 nt	240	-	bacteria	06/19/2020	2021-12-10
Erwinia phage Machina	NC_042056	complete	-	-	241654 nt	272	-	bacteria	2019-02-05	2021-12-10
Erwinia phage PEp14	NC_016767	complete	-	-	60714 nt	64	-	bacteria	2012-02-02	2021-12-10
Erwinia phage PhiEaH1	NC_023610	complete	-	-	218339 nt	241	-	bacteria	2014-02-03	12/21/2020
Erwinia phage Wellington	NC_048016	complete	-	-	244950 nt	287	-	bacteria	05/15/2020	12/21/2020
Erwinia phage pEp_SNUABM_01	NC_048807	complete	-	-	147321 nt	249	-	bacteria	06/19/2020	2021-12-10
Erwinia phage pEp_SNUABM_08	NC_053011	complete	-	-	62716 nt	79	-	bacteria	02/13/2021	02/15/2021
Erwinia phage phiEa100	NC_019926	complete	-	-	45554 nt	51	-	bacteria	2010-10-11	12/20/2020
Erwinia phage phiEa104	NC_015292	complete	-	-	84565 nt	118	-	bacteria	2010-10-11	2021-11-10
Erwinia phage phiEa21-4	NC_011811	complete	-	-	84576 nt	118	-	bacteria	2009-06-01	2021-10-10
Erwinia phage phiEa2809	NC_027340	complete	-	-	162160 nt	145	-	bacteria	06/24/2015	12/21/2020
Erwinia phage phiEaH2	NC_019929	complete	-	-	243050 nt	262	-	bacteria	12/19/2012	2021-12-10
Erwinia phage phiEaP8	NC_049510	complete	-	-	75929 nt	78	-	bacteria	2020-03-07	2021-12-10
Erwinia phage phiEt88	NC_015295	complete	-	-	47279 nt	68	-	bacteria	2010-10-11	2021-12-10
Erwinia phage vB_Eam-MM7	NC_041978	complete	-	-	84694 nt	117	-	bacteria	2019-02-05	2021-12-10
Erwinia phage vB_EamM-Bue1	NC_048702	complete	-	-	164037 nt	175	-	bacteria	06/19/2020	12/21/2020
Erwinia phage vB_EamM-Y2	NC_019504	complete	-	-	56621 nt	92	-	bacteria	11/21/2012	12/20/2020
Erwinia phage vB_EamM_Alexandra	NC_047995	complete	-	-	266532 nt	345	-	bacteria	05/15/2020	12/21/2020
Erwinia phage vB_EamM_Asesino	NC_031107	complete	-	-	246290 nt	277	-	bacteria	09/23/2016	2021-12-10
Erwinia phage vB_EamM_Caitlin	NC_031120	complete	-	-	241147 nt	271	-	bacteria	09/23/2016	2021-12-10
Erwinia phage vB_EamM_ChrisDB	NC_031126	complete	-	-	244840 nt	277	-	bacteria	09/23/2016	2021-12-10
Erwinia phage vB_EamM_Deimos-Minion	NC_041972	complete	-	-	273501 nt	324	-	bacteria	2019-02-05	12/21/2020
Erwinia phage vB_EamM_Desertfox	NC_042098	complete	-	-	272458 nt	320	-	bacteria	2019-02-05	12/21/2020
Erwinia phage vB_EamM_EarlPhillipIV	NC_031007	complete	-	-	223935 nt	241	-	bacteria	09/23/2016	12/21/2020
Erwinia phage vB_EamM_Huxley	NC_031127	complete	-	-	240761 nt	271	-	bacteria	09/23/2016	2021-12-10
Erwinia phage vB_EamM_Kwan	NC_031010	complete	-	-	246390 nt	285	-	bacteria	09/23/2016	12/21/2020
Erwinia phage vB_EamM_Phobos	NC_031043	complete	-	-	229501 nt	247	-	bacteria	09/23/2016	12/21/2020
Erwinia phage vB_EamM_RAY	NC_041973	complete	-	-	271182 nt	317	-	bacteria	2019-02-05	12/21/2020
Erwinia phage vB_EamM_RisingSun	NC_042018	complete	-	-	235108 nt	243	-	bacteria	2019-02-05	12/21/2020
Erwinia phage vB_EamM_Simmy50	NC_041974	complete	-	-	271088 nt	322	-	bacteria	2019-02-05	12/21/2020
Erwinia phage vB_EamM_Special G	NC_041975	complete	-	-	273224 nt	321	-	bacteria	2019-02-05	12/21/2020
Erwinia phage vB_EamM_Y3	NC_047880	complete	-	-	261365 nt	333	-	bacteria	05/15/2020	12/21/2020
Erwinia phage vB_EamM_Yoloswag	NC_047815	complete	-	-	259700 nt	333	-	bacteria	05/15/2020	12/21/2020
Erwinia phage vB_EamP-L1	NC_019510	complete	-	-	39282 nt	51	-	bacteria	11/21/2012	12/20/2020
Erwinia phage vB_EamP-S2	NC_047917	complete	-	-	45495 nt	49	-	bacteria	05/15/2020	12/21/2020
Erwinia phage vB_EamP-S6	NC_019514	complete	-	-	74669 nt	115	-	bacteria	11/21/2012	12/20/2020
Erwinia phage vB_EamP_Frozen	NC_031062	complete	-	-	75147 nt	92	2	bacteria	09/23/2016	2021-12-10
Erwinia phage vB_EhrS_49	NC_048197	complete	-	-	46835 nt	80	-	bacteria	05/15/2020	2021-12-10
Erwinia phage vB_EhrS_59	NC_048198	complete	-	-	47116 nt	80	-	bacteria	05/15/2020	2022-12-01
Erysipelothrix phage SE-1	NC_029078	complete	-	-	34997 nt	43	-	bacteria	2016-05-02	12/21/2020
Escherichia Stx1 converting phage	NC_004913	incomplete	strain:Stx1 phage	-	59866 nt	167	-	bacteria	06/24/2003	2021-11-10
Escherichia coli O157 typing phage 3	NC_041863	complete	-	-	168733 nt	270	-	bacteria	2019-02-05	2021-12-10
Escherichia coli O157 typing phage 6	NC_041864	complete	-	-	160570 nt	251	-	bacteria	2019-02-05	2021-12-10
Escherichia phage 121Q	NC_025447	complete	-	-	348532 nt	611	-	bacteria	2014-10-11	2021-12-10
Escherichia phage 13a	NC_011045	complete	-	-	38841 nt	55	-	bacteria	2008-11-07	2021-12-10
Escherichia phage 172-1	NC_028903	complete	-	-	77266 nt	130	-	bacteria	2016-05-01	2021-03-11
Escherichia phage 186	NC_001317	complete	-	-	30624 nt	46	-	bacteria	1995-02-09	2021-12-10
Escherichia phage 285P	NC_015249	complete	-	-	39270 nt	47	-	bacteria	03/21/2011	2021-12-10
Escherichia phage 4MG	NC_022968	complete	-	-	148567 nt	271	-	bacteria	2013-04-12	2021-12-10
Escherichia phage 500465-1	NC_049342	complete	-	-	39179 nt	57	-	bacteria	2020-03-07	10/13/2021
Escherichia phage 500465-2	NC_049343	complete	-	-	33041 nt	45	-	bacteria	2020-03-07	10/13/2021
Escherichia phage 503458	NC_049341	complete	-	-	31194 nt	50	-	bacteria	2020-03-07	10/13/2021
Escherichia phage 520873	NC_049344	complete	-	-	37583 nt	54	-	bacteria	2020-03-07	10/13/2021
Escherichia phage 64795_ec1	NC_031114	complete	-	-	39235 nt	45	-	bacteria	09/23/2016	2021-12-10
Escherichia phage 933W	NC_000924	complete	-	-	61670 nt	80	2	bacteria	04/16/1999	2021-11-10
Escherichia phage ADB-2	NC_019725	complete	strain:ADB-2	-	50552 nt	78	-	bacteria	2012-07-12	12/21/2020
Escherichia phage APCEc01	NC_029091	complete	-	-	168771 nt	272	-	bacteria	2016-05-02	2021-12-10
Escherichia phage APECc02	NC_041869	complete	-	-	135400 nt	219	-	bacteria	2019-02-05	2021-12-10
Escherichia phage AR1	NC_027983	complete	strain:AR1	-	167435 nt	281	-	bacteria	2015-08-10	2021-11-10
Escherichia phage AnYang	NC_055782	complete	-	-	169215 nt	237	-	bacteria	2021-02-06	2021-12-10
Escherichia phage ArgO145	NC_049918	complete	-	-	62020 nt	80	-	bacteria	07/27/2020	2021-12-10
Escherichia phage Av-05	NC_025830	complete	-	-	120938 nt	209	-	bacteria	2014-09-12	2021-12-10
Escherichia phage BA14	NC_011040	complete	-	-	39816 nt	52	-	bacteria	2008-11-07	2021-12-10
Escherichia phage Bf23	NC_042564	incomplete	-	-	14504 nt	26	-	bacteria	10/28/2003	12/20/2020
Escherichia phage Bp4	NC_024142	complete	-	-	72583 nt	94	-	bacteria	05/27/2014	2021-12-10
Escherichia phage Bp7	NC_019500	incomplete	-	-	168066 nt	263	-	bacteria	11/21/2012	2021-12-10
Escherichia phage C1	NC_054651	complete	-	-	46667 nt	76	-	bacteria	2021-01-05	2021-12-10
Escherichia phage C119	NC_042046	complete	-	-	47319 nt	75	-	bacteria	2019-02-05	2021-12-10
Escherichia phage C130_2	NC_048067	complete	-	-	41775 nt	59	-	bacteria	05/15/2020	12/21/2020
Escherichia phage C5	NC_048079	complete	-	-	39551 nt	44	-	bacteria	05/15/2020	2021-12-10
Escherichia phage CAjan	NC_028776	complete	-	-	59670 nt	91	-	bacteria	2016-05-01	12/21/2020
Escherichia phage CICC 80001	NC_027387	complete	-	-	38810 nt	49	-	bacteria	06/24/2015	2021-12-10
Escherichia phage Cba120	NC_016570	complete	strain:vB_EcoM_CBA120	-	157304 nt	204	-	bacteria	01/13/2012	2021-06-11
Escherichia phage D108	NC_013594	complete	-	-	37235 nt	57	-	bacteria	12/15/2009	2021-12-10
Escherichia phage D6	NC_050154	complete	-	-	91159 nt	118	-	bacteria	08/13/2020	2021-12-10
Escherichia phage DE3	NC_042057	complete	-	-	42925 nt	56	-	bacteria	2019-02-05	2021-12-10
Escherichia phage DT571/2	NC_047749	complete	-	-	108418 nt	133	-	bacteria	05/15/2020	12/21/2020
Escherichia phage DTL	NC_047893	complete	-	-	45814 nt	60	-	bacteria	05/15/2020	2021-12-10
Escherichia phage E21	NC_052983	complete	-	-	58536 nt	64	-	bacteria	02/13/2021	02/15/2021
Escherichia phage EC1-UPM	NC_041906	complete	-	-	70912 nt	80	-	bacteria	2019-02-05	2021-12-10
Escherichia phage EC121	NC_054909	incomplete	-	-	168805 nt	265	-	bacteria	05/27/2021	2021-12-10
Escherichia phage EC6	NC_027369	complete	-	-	86231 nt	136	-	bacteria	06/24/2015	2021-12-10
Escherichia phage EC6098	NC_048874	complete	-	-	4526 nt	6	-	bacteria	06/19/2020	12/22/2020
Escherichia phage ECA2	NC_047766	complete	-	-	38890 nt	47	-	bacteria	05/15/2020	2021-12-10
Escherichia phage ECBP1	NC_018854	complete	-	-	69855 nt	82	-	bacteria	10/15/2012	2021-12-10
Escherichia phage ECBP2	NC_018859	complete	-	-	77315 nt	120	-	bacteria	10/15/2012	12/21/2020
Escherichia phage ECBP5	NC_027330	complete	-	-	45403 nt	62	-	bacteria	06/24/2015	12/21/2020
Escherichia phage ECD7	NC_041936	complete	culture-collection:DSMZ:28572	-	164706 nt	262	-	bacteria	2019-02-05	2021-12-10
Escherichia phage ECML-117	NC_025441	complete	-	-	66854 nt	94	-	bacteria	11/25/2014	12/21/2020
Escherichia phage ECML-134	NC_025449	complete	-	-	166783 nt	270	-	bacteria	2014-10-11	2021-12-10
Escherichia phage ECML-4	NC_025446	complete	-	-	157308 nt	198	-	bacteria	11/25/2014	12/21/2020
Escherichia phage ECO4	NC_054911	incomplete	-	-	168638 nt	272	-	bacteria	05/27/2021	2021-12-10
Escherichia phage ECP1	NC_049926	complete	-	-	40469 nt	63	-	bacteria	07/27/2020	2021-12-10
Escherichia phage EG1	NC_047895	complete	-	-	39919 nt	51	-	bacteria	05/15/2020	2021-12-10
Escherichia phage EK99P-1	NC_024783	complete	-	-	44332 nt	62	-	bacteria	2014-09-09	12/21/2020
Escherichia phage EP75	NC_049433	complete	-	-	158143 nt	209	-	bacteria	2020-03-07	12/21/2020
Escherichia phage ESCO13	NC_047770	complete	-	-	149813 nt	281	-	bacteria	05/15/2020	12/21/2020
Escherichia phage ESCO5	NC_047776	complete	-	-	149312 nt	265	-	bacteria	05/15/2020	12/21/2020
Escherichia phage Ebrios	NC_047942	complete	-	-	39752 nt	53	-	bacteria	05/15/2020	2021-12-10
Escherichia phage EcNP1	NC_054910	complete	-	-	166176 nt	260	-	bacteria	05/27/2021	2021-12-10
Escherichia phage EcS1	NC_055721	complete	strain:EcS1	-	175437 nt	295	-	bacteria	2021-02-06	2021-12-10
Escherichia phage EcoDS1	NC_011042	complete	-	-	39252 nt	53	-	bacteria	2008-11-07	2021-12-10
Escherichia phage Eco_BIFF	NC_047996	complete	-	-	49372 nt	76	-	bacteria	05/15/2020	2021-12-10
Escherichia phage Envy	NC_031081	complete	-	-	45206 nt	62	-	bacteria	09/23/2016	2021-12-10
Escherichia phage Eps7	NC_010583	complete	-	-	111382 nt	170	-	bacteria	2008-11-04	12/20/2020
Escherichia phage F2	NC_054913	complete	-	-	168241 nt	259	-	bacteria	05/27/2021	2021-12-10
Escherichia phage FEC14	NC_049427	complete	-	-	158639 nt	209	-	bacteria	2020-03-07	12/21/2020
Escherichia phage FEC19	NC_048073	complete	-	-	68472 nt	93	-	bacteria	05/15/2020	12/21/2020
Escherichia phage FFH2	NC_024134	complete	-	-	139020 nt	218	-	bacteria	05/27/2014	2021-12-10
Escherichia phage FV3	NC_019517	complete	-	-	136947 nt	218	-	bacteria	11/21/2012	2021-12-10
Escherichia phage G4	NC_001420	complete	-	-	5577 nt	11	352	bacteria	1982-09-06	08/13/2018
Escherichia phage GA2A	NC_031943	complete	-	-	40470 nt	56	-	bacteria	11/15/2016	2021-12-10
Escherichia phage Gluttony	NC_031113	complete	-	-	44513 nt	61	-	bacteria	09/23/2016	2021-12-10
Escherichia phage Gostya9	NC_047979	complete	-	-	101665 nt	134	-	bacteria	05/15/2020	12/21/2020
Escherichia phage HK022	NC_002166	complete	-	-	40751 nt	35	-	bacteria	2000-04-02	2021-11-10
Escherichia phage HK106	NC_019768	complete	-	-	41468 nt	65	-	bacteria	2012-07-12	2021-12-10
Escherichia phage HK446	NC_019714	complete	-	-	39026 nt	60	-	bacteria	2012-07-12	2021-12-10
Escherichia phage HK542	NC_019769	complete	-	-	38964 nt	57	-	bacteria	2012-07-12	2021-12-10
Escherichia phage HK544	NC_019767	complete	-	-	40155 nt	63	-	bacteria	2012-07-12	2021-12-10
Escherichia phage HK578	NC_019724	complete	-	-	43741 nt	60	-	bacteria	2012-07-12	12/21/2020
Escherichia phage HK629	NC_019711	complete	-	-	47288 nt	69	-	bacteria	2012-07-12	2021-12-10
Escherichia phage HK630	NC_019723	complete	-	-	47090 nt	69	-	bacteria	2012-07-12	2021-12-10
Escherichia phage HK633	NC_019719	complete	-	-	41528 nt	67	-	bacteria	2012-07-12	2021-12-10
Escherichia phage HK639	NC_016158	complete	-	-	49576 nt	76	-	bacteria	2011-10-11	2021-12-10
Escherichia phage HK75	NC_016160	complete	-	-	36661 nt	58	-	bacteria	2011-10-11	2021-12-10
Escherichia phage HK97	NC_002167	complete	-	-	39732 nt	61	-	bacteria	2000-05-02	2021-11-10
Escherichia phage HP3	NC_041919	complete	strain:HP3	-	168188 nt	279	-	bacteria	2019-02-05	02/24/2022
Escherichia phage HX01	NC_018855	complete	-	-	169158 nt	62	-	bacteria	10/15/2012	2021-11-10
Escherichia phage HY01	NC_027349	complete	-	-	166977 nt	255	1	bacteria	06/24/2015	2021-12-10
Escherichia phage HY02	NC_028872	complete	-	-	86252 nt	125	-	bacteria	2016-05-01	2021-12-10
Escherichia phage HY03	NC_031047	complete	-	-	170770 nt	269	-	bacteria	09/23/2016	2021-12-10
Escherichia phage HZ2R8	NC_047923	complete	-	-	39482 nt	38	-	bacteria	05/15/2020	2021-12-10
Escherichia phage HZP2	NC_048164	incomplete	-	-	32448 nt	43	-	bacteria	05/15/2020	2021-12-10
Escherichia phage Henu7	NC_054894	complete	-	-	49526 nt	67	-	bacteria	05/27/2021	2021-12-10
Escherichia phage Henu8	NC_049853	complete	-	-	49890 nt	65	-	bacteria	07/22/2020	2021-12-10
Escherichia phage ID2 Moscow/ID/2001	NC_007817	complete	-	-	5486 nt	11	2	bacteria	03/16/2006	08/13/2018
Escherichia phage ID21	NC_007818	complete	-	-	6068 nt	10	-	bacteria	03/16/2006	06/28/2019
Escherichia phage ID32	NC_007819	complete	-	-	6071 nt	10	-	bacteria	03/16/2006	06/28/2019
Escherichia phage ID52	NC_007825	complete	-	-	5538 nt	11	-	bacteria	03/16/2006	06/28/2019
Escherichia phage ID62	NC_007824	complete	-	-	6051 nt	10	-	bacteria	03/16/2006	06/28/2019
Escherichia phage IME08	NC_014260	complete	-	-	172253 nt	253	-	bacteria	06/28/2010	2021-12-10
Escherichia phage IME11	NC_019423	complete	-	-	72570 nt	91	-	bacteria	11/13/2012	10/16/2021
Escherichia phage IMM-002	NC_048071	complete	-	-	40060 nt	83	-	bacteria	05/15/2020	2021-12-10
Escherichia phage If1	NC_001954	complete	-	-	8454 nt	10	-	bacteria	1993-01-10	08/13/2018
Escherichia phage J8-65	NC_025445	complete	-	-	40981 nt	47	-	bacteria	11/25/2014	2021-12-10
Escherichia phage JES2013	NC_022323	complete	-	-	136910 nt	220	-	bacteria	2013-12-09	2021-12-10
Escherichia phage JH2	NC_029023	complete	-	-	87712 nt	131	-	bacteria	2016-05-01	2021-12-10
Escherichia phage JLK-2012	NC_049942	complete	-	-	57198 nt	79	-	bacteria	07/29/2020	2021-12-10
Escherichia phage JMPW1	NC_041874	complete	-	-	49628 nt	78	-	bacteria	2019-02-05	2021-11-10
Escherichia phage JMPW2	NC_041873	complete	-	-	50298 nt	80	-	bacteria	2019-02-05	2021-12-10
Escherichia phage JS10	NC_012741	complete	-	-	171451 nt	265	-	bacteria	2009-01-06	2021-12-10
Escherichia phage JS98	NC_010105	complete	-	-	170523 nt	266	-	bacteria	2007-04-12	2021-12-10
Escherichia phage JSE	NC_012740	complete	-	-	166418 nt	277	-	bacteria	2009-01-06	2021-12-10
Escherichia phage K1E	NC_007637	complete	-	-	45251 nt	62	-	bacteria	2005-05-12	2021-12-10
Escherichia phage K1F	-	complete	-	2	79403 nt	101	-	bacteria	2005-05-10	2021-12-10
Escherichia phage K1F (39704 nt) NC_007456 proteins: 43
Escherichia phage K1F (39699 nt) NC_007636 proteins: 58
Escherichia phage K1G	NC_027993	complete	-	-	43587 nt	52	-	bacteria	2015-07-10	2021-12-10
Escherichia phage K1H	NC_027994	complete	-	-	41632 nt	50	-	bacteria	2015-07-10	2021-12-10
Escherichia phage K1ind1	NC_041897	complete	-	-	42292 nt	51	-	bacteria	2019-02-05	2021-12-10
Escherichia phage K1ind2	NC_041898	complete	-	-	42765 nt	48	-	bacteria	2019-02-05	2021-12-10
Escherichia phage K30	NC_015719	complete	-	-	40940 nt	49	-	bacteria	06/29/2011	2021-12-10
Escherichia phage KBNP1711	NC_023593	complete	-	-	76184 nt	126	-	bacteria	2014-04-03	2021-03-11
Escherichia phage KIT03	NC_054923	complete	-	-	166848 nt	268	-	bacteria	05/27/2021	2021-12-10
Escherichia phage LL11	NC_048064	complete	-	-	45185 nt	55	-	bacteria	05/15/2020	2021-12-10
Escherichia phage LL2	NC_048063	complete	-	-	39382 nt	51	-	bacteria	05/15/2020	2021-12-10
Escherichia phage LL5	NC_047985	complete	strain:Escherichia coli str. MG1655	-	49788 nt	88	-	bacteria	05/15/2020	2021-12-10
Escherichia phage LM33_P1	NC_031937	complete	strain:LM33_P1	-	38979 nt	49	-	bacteria	06/16/2016	2021-12-10
Escherichia phage Lidtsur	NC_048177	complete	-	-	42291 nt	55	-	bacteria	05/15/2020	2021-12-10
Escherichia phage Lw1	NC_021344	complete	-	-	176227 nt	273	-	bacteria	2013-03-06	12/21/2020
Escherichia phage Lyz12581Vzw	NC_049917	complete	-	-	62668 nt	78	-	bacteria	07/27/2020	2021-12-10
Escherichia phage MLF4	NC_055780	incomplete	-	-	167379 nt	273	-	bacteria	2021-02-06	05/15/2022
Escherichia phage MS2	NC_001417	complete	-	-	3569 nt	4	7	bacteria	1982-09-06	2021-11-10
Escherichia phage MX01	NC_031934	complete	-	-	168929 nt	266	-	bacteria	11/15/2016	2021-12-10
Escherichia phage Mangalitsa	NC_048799	complete	-	-	52329 nt	82	-	bacteria	06/19/2020	2021-12-10
Escherichia phage Min27	NC_010237	incomplete	-	-	63395 nt	83	1	bacteria	03/25/2008	2021-12-10
Escherichia phage Minorna	NC_048172	complete	-	-	43264 nt	57	-	bacteria	05/15/2020	2021-12-10
Escherichia phage Mu	NC_000929	complete	-	-	36717 nt	55	-	bacteria	1999-05-10	2021-12-10
Escherichia phage Murica	NC_041871	complete	-	-	135391 nt	212	-	bacteria	2019-02-05	2021-12-10
Escherichia phage N15	NC_001901	complete	-	-	46375 nt	60	-	bacteria	1998-07-06	2021-11-10
Escherichia phage N30	NC_048078	complete	-	-	39266 nt	44	-	bacteria	05/15/2020	2021-12-10
Escherichia phage N4	NC_008720	complete	-	-	70153 nt	72	-	bacteria	12/27/2006	2021-11-10
Escherichia phage NC-A	NC_048163	complete	-	-	39536 nt	42	-	bacteria	05/15/2020	2021-12-10
Escherichia phage NC28	NC_007823	complete	-	-	6065 nt	10	-	bacteria	03/16/2006	06/28/2019
Escherichia phage NC29	NC_007827	complete	-	-	6259 nt	10	-	bacteria	03/16/2006	06/28/2019
Escherichia phage NC35	NC_007820	complete	-	-	6039 nt	10	-	bacteria	03/16/2006	06/28/2019
Escherichia phage NJ01	NC_018835	complete	-	-	77448 nt	109	-	bacteria	10/15/2012	12/21/2020
Escherichia phage OSYSP	NC_047835	complete	-	-	110901 nt	166	-	bacteria	05/15/2020	12/21/2020
Escherichia phage P1	NC_005856	complete	isolate:mod749::IS5 c1.100 mutant	-	94800 nt	110	1	bacteria	04/17/2004	2021-11-10
Escherichia phage P13374	NC_018846	complete	-	-	60894 nt	79	4	bacteria	09/17/2012	2021-12-10
Escherichia phage P483	NC_028822	complete	-	-	40829 nt	45	-	bacteria	2016-05-01	2021-12-10
Escherichia phage P694	NC_028863	complete	strain:P694	-	40477 nt	50	-	bacteria	2016-05-01	2021-12-10
Escherichia phage P88	NC_026014	complete	-	-	35814 nt	53	-	bacteria	2015-07-01	2021-12-10
Escherichia phage PA2	NC_028449	complete	-	-	63569 nt	84	1	bacteria	11/18/2015	2021-12-10
Escherichia phage PA28	NC_041935	complete	-	-	61292 nt	90	-	bacteria	2019-02-05	2021-12-10
Escherichia phage PBECO4	NC_027364	complete	-	-	348113 nt	551	-	bacteria	06/24/2015	2021-12-10
Escherichia phage PE3-1	NC_024379	complete	isolate:PE3-1	-	39093 nt	48	-	bacteria	06/24/2014	2021-12-10
Escherichia phage PE37	NC_054929	complete	-	-	166423 nt	263	-	bacteria	05/27/2021	2021-12-10
Escherichia phage PGN590	NC_049830	complete	-	-	49043 nt	51	-	bacteria	07/22/2020	10/13/2021
Escherichia phage PGT2	NC_047890	complete	-	-	42686 nt	46	-	bacteria	05/15/2020	2021-11-10
Escherichia phage PP01	NC_054930	complete	-	-	167812 nt	280	-	bacteria	05/27/2021	2021-12-10
Escherichia phage PTXU04	NC_048193	complete	-	-	61600 nt	92	-	bacteria	05/15/2020	12/21/2020
Escherichia phage PhaxI	NC_019452	complete	-	-	156628 nt	209	-	bacteria	11/16/2012	12/20/2020
Escherichia phage Phi1	NC_009821	complete	-	-	164270 nt	276	-	bacteria	09/18/2007	2021-12-10
Escherichia phage Pollock	NC_027381	complete	-	-	68365 nt	85	-	bacteria	06/24/2015	12/21/2020
Escherichia phage QL01	NC_028847	complete	-	-	170527 nt	275	-	bacteria	2016-05-01	2021-12-10
Escherichia phage Qbeta	NC_001890	incomplete	strain:Enterobacteria phage MX1	-	4215 nt	4	6	bacteria	04/25/1998	08/13/2018
Escherichia phage RB3	NC_025419	complete	-	-	168402 nt	273	5	bacteria	2014-10-11	2021-11-10
Escherichia phage RB49	NC_005066	complete	-	-	164018 nt	279	-	bacteria	08/13/2003	2021-11-10
Escherichia phage RB69	NC_004928	complete	-	-	167560 nt	273	-	bacteria	2003-07-07	2021-11-10
Escherichia phage RCS47	NC_042128	complete	-	-	115154 nt	124	-	bacteria	08/27/2014	2021-12-10
Escherichia phage Ro45lw	NC_048136	complete	-	-	39793 nt	50	-	bacteria	05/15/2020	2021-12-10
Escherichia phage SECphi27	NC_047938	complete	-	-	51811 nt	85	-	bacteria	12/20/2017	2021-12-10
Escherichia phage SF	NC_055749	complete	-	-	168695 nt	262	-	bacteria	2021-02-06	2021-12-10
Escherichia phage SH2026Stx1	NC_049919	complete	-	-	61564 nt	79	-	bacteria	07/27/2020	2021-12-10
Escherichia phage SP15	NC_048627	complete	strain:SP15	-	110964 nt	163	-	bacteria	06/19/2020	12/21/2020
Escherichia phage SRT7	NC_048002	complete	-	-	39883 nt	47	-	bacteria	05/15/2020	2021-11-10
Escherichia phage SRT8	NC_042043	complete	-	-	49579 nt	84	-	bacteria	2019-02-05	2021-11-10
Escherichia phage ST0	NC_041990	complete	-	-	170496 nt	266	-	bacteria	2019-02-05	2021-12-10
Escherichia phage ST31	NC_047829	complete	-	-	39693 nt	45	-	bacteria	05/15/2020	2021-12-10
Escherichia phage ST32	NC_047830	complete	-	-	53092 nt	79	-	bacteria	05/15/2020	2021-12-10
Escherichia phage SUSP2	NC_028935	complete	-	-	88698 nt	132	-	bacteria	2016-05-01	2021-12-10
Escherichia phage Seurat	NC_027378	complete	-	-	56776 nt	88	-	bacteria	06/24/2015	12/21/2020
Escherichia phage Skarpretter	NC_048112	complete	-	-	42042 nt	63	-	bacteria	05/15/2020	2021-12-10
Escherichia phage Sortsne	NC_048178	complete	-	-	41912 nt	62	-	bacteria	05/15/2020	2021-12-10
Escherichia phage St-1	NC_012868	complete	-	-	6094 nt	11	-	bacteria	06/30/2009	08/13/2018
Escherichia phage Stx2 II	NC_004914	incomplete	strain:Stx2 phage-II	-	62706 nt	170	-	bacteria	06/24/2003	2021-11-10
Escherichia phage T1	NC_005833	complete	-	-	48836 nt	78	-	bacteria	03/24/2004	2021-12-10
Escherichia phage T2	NC_054931	complete	-	-	163825 nt	276	-	bacteria	05/27/2021	2021-12-10
Escherichia phage T4	NC_000866	complete	-	-	168903 nt	278	6	bacteria	1999-05-07	2021-11-10
Escherichia phage T5	NC_005859	complete	-	-	121750 nt	162	2	bacteria	04/17/2004	12/20/2020
Escherichia phage T7	NC_001604	complete	-	-	39937 nt	60	6	bacteria	1982-03-11	2021-11-10
Escherichia phage TL-2011b	NC_019445	complete	-	-	44784 nt	57	-	bacteria	11/16/2012	2021-12-10
Escherichia phage TL-2011c	NC_019442	complete	-	-	60523 nt	72	-	bacteria	11/16/2012	2021-12-10
Escherichia phage Tls	NC_009540	complete	-	-	49902 nt	87	-	bacteria	2007-08-06	2021-11-10
Escherichia phage UAB_Phi78	NC_020414	complete	-	-	43984 nt	61	-	bacteria	02/28/2013	2021-12-10
Escherichia phage UFV-AREG1	NC_031030	complete	-	-	170788 nt	274	-	bacteria	09/23/2016	2021-12-10
Escherichia phage Utah	NC_053002	complete	-	-	59024 nt	73	-	bacteria	02/13/2021	2021-12-10
Escherichia phage V18	NC_041937	complete	culture-collection:DSMZ:28789	-	129454 nt	207	-	bacteria	2019-02-05	2021-12-10
Escherichia phage V5	NC_011041	complete	-	-	137947 nt	233	-	bacteria	2008-11-07	2021-12-10
Escherichia phage VB_EcoS-Golestan	NC_042084	complete	-	-	44829 nt	78	-	bacteria	2019-02-05	2021-12-10
Escherichia phage WA45	NC_007822	complete	-	-	6068 nt	10	-	bacteria	03/16/2006	06/28/2019
Escherichia phage WG01	NC_031928	complete	-	-	169936 nt	273	-	bacteria	11/15/2016	2021-12-10
Escherichia phage Wphi	NC_005056	complete	-	-	32684 nt	44	-	bacteria	2003-05-08	2021-12-10
Escherichia phage YD-2008.s	NC_027383	complete	-	-	44613 nt	62	-	bacteria	06/24/2015	2021-12-10
Escherichia phage YUEEL01	NC_054935	complete	-	-	168266 nt	266	-	bacteria	05/27/2021	2021-12-10
Escherichia phage YZ1	NC_047927	complete	-	-	38823 nt	41	-	bacteria	05/15/2020	2021-12-10
Escherichia phage ZG49	NC_047777	complete	-	-	40291 nt	44	-	bacteria	05/15/2020	2021-12-10
Escherichia phage aalborv	NC_049829	complete	-	-	46660 nt	71	-	bacteria	07/22/2020	2021-12-10
Escherichia phage aaroes	NC_049826	complete	-	-	51662 nt	82	-	bacteria	07/22/2020	2021-12-10
Escherichia phage alia	NC_052655	complete	-	-	147009 nt	240	-	bacteria	2021-07-02	2021-08-02
Escherichia phage alpha3	NC_001330	complete	isolate:wildtype	-	6087 nt	10	1	bacteria	05/13/1992	08/13/2018
Escherichia phage anhysbys	NC_052656	complete	-	-	149335 nt	272	-	bacteria	2021-07-02	2021-08-02
Escherichia phage atuna	NC_049819	complete	-	-	50732 nt	84	-	bacteria	07/22/2020	2021-12-10
Escherichia phage damhaus	NC_049827	complete	-	-	51154 nt	80	-	bacteria	07/22/2020	2021-12-10
Escherichia phage e4/1c	NC_024210	complete	-	-	47112 nt	72	-	bacteria	2014-02-06	2021-12-10
Escherichia phage egaa	NC_049852	complete	-	-	51643 nt	80	-	bacteria	07/22/2020	2021-12-10
Escherichia phage fd	NC_025824	complete	strain:478	-	6408 nt	10	12	bacteria	2014-09-12	2021-07-11
Escherichia phage flopper	NC_048845	complete	-	-	52092 nt	72	-	bacteria	06/19/2020	12/22/2020
Escherichia phage fp01	NC_048731	complete	-	-	109515 nt	158	-	bacteria	06/19/2020	12/21/2020
Escherichia phage grams	NC_049825	complete	-	-	49530 nt	76	-	bacteria	07/22/2020	2021-12-10
Escherichia phage haarsle	NC_049828	complete	-	-	48613 nt	74	-	bacteria	07/22/2020	2021-12-10
Escherichia phage herni	NC_049823	complete	-	-	50971 nt	83	-	bacteria	07/22/2020	2021-12-10
Escherichia phage ime09	NC_019503	complete	isolate:ime09	-	166499 nt	268	-	bacteria	11/21/2012	2021-12-10
Escherichia phage mEp234	NC_019715	complete	-	-	39578 nt	61	-	bacteria	2012-07-12	2021-12-10
Escherichia phage mEpX1	NC_019709	complete	-	-	41567 nt	66	-	bacteria	2012-07-12	2021-12-10
Escherichia phage mEpX2	NC_019705	complete	-	-	38759 nt	67	-	bacteria	2012-07-12	2021-12-10
Escherichia phage muut	NC_052657	complete	-	-	146307 nt	239	-	bacteria	2021-07-02	2021-08-02
Escherichia phage nepoznato	NC_052658	complete	-	-	151514 nt	266	-	bacteria	2021-07-02	2021-08-02
Escherichia phage nieznany	NC_052659	complete	-	-	144998 nt	256	-	bacteria	2021-07-02	2021-08-02
Escherichia phage p000v	NC_055781	complete	-	-	167803 nt	263	-	bacteria	2021-02-06	2021-12-10
Escherichia phage phAPEC8	NC_020079	complete	-	-	147737 nt	269	-	bacteria	2013-05-02	12/21/2020
Escherichia phage phT4A	NC_055712	incomplete	-	-	171598 nt	257	-	bacteria	2021-02-06	2021-07-06
Escherichia phage phi191	NC_028660	complete	-	-	61035 nt	87	4	bacteria	12/17/2015	2021-12-10
Escherichia phage phiAPCEc03	NC_047754	complete	-	-	103737 nt	151	-	bacteria	05/15/2020	12/21/2020
Escherichia phage phiC120	NC_055718	complete	-	-	186570 nt	281	-	bacteria	2021-02-06	2021-12-10
Escherichia phage phiE142	NC_055709	incomplete	-	-	121442 nt	194	-	bacteria	2021-02-06	2021-12-10
Escherichia phage phiEB49	NC_023743	complete	-	-	47180 nt	74	-	bacteria	2014-11-03	2021-12-10
Escherichia phage phiEco32	NC_010324	complete	-	-	77554 nt	128	-	bacteria	2008-11-02	2021-06-11
Escherichia phage phiEcoM-GJ1	NC_010106	complete	-	-	52975 nt	75	-	bacteria	2007-04-12	2021-12-10
Escherichia phage phiK	NC_001730	complete	isolate:wild type	-	6089 nt	10	-	bacteria	07/30/1996	08/13/2018
Escherichia phage phiKP26	NC_042038	complete	-	-	47285 nt	78	-	bacteria	2019-02-05	10/28/2021
Escherichia phage phiKT	NC_019520	complete	-	-	42608 nt	31	-	bacteria	11/21/2012	2021-11-10
Escherichia phage phiLLS	NC_047822	complete	-	-	107263 nt	160	-	bacteria	05/15/2020	12/21/2020
Escherichia phage phiSUSP1	NC_028808	complete	-	-	90743 nt	138	-	bacteria	2016-05-01	2021-12-10
Escherichia phage phiV10	NC_007804	complete	-	-	39104 nt	55	-	bacteria	2006-03-03	2021-12-10
Escherichia phage phiX174	NC_001422	complete	-	-	5386 nt	11	-	bacteria	04/28/1993	2021-06-11
Escherichia phage pro147	NC_028896	complete	-	-	32675 nt	44	-	bacteria	2016-05-01	2021-12-10
Escherichia phage pro483	NC_028943	complete	-	-	29237 nt	43	-	bacteria	2016-05-01	2021-12-10
Escherichia phage saus132	NC_047884	complete	-	-	121986 nt	164	-	bacteria	05/15/2020	12/21/2020
Escherichia phage slur01	NC_028831	complete	-	-	61235 nt	90	-	bacteria	2015-05-10	12/21/2020
Escherichia phage slur02	NC_028927	complete	-	-	167298 nt	266	-	bacteria	2015-05-10	2021-12-10
Escherichia phage slur03	NC_042129	complete	-	-	167467 nt	272	-	bacteria	2015-01-10	2021-12-10
Escherichia phage slur04	NC_042130	complete	-	-	167298 nt	266	-	bacteria	2015-01-10	2021-12-10
Escherichia phage slur05	NC_028901	complete	-	-	43900 nt	58	-	bacteria	2015-01-10	2021-12-10
Escherichia phage slur07	NC_028780	complete	-	-	167124 nt	266	-	bacteria	2015-01-10	2021-12-10
Escherichia phage slur09	NC_028840	complete	-	-	111751 nt	160	-	bacteria	2015-09-10	12/21/2020
Escherichia phage slur14	NC_028448	complete	-	-	167467 nt	272	-	bacteria	2015-01-10	2021-12-10
Escherichia phage slur16	NC_028248	complete	-	-	136896 nt	206	-	bacteria	2015-01-10	2021-12-10
Escherichia phage teqdroes	NC_054932	complete	-	-	166833 nt	268	-	bacteria	05/27/2021	10/13/2021
Escherichia phage teqhad	NC_054933	complete	-	-	167892 nt	269	-	bacteria	05/27/2021	10/13/2021
Escherichia phage teqskov	NC_054934	complete	-	-	165017 nt	263	-	bacteria	05/27/2021	10/13/2021
Escherichia phage tiwna	NC_054896	complete	-	-	51014 nt	82	-	bacteria	05/27/2021	2021-12-10
Escherichia phage tonijn	NC_049818	complete	-	-	51627 nt	84	-	bacteria	07/22/2020	2021-12-10
Escherichia phage tonn	NC_049815	complete	-	-	51012 nt	86	-	bacteria	07/22/2020	2021-12-10
Escherichia phage tonnikala	NC_049817	complete	-	-	51277 nt	83	-	bacteria	07/22/2020	10/13/2021
Escherichia phage tuntematon	NC_052660	complete	-	-	150473 nt	280	-	bacteria	2021-07-02	2021-08-02
Escherichia phage tunus	NC_049816	complete	-	-	51111 nt	84	-	bacteria	07/22/2020	10/13/2021
Escherichia phage ukendt	NC_052661	complete	-	-	150947 nt	269	-	bacteria	2021-07-02	2021-08-02
Escherichia phage vB_EcoM-12474III	NC_049457	complete	-	-	33807 nt	44	-	bacteria	2020-03-07	2021-12-10
Escherichia phage vB_EcoM-G28	NC_054916	complete	-	-	170121 nt	267	-	bacteria	05/27/2021	2021-12-10
Escherichia phage vB_EcoM-Ro121c4YLVW	NC_052654	complete	-	-	151671 nt	266	-	bacteria	2021-07-02	2021-08-02
Escherichia phage vB_EcoM-Ro157c2YLVW	NC_050153	incomplete	-	-	80732 nt	86	-	bacteria	08/13/2020	2021-12-10
Escherichia phage vB_EcoM-UFV13	NC_031103	complete	-	-	165772 nt	268	-	bacteria	09/23/2016	2021-12-10
Escherichia phage vB_EcoM-VpaE1	NC_027337	complete	isolate:VpaE1	-	88403 nt	132	-	bacteria	06/24/2015	2021-12-10
Escherichia phage vB_EcoM-ep3	NC_025430	complete	-	-	42351 nt	51	-	bacteria	2014-10-11	2021-12-10
Escherichia phage vB_EcoM-fFiEco06	NC_054914	complete	-	-	167076 nt	274	-	bacteria	05/27/2021	2021-12-10
Escherichia phage vB_EcoM_005	NC_055783	complete	-	-	155101 nt	250	-	bacteria	2021-02-06	2021-12-10
Escherichia phage vB_EcoM_112	NC_024125	complete	-	-	168470 nt	279	-	bacteria	05/23/2014	2021-12-10
Escherichia phage vB_EcoM_4HA13	NC_049466	complete	-	-	52401 nt	81	-	bacteria	2020-03-07	2021-07-07
Escherichia phage vB_EcoM_ACG-C40	NC_019399	complete	-	-	167396 nt	282	-	bacteria	11/13/2012	2021-12-10
Escherichia phage vB_EcoM_AYO145A	NC_028825	complete	-	-	87372 nt	131	-	bacteria	2016-05-01	2021-12-10
Escherichia phage vB_EcoM_Alf5	NC_031082	complete	-	-	87662 nt	133	-	bacteria	09/23/2016	2021-12-10
Escherichia phage vB_EcoM_DalCa	NC_054908	complete	-	-	166040 nt	269	-	bacteria	05/27/2021	2021-12-10
Escherichia phage vB_EcoM_ECO1230-10	NC_027995	complete	-	-	41666 nt	56	-	bacteria	2015-08-10	2021-12-10
Escherichia phage vB_EcoM_ECOO78	NC_041926	complete	isolate:sewage	-	41289 nt	56	-	bacteria	2019-02-05	2021-12-10
Escherichia phage vB_EcoM_F1	NC_054912	complete	-	-	168410 nt	279	-	bacteria	05/27/2021	10/13/2021
Escherichia phage vB_EcoM_G4498	NC_054918	complete	-	-	167826 nt	279	-	bacteria	05/27/2021	2021-12-10
Escherichia phage vB_EcoM_G4507	NC_054919	complete	-	-	168828 nt	274	-	bacteria	05/27/2021	2021-12-10
Escherichia phage vB_EcoM_G50	NC_054917	complete	-	-	167728 nt	267	-	bacteria	05/27/2021	2021-12-10
Escherichia phage vB_EcoM_G8	NC_054915	complete	-	-	169650 nt	268	-	bacteria	05/27/2021	2021-12-10
Escherichia phage vB_EcoM_G9062	NC_054920	complete	-	-	168670 nt	276	-	bacteria	05/27/2021	2021-12-10
Escherichia phage vB_EcoM_Goslar	NC_048170	complete	-	-	237307 nt	247	-	bacteria	05/15/2020	2021-12-10
Escherichia phage vB_EcoM_IME537	NC_054921	complete	-	-	168642 nt	274	-	bacteria	05/27/2021	10/13/2021
Escherichia phage vB_EcoM_JS09	NC_024124	complete	-	-	169148 nt	273	-	bacteria	05/23/2014	2021-12-10
Escherichia phage vB_EcoM_KAW1E185	NC_054922	complete	-	-	164987 nt	274	-	bacteria	05/27/2021	2021-12-10
Escherichia phage vB_EcoM_KWBSE43-6	NC_048186	complete	-	-	158607 nt	222	-	bacteria	05/15/2020	12/21/2020
Escherichia phage vB_EcoM_Lutter	NC_054924	complete	-	-	170054 nt	279	-	bacteria	05/27/2021	10/13/2021
Escherichia phage vB_EcoM_NBG2	NC_054925	complete	-	-	166083 nt	261	-	bacteria	05/27/2021	2021-12-10
Escherichia phage vB_EcoM_OE5505	NC_054926	complete	-	-	168756 nt	282	-	bacteria	05/27/2021	2021-12-10
Escherichia phage vB_EcoM_Ozark	NC_054927	complete	-	-	167600 nt	268	-	bacteria	05/27/2021	10/13/2021
Escherichia phage vB_EcoM_PHB05	NC_052652	complete	isolate:wastewater	-	147659 nt	231	-	bacteria	2021-07-02	2021-08-02
Escherichia phage vB_EcoM_PhAPEC2	NC_024794	complete	-	-	167318 nt	254	-	bacteria	2014-09-09	2021-12-10
Escherichia phage vB_EcoM_Schickermooser	NC_048196	complete	-	-	151194 nt	284	-	bacteria	05/15/2020	12/21/2020
Escherichia phage vB_EcoM_VR20	NC_028894	complete	-	-	170336 nt	286	-	bacteria	2016-05-01	2021-12-10
Escherichia phage vB_EcoM_VR25	NC_028925	complete	-	-	170822 nt	293	-	bacteria	2016-05-01	2021-12-10
Escherichia phage vB_EcoM_VR26	NC_028957	complete	-	-	171541 nt	291	-	bacteria	2016-05-01	2021-12-10
Escherichia phage vB_EcoM_VR7	NC_014792	complete	isolate:VR7	-	169285 nt	293	-	bacteria	2010-10-12	2021-12-10
Escherichia phage vB_EcoM_WFC	NC_048195	complete	-	-	72472 nt	113	-	bacteria	05/15/2020	12/21/2020
Escherichia phage vB_EcoM_WFH	NC_048194	complete	-	-	71283 nt	105	-	bacteria	05/15/2020	12/21/2020
Escherichia phage vB_EcoP_24B	NC_027984	incomplete	-	-	57677 nt	88	-	bacteria	2015-07-10	2021-12-10
Escherichia phage vB_EcoP_ACG-C91	NC_019403	complete	strain:vB_EcoP_C91	-	43731 nt	56	-	bacteria	11/13/2012	2021-12-10
Escherichia phage vB_EcoP_B	NC_047806	complete	-	-	44018 nt	55	-	bacteria	05/15/2020	2021-12-10
Escherichia phage vB_EcoP_C	NC_047807	complete	-	-	44970 nt	59	-	bacteria	05/15/2020	2021-12-10
Escherichia phage vB_EcoP_F	NC_047808	complete	-	-	39300 nt	48	-	bacteria	05/15/2020	2021-12-10
Escherichia phage vB_EcoP_G7C	NC_015933	complete	isolate:G7C	-	72917 nt	79	-	bacteria	2011-02-09	2021-12-10
Escherichia phage vB_EcoP_K	NC_047809	incomplete	-	-	37775 nt	46	-	bacteria	05/15/2020	2021-12-10
Escherichia phage vB_EcoP_PhAPEC5	NC_024786	complete	-	-	71248 nt	83	-	bacteria	2014-09-09	2021-12-10
Escherichia phage vB_EcoP_PhAPEC7	NC_024790	complete	-	-	71778 nt	83	-	bacteria	2014-09-09	2021-12-10
Escherichia phage vB_EcoP_S523	NC_047984	complete	-	-	39825 nt	45	-	bacteria	05/15/2020	2021-12-10
Escherichia phage vB_EcoP_SU10	NC_027395	complete	-	-	77327 nt	125	-	bacteria	06/24/2015	12/21/2020
Escherichia phage vB_EcoS Sa179lw	NC_054637	complete	-	-	46833 nt	86	-	bacteria	2021-01-05	2021-12-10
Escherichia phage vB_EcoS-12210I	NC_049813	complete	-	-	44219 nt	65	-	bacteria	07/22/2020	2021-12-10
Escherichia phage vB_EcoS-95	NC_048132	complete	strain:Escherichia phage vB_EcoS-95	-	50910 nt	89	-	bacteria	05/15/2020	2021-12-10
Escherichia phage vB_EcoS-DELF2	NC_049832	complete	strain:vB_EcoS-DELF2	-	50168 nt	79	-	bacteria	07/22/2020	10/13/2021
Escherichia phage vB_EcoS-IME253	NC_047810	complete	-	-	46717 nt	74	-	bacteria	05/15/2020	2021-12-10
Escherichia phage vB_EcoS_ACG-M12	NC_019404	complete	strain:vB_EcoS_MSHS1210	-	46054 nt	78	-	bacteria	11/13/2012	2021-12-10
Escherichia phage vB_EcoS_AHP42	NC_024793	complete	-	-	46847 nt	76	-	bacteria	2014-09-09	2021-12-10
Escherichia phage vB_EcoS_AHS24	NC_024784	complete	-	-	46440 nt	81	-	bacteria	2014-09-09	2021-12-10
Escherichia phage vB_EcoS_AKFV33	NC_017969	complete	-	-	108853 nt	160	-	bacteria	05/29/2012	12/22/2020
Escherichia phage vB_EcoS_AKS96	NC_024789	complete	-	-	45746 nt	74	-	bacteria	2014-09-09	2021-12-10
Escherichia phage vB_EcoS_CEB_EC3a	NC_047812	complete	-	-	44234 nt	70	-	bacteria	05/15/2020	2021-12-10
Escherichia phage vB_EcoS_ESCO41	NC_047820	complete	-	-	50800 nt	79	-	bacteria	05/15/2020	2021-12-10
Escherichia phage vB_EcoS_FFH_1	NC_024139	complete	-	-	108483 nt	156	-	bacteria	05/27/2014	12/21/2020
Escherichia phage vB_EcoS_G29-2	NC_049822	complete	-	-	51739 nt	85	-	bacteria	07/22/2020	2021-12-10
Escherichia phage vB_EcoS_HdH2	NC_048748	complete	-	-	120120 nt	178	-	bacteria	06/19/2020	12/21/2020
Escherichia phage vB_EcoS_IME347	NC_047960	complete	-	-	50048 nt	87	-	bacteria	05/15/2020	2021-12-10
Escherichia phage vB_EcoS_IME542	NC_048208	complete	-	-	46553 nt	71	-	bacteria	05/15/2020	2021-12-10
Escherichia phage vB_EcoS_NBD2	NC_031050	complete	-	-	51802 nt	87	-	bacteria	09/23/2016	2021-12-10
Escherichia phage vB_EcoS_PHB17	NC_054892	complete	-	-	48939 nt	85	-	bacteria	05/27/2021	2021-12-10
Escherichia phage vB_EcoS_SH2	NC_047828	complete	-	-	49088 nt	80	-	bacteria	05/15/2020	2021-12-10
Escherichia phage vB_EcoS_W011D	NC_054893	complete	-	-	49847 nt	85	-	bacteria	05/27/2021	2021-12-10
Escherichia phage vB_EcoS_swan01	NC_048202	complete	-	-	50865 nt	83	-	bacteria	04/22/2017	2021-12-10
Escherichia phage vB_vPM_PD06	NC_052653	complete	-	-	149506 nt	238	-	bacteria	2021-07-02	2021-08-02
Escherichia phage vB_vPM_PD112	NC_054928	complete	-	-	168084 nt	271	-	bacteria	05/27/2021	2021-12-10
Escherichia phage vb_EcoM-VR5	NC_028881	complete	-	-	170473 nt	271	-	bacteria	2016-05-01	2021-12-10
Escherichia phage vojen	NC_049824	complete	-	-	50709 nt	80	-	bacteria	07/22/2020	10/13/2021
Escherichia phage wV7	NC_019505	complete	-	-	166452 nt	273	-	bacteria	11/21/2012	2021-12-10
Escherichia phage wV8	NC_012749	complete	-	-	88487 nt	140	-	bacteria	2009-02-06	2021-12-10
Escherichia typing phage 1	NC_041979	complete	-	-	88531 nt	132	-	bacteria	2019-02-05	2021-12-10
Escherichia virus KFS-EC	NC_055757	complete	-	-	164715 nt	260	-	bacteria	2021-02-06	2021-12-10
Faecalibacterium phage FP_Brigit	NC_047909	complete	-	-	61716 nt	94	-	bacteria	05/15/2020	2021-12-10
Faecalibacterium phage FP_Epona	NC_047910	complete	-	-	49573 nt	76	-	bacteria	05/15/2020	2021-12-10
Faecalibacterium phage FP_Lagaffe	NC_047911	complete	-	-	48211 nt	65	-	bacteria	05/15/2020	2021-12-10
Faecalibacterium phage FP_Lugh	NC_047912	complete	-	-	34075 nt	42	-	bacteria	05/15/2020	2021-12-10
Faecalibacterium phage FP_Mushu	NC_047913	complete	-	-	36636 nt	54	-	bacteria	05/15/2020	2021-12-10
Faecalibacterium phage FP_Taranis	NC_047914	complete	-	-	54286 nt	85	-	bacteria	05/15/2020	2021-12-10
Faecalibacterium phage FP_Toutatis	NC_047915	complete	-	-	54725 nt	89	-	bacteria	05/15/2020	2021-12-10
Faecalibacterium phage FP_oengus	NC_047916	complete	-	-	58391 nt	84	-	bacteria	05/15/2020	2021-12-10
Fibrovirus fs1	NC_004306	complete	-	-	6340 nt	15	1	bacteria	1998-08-01	08/13/2018
Firehammervirus CP220	NC_027997	complete	-	-	177534 nt	194	-	bacteria	2010-07-04	2021-12-10
Fischettivirus C1	NC_004814	complete	-	-	16687 nt	20	-	bacteria	05/24/2003	12/20/2020
Flavobacterium phage 11b	NC_006356	complete	-	-	36012 nt	65	-	bacteria	2004-01-10	12/20/2020
Flavobacterium phage 1H	NC_031911	incomplete	-	-	39290 nt	48	-	bacteria	11/15/2016	2021-12-10
Flavobacterium phage 23T	NC_041859	complete	-	-	43226 nt	57	-	bacteria	2019-02-05	2021-12-10
Flavobacterium phage 2A	NC_031926	complete	-	-	46575 nt	61	-	bacteria	11/15/2016	2021-12-10
Flavobacterium phage 6H	NC_021867	complete	-	-	46978 nt	63	-	bacteria	07/23/2013	2021-12-10
Flavobacterium phage FCL-2	NC_027125	complete	-	-	47142 nt	74	-	bacteria	2015-02-06	2021-11-10
Flavobacterium phage FCV-1	NC_041845	complete	-	-	46450 nt	74	-	bacteria	2019-02-05	2021-11-10
Flavobacterium phage FLiP	NC_047837	complete	-	-	9174 nt	16	-	bacteria	05/15/2020	12/21/2020
Flavobacterium phage FpV4	NC_041872	complete	-	-	88308 nt	75	-	bacteria	2019-02-05	12/21/2020
Flavobacterium phage Fpv1	NC_031914	complete	-	-	88994 nt	80	-	bacteria	11/15/2016	12/21/2020
Flavobacterium phage Fpv10	NC_031932	complete	-	-	42702 nt	58	-	bacteria	11/15/2016	2021-11-10
Flavobacterium phage Fpv11	NC_031945	complete	-	-	42696 nt	58	-	bacteria	11/15/2016	2021-11-10
Flavobacterium phage Fpv2	NC_031931	complete	-	-	89010 nt	80	-	bacteria	11/15/2016	12/21/2020
Flavobacterium phage Fpv20	NC_031912	complete	-	-	89937 nt	82	-	bacteria	11/15/2016	12/21/2020
Flavobacterium phage Fpv3	NC_031904	complete	-	-	88421 nt	79	-	bacteria	11/15/2016	12/21/2020
Flavobacterium phage Fpv5	NC_031921	complete	-	-	42696 nt	58	-	bacteria	11/15/2016	2021-12-10
Flavobacterium phage Fpv6	NC_031938	complete	-	-	42820 nt	58	-	bacteria	11/15/2016	2021-12-10
Flavobacterium phage Fpv7	NC_031905	complete	-	-	42894 nt	58	-	bacteria	11/15/2016	2021-12-10
Flavobacterium phage Fpv8	NC_031919	complete	-	-	42696 nt	58	-	bacteria	11/15/2016	2021-12-10
Flavobacterium phage vB_FspM_lotta8-1	NC_048829	complete	-	-	34751 nt	53	-	bacteria	06/19/2020	12/22/2020
Flavobacterium phage vB_FspM_pippi8-1	NC_048830	complete	-	-	34711 nt	53	-	bacteria	06/19/2020	12/22/2020
Flavobacterium phage vB_FspP_elemoA_7-9A	NC_055852	complete	-	-	61691 nt	90	-	bacteria	2021-02-06	2021-08-06
Flavobacterium phage vB_FspP_elemoB_14-3B	NC_062741	incomplete	-	-	60925 nt	93	-	bacteria	04/27/2022	05/15/2022
Flavobacterium phage vB_FspP_elemoC_14-1A	NC_062743	incomplete	-	-	61048 nt	90	-	bacteria	04/27/2022	05/15/2022
Flavobacterium phage vB_FspP_elemoD_13-5B	NC_055855	incomplete	-	-	60393 nt	91	-	bacteria	2021-02-06	2021-08-06
Flavobacterium phage vB_FspP_elemoE_6-9C	NC_055854	incomplete	-	-	59979 nt	88	-	bacteria	2021-02-06	2021-08-06
Flavobacterium phage vB_FspP_elemoF_6-3D	NC_055853	incomplete	-	-	59846 nt	88	-	bacteria	2021-02-06	2021-08-06
Flavobacterium phage vB_FspS_filifjonk9-1	NC_048831	complete	-	-	38028 nt	68	-	bacteria	06/19/2020	12/22/2020
Flavobacterium phage vB_FspS_hattifnatt9-1	NC_048832	complete	-	-	39262 nt	76	-	bacteria	06/19/2020	2021-12-10
Flavobacterium phage vB_FspS_hemulen6-1	NC_048833	complete	-	-	39039 nt	70	-	bacteria	06/19/2020	12/22/2020
Flavobacterium phage vB_FspS_laban6-1	NC_048834	complete	-	-	43236 nt	57	-	bacteria	06/19/2020	2021-12-10
Flavobacterium phage vB_FspS_lillamy9-1	NC_048835	complete	-	-	38268 nt	73	-	bacteria	06/19/2020	2021-12-10
Flavobacterium phage vB_FspS_morran9-1	NC_048836	complete	-	-	38385 nt	73	-	bacteria	06/19/2020	2021-12-10
Flavobacterium phage vB_FspS_mumin9-1	NC_048837	complete	-	-	38527 nt	67	-	bacteria	06/19/2020	12/22/2020
Flavobacterium phage vB_FspS_mymlan6-1	NC_048838	complete	-	-	38501 nt	68	-	bacteria	06/19/2020	12/22/2020
Flavobacterium phage vB_FspS_sniff9-1	NC_048839	complete	-	-	38134 nt	74	-	bacteria	06/19/2020	2021-12-10
Flavobacterium phage vB_FspS_snork6-1	NC_048840	complete	-	-	38214 nt	73	-	bacteria	06/19/2020	2021-12-10
Flavobacterium phage vB_FspS_snusmum6-1	NC_048841	complete	-	-	39365 nt	72	-	bacteria	06/19/2020	2021-12-10
Flavobacterium phage vB_FspS_stinky9-1	NC_048842	complete	-	-	38502 nt	69	-	bacteria	06/19/2020	12/22/2020
Flavobacterium phage vB_FspS_tant8-1	NC_048843	complete	-	-	40542 nt	62	-	bacteria	06/19/2020	12/22/2020
Flavobacterium phage vB_FspS_tooticki6-1	NC_048844	complete	-	-	36912 nt	65	-	bacteria	06/19/2020	12/22/2020
Fromanvirus L5	NC_001335	complete	-	-	52297 nt	90	-	bacteria	02/23/1993	2021-11-10
Fromanvirus mrgordo	NC_042329	complete	-	-	50988 nt	92	-	bacteria	05/24/2019	2021-12-10
Fromanvirus nepal	NC_041852	complete	-	-	53972 nt	100	-	bacteria	2019-02-05	2021-12-10
Fusobacterium phage Fnu1	NC_055035	complete	-	-	130914 nt	181	-	bacteria	05/27/2021	2021-07-06
Gaunavirus SRT01hs	NC_049973	complete	-	-	20784 nt	31	-	bacteria	07/29/2020	12/21/2020
Geobacillus phage GBK2	NC_023612	complete	isolate:GBK2	-	39078 nt	62	-	bacteria	2014-04-03	12/21/2020
Geobacillus phage GBSV1	NC_008376	complete	-	-	34683 nt	54	-	bacteria	09/26/2006	2021-12-10
Geobacillus phage TP-84	NC_041918	complete	-	-	47718 nt	81	-	bacteria	2019-02-05	2022-03-04
Geobacillus virus E2	NC_009552	complete	-	-	40863 nt	62	-	bacteria	2007-11-06	2021-12-10
Ghunavirus KNP	NC_047827	complete	strain:KNP	-	40491 nt	50	-	bacteria	05/15/2020	2021-12-10
Ghunavirus WRT	NC_047826	complete	strain:WRT	-	40214 nt	49	-	bacteria	05/15/2020	2021-12-10
Gluconobacter phage GC1	NC_042083	complete	-	-	16523 nt	36	-	bacteria	2019-02-05	12/21/2020
Gordonia Phage Barsten	NC_055856	complete	-	-	59501 nt	88	-	bacteria	2021-02-06	2021-08-06
Gordonia Phage Lollipop1437	NC_055806	complete	-	-	67311 nt	93	-	bacteria	2021-02-06	2021-08-06
Gordonia Phage Zitch	NC_053247	complete	-	-	58928 nt	91	-	bacteria	2021-08-03	2021-09-03
Gordonia phage Adgers	NC_048695	complete	-	-	76008 nt	108	-	bacteria	06/19/2020	12/21/2020
Gordonia phage Ailee	NC_055773	complete	-	-	58474 nt	83	-	bacteria	2021-02-06	2021-07-06
Gordonia phage Ali17	NC_053245	complete	-	-	58301 nt	84	-	bacteria	2021-08-03	2021-09-03
Gordonia phage Angelicage	NC_055762	complete	-	-	59215 nt	84	-	bacteria	2021-02-06	2021-12-10
Gordonia phage Apricot	NC_048018	complete	-	-	52195 nt	101	-	bacteria	05/15/2020	2021-12-10
Gordonia phage Arri	NC_055798	complete	-	-	58650 nt	94	-	bacteria	2021-02-06	2021-12-10
Gordonia phage Asapag	NC_048146	complete	-	-	55119 nt	99	-	bacteria	05/15/2020	2021-12-10
Gordonia phage Ashertheman	NC_053237	complete	-	-	57555 nt	85	-	bacteria	2021-08-03	2021-12-10
Gordonia phage Attis	NC_041883	complete	-	-	47881 nt	74	-	bacteria	2019-02-05	2021-12-10
Gordonia phage Avazak	NC_048822	complete	-	-	60278 nt	93	-	bacteria	06/19/2020	2021-12-10
Gordonia phage BENtherdunthat	NC_047891	complete	-	-	54867 nt	102	-	bacteria	05/15/2020	2021-12-10
Gordonia phage Bachita	NC_030936	complete	-	-	93843 nt	182	-	bacteria	09/19/2016	05/27/2022
Gordonia phage Bakery	NC_055804	complete	-	-	60468 nt	96	-	bacteria	2021-02-06	2021-12-10
Gordonia phage Bantam	NC_031074	complete	-	-	92580 nt	168	-	bacteria	09/23/2016	12/21/2020
Gordonia phage Barb	NC_055797	complete	-	-	59514 nt	98	-	bacteria	2021-02-06	2021-12-10
Gordonia phage BaxterFox	NC_031226	complete	-	-	53717 nt	86	-	bacteria	09/27/2016	2021-12-10
Gordonia phage Beaver	NC_048783	complete	-	-	77394 nt	109	-	bacteria	06/19/2020	12/22/2020
Gordonia phage BetterKatz	NC_031247	complete	-	-	50636 nt	75	-	bacteria	09/27/2016	12/21/2020
Gordonia phage Bibwit	NC_055774	complete	-	-	57880 nt	83	-	bacteria	2021-02-06	2021-07-06
Gordonia phage BirksAndSocks	NC_047892	complete	-	-	77354 nt	110	-	bacteria	05/15/2020	12/21/2020
Gordonia phage Bizzy	NC_053239	complete	-	-	57312 nt	85	-	bacteria	2021-08-03	2021-12-10
Gordonia phage Blueberry	NC_030943	complete	-	-	54990 nt	86	-	bacteria	09/19/2016	2021-12-10
Gordonia phage Bowser	NC_030930	complete	-	-	46570 nt	67	-	bacteria	09/19/2016	2021-12-10
Gordonia phage Brandonk123	NC_042108	complete	-	-	58842 nt	89	-	bacteria	2019-02-05	12/21/2020
Gordonia phage BritBrat	NC_030942	complete	-	-	55524 nt	98	-	bacteria	09/19/2016	2021-12-10
Gordonia phage BrutonGaster	NC_048169	complete	-	-	91510 nt	166	-	bacteria	05/15/2020	2021-12-10
Gordonia phage Buggaboo	NC_055770	complete	-	-	68626 nt	94	-	bacteria	2021-02-06	2021-07-06
Gordonia phage CaptainKirk2	NC_031072	complete	-	-	47898 nt	79	-	bacteria	09/23/2016	2021-12-10
Gordonia phage CarolAnn	NC_031118	complete	-	-	54167 nt	80	-	bacteria	09/23/2016	2021-12-10
Gordonia phage Catfish	NC_054434	complete	-	-	46888 nt	78	-	bacteria	04/20/2021	04/21/2021
Gordonia phage Chelms	NC_048768	complete	-	-	76261 nt	104	-	bacteria	06/19/2020	12/22/2020
Gordonia phage Chikenjars	NC_048810	complete	-	-	61544 nt	92	-	bacteria	06/19/2020	2021-12-10
Gordonia phage ClubL	NC_030901	complete	-	-	92618 nt	179	-	bacteria	09/19/2016	05/27/2022
Gordonia phage Cozz	NC_030941	complete	-	-	46600 nt	68	-	bacteria	09/19/2016	12/21/2020
Gordonia phage Crocheter	NC_048825	complete	-	-	60531 nt	91	-	bacteria	06/19/2020	2021-12-10
Gordonia phage Cucurbita	NC_031029	complete	-	-	93686 nt	178	-	bacteria	09/23/2016	05/27/2022
Gordonia phage Danyall	NC_055751	complete	-	-	58695 nt	95	-	bacteria	2021-02-06	2021-12-10
Gordonia phage Dardanus	NC_054435	complete	-	-	43143 nt	72	-	bacteria	04/20/2021	04/21/2021
Gordonia phage Daredevil	NC_048021	complete	-	-	90490 nt	165	-	bacteria	05/15/2020	12/21/2020
Gordonia phage Demosthenes	NC_030944	complete	-	-	74073 nt	95	-	bacteria	09/19/2016	12/21/2020
Gordonia phage Duffington	NC_048750	complete	-	-	61343 nt	92	-	bacteria	06/19/2020	2021-12-10
Gordonia phage DumpsterDude	NC_053172	complete	-	-	52018 nt	71	-	bacteria	02/27/2021	10/13/2021
Gordonia phage EMoore	NC_053243	complete	-	-	58844 nt	82	-	bacteria	2021-08-03	2021-09-03
Gordonia phage Emalyn	NC_031234	complete	-	-	43982 nt	67	-	bacteria	09/27/2016	12/21/2020
Gordonia phage Emianna	NC_055771	complete	-	-	68190 nt	95	-	bacteria	2021-02-06	2021-07-06
Gordonia phage Evamon	NC_055843	complete	-	-	58460 nt	94	-	bacteria	2021-02-06	10/13/2021
Gordonia phage Eyre	NC_031122	complete	-	-	44929 nt	74	-	bacteria	09/23/2016	05/27/2022
Gordonia phage Fairfaxidum	NC_048185	complete	-	-	50187 nt	81	-	bacteria	05/15/2020	2021-12-10
Gordonia phage Fireball	NC_055816	complete	-	-	58924 nt	97	-	bacteria	2021-02-06	2021-12-10
Gordonia phage Flakey	NC_047921	complete	-	-	76889 nt	107	-	bacteria	05/15/2020	12/21/2020
Gordonia phage Flapper	NC_055738	complete	-	-	67527 nt	96	-	bacteria	2021-02-06	2021-07-06
Gordonia phage Fosterous	NC_055775	complete	-	-	59136 nt	87	-	bacteria	2021-02-06	2021-07-06
Gordonia phage Foxboro	NC_055766	complete	-	-	67773 nt	92	-	bacteria	2021-02-06	2021-07-06
Gordonia phage Frokostdame	NC_055754	complete	-	-	52531 nt	84	-	bacteria	2021-02-06	2021-12-10
Gordonia phage Fryberger	NC_048027	complete	-	-	67234 nt	144	-	bacteria	05/15/2020	12/21/2020
Gordonia phage GAL1	NC_031936	complete	-	-	49979 nt	82	-	bacteria	11/15/2016	2021-12-10
Gordonia phage GMA1	NC_030902	complete	-	-	41207 nt	68	-	bacteria	09/19/2016	2021-12-10
Gordonia phage GMA3	NC_028668	complete	-	-	77779 nt	104	-	bacteria	12/17/2015	12/21/2020
Gordonia phage GMA4	NC_030939	complete	-	-	45537 nt	68	-	bacteria	09/19/2016	2021-12-10
Gordonia phage GMA5	NC_030907	complete	-	-	17562 nt	28	-	bacteria	09/19/2016	12/21/2020
Gordonia phage GMA6	NC_030906	complete	-	-	83324 nt	115	-	bacteria	09/19/2016	12/21/2020
Gordonia phage GMA7	NC_028673	complete	-	-	73419 nt	101	-	bacteria	12/17/2015	12/21/2020
Gordonia phage GRU1	NC_016435	complete	-	-	65766 nt	94	-	bacteria	2011-09-12	12/20/2020
Gordonia phage GRU3	NC_030935	complete	-	-	17727 nt	26	-	bacteria	09/19/2016	12/21/2020
Gordonia phage GTE2	NC_015720	complete	-	-	45530 nt	57	-	bacteria	06/29/2011	12/20/2020
Gordonia phage GTE5	NC_016434	complete	-	-	65839 nt	92	-	bacteria	2011-09-12	12/20/2020
Gordonia phage GTE6	NC_028665	complete	-	-	56982 nt	86	-	bacteria	12/17/2015	12/21/2020
Gordonia phage GTE7	NC_016166	complete	-	-	74431 nt	103	-	bacteria	11/29/2011	12/20/2020
Gordonia phage GTE8	NC_028653	complete	-	-	67617 nt	94	-	bacteria	12/17/2015	12/21/2020
Gordonia phage Gaea	NC_053238	complete	-	-	57472 nt	86	-	bacteria	2021-08-03	2021-12-10
Gordonia phage Galadriel	NC_055803	complete	-	-	59400 nt	86	-	bacteria	2021-02-06	2021-12-10
Gordonia phage Geodirt	NC_055776	complete	-	-	59495 nt	85	-	bacteria	2021-02-06	2021-07-06
Gordonia phage Getalong	NC_048083	complete	-	-	56214 nt	104	-	bacteria	05/15/2020	2021-12-10
Gordonia phage Ghobes	NC_031028	complete	-	-	45285 nt	59	-	bacteria	09/23/2016	05/27/2022
Gordonia phage Gibbin	NC_048812	complete	-	-	67785 nt	99	-	bacteria	06/19/2020	12/22/2020
Gordonia phage Gmala1	NC_028972	complete	-	-	75167 nt	90	-	bacteria	2016-05-01	12/21/2020
Gordonia phage GodonK	NC_048176	complete	-	-	122563 nt	214	-	bacteria	05/15/2020	2021-12-10
Gordonia phage GordDuk1	NC_029060	complete	-	-	76276 nt	97	-	bacteria	2016-05-02	12/21/2020
Gordonia phage GordTnk2	NC_029074	complete	-	-	75987 nt	98	-	bacteria	2016-05-02	12/21/2020
Gordonia phage Gsput1	NC_030932	complete	-	-	43505 nt	71	-	bacteria	09/19/2016	05/27/2022
Gordonia phage Guacamole	NC_031265	complete	-	-	49894 nt	78	-	bacteria	09/27/2016	2021-12-10
Gordonia phage Gustav	NC_042088	complete	-	-	44408 nt	69	-	bacteria	2019-02-05	12/21/2020
Gordonia phage Hedwig	NC_031099	complete	-	-	44536 nt	70	-	bacteria	09/23/2016	2021-12-10
Gordonia phage Horus	NC_048039	complete	-	-	55668 nt	103	-	bacteria	05/15/2020	2021-12-10
Gordonia phage Hotorobo	NC_031229	complete	-	-	76972 nt	108	-	bacteria	09/27/2016	12/21/2020
Gordonia phage IDyn	NC_055789	complete	-	-	65218 nt	90	-	bacteria	2021-02-06	2021-07-06
Gordonia phage JSwag	NC_031060	complete	-	-	52726 nt	101	-	bacteria	09/23/2016	05/27/2022
Gordonia phage Jabberwocky	NC_055818	complete	-	-	59449 nt	84	-	bacteria	2021-02-06	2021-08-06
Gordonia phage Jace	NC_047974	complete	-	-	53912 nt	93	-	bacteria	05/15/2020	2021-12-10
Gordonia phage Jambalaya	NC_055857	complete	-	-	57764 nt	91	-	bacteria	2021-02-06	10/13/2021
Gordonia phage Jellybones	NC_048820	complete	-	-	77514 nt	108	-	bacteria	06/19/2020	12/22/2020
Gordonia phage John316	NC_048851	complete	-	-	77221 nt	109	-	bacteria	06/19/2020	12/22/2020
Gordonia phage JuJu	NC_055811	complete	-	-	54000 nt	88	-	bacteria	2021-02-06	2021-12-10
Gordonia phage Jumbo	NC_031109	complete	-	-	78302 nt	102	-	bacteria	09/23/2016	12/21/2020
Gordonia phage Kabluna	NC_055731	complete	-	-	65869 nt	95	-	bacteria	2021-02-06	2021-07-06
Gordonia phage KatherineG	NC_030695	complete	-	-	52689 nt	98	-	bacteria	2016-01-08	05/28/2022
Gordonia phage Katyusha	NC_041950	complete	-	-	75380 nt	99	1	bacteria	2019-02-05	12/21/2020
Gordonia phage Keitabear	NC_055819	complete	-	-	59759 nt	83	-	bacteria	2021-02-06	2021-08-06
Gordonia phage Kenna	NC_048141	complete	-	-	53215 nt	98	-	bacteria	05/15/2020	2021-12-10
Gordonia phage Kenosha	NC_048793	complete	-	-	60899 nt	90	-	bacteria	06/19/2020	2021-12-10
Gordonia phage KidneyBean	NC_055767	complete	-	-	67802 nt	92	-	bacteria	2021-02-06	2021-07-06
Gordonia phage KimmyK	NC_055752	complete	-	-	58755 nt	92	-	bacteria	2021-02-06	2021-12-10
Gordonia phage Kita	NC_031233	complete	-	-	50346 nt	80	-	bacteria	09/27/2016	2021-12-10
Gordonia phage Kroos	NC_053234	complete	-	-	57973 nt	85	-	bacteria	2021-08-03	2021-12-10
Gordonia phage Kvothe	NC_030914	complete	-	-	75462 nt	99	1	bacteria	09/19/2016	12/21/2020
Gordonia phage Lambo	NC_048814	complete	-	-	67813 nt	98	-	bacteria	06/19/2020	12/22/2020
Gordonia phage Lennon	NC_042045	complete	-	-	60237 nt	85	-	bacteria	2019-02-05	12/21/2020
Gordonia phage Leonard	NC_053242	complete	-	-	59268 nt	87	-	bacteria	2021-08-03	2021-09-03
Gordonia phage Lucky10	NC_031267	complete	-	-	42979 nt	70	-	bacteria	09/27/2016	05/27/2022
Gordonia phage Mahdia	NC_042089	complete	-	-	42475 nt	61	-	bacteria	2019-02-05	12/21/2020
Gordonia phage Marietta	NC_055763	complete	-	-	64370 nt	91	-	bacteria	2021-02-06	2021-07-06
Gordonia phage McGonagall	NC_030912	complete	-	-	17119 nt	27	-	bacteria	09/19/2016	2021-12-10
Gordonia phage MelBins	NC_053244	complete	-	-	59761 nt	89	-	bacteria	2021-08-03	2021-09-03
Gordonia phage Monty	NC_030924	complete	-	-	75680 nt	105	-	bacteria	09/19/2016	12/21/2020
Gordonia phage Mutzi	NC_055785	complete	-	-	59655 nt	94	-	bacteria	2021-02-06	2021-12-10
Gordonia phage NadineRae	NC_055821	complete	-	-	64714 nt	92	-	bacteria	2021-02-06	2021-08-06
Gordonia phage NatB6	NC_055755	complete	-	-	67081 nt	93	-	bacteria	2021-02-06	2021-07-06
Gordonia phage Neville	NC_060131	complete	-	-	75813 nt	129	-	bacteria	01/24/2022	01/25/2022
Gordonia phage Nordenberg	NC_055777	complete	-	-	57572 nt	84	-	bacteria	2021-02-06	2021-12-10
Gordonia phage NosilaM	NC_055788	complete	-	-	67662 nt	92	-	bacteria	2021-02-06	2021-07-06
Gordonia phage Nubi	NC_055810	complete	-	-	58718 nt	97	-	bacteria	2021-02-06	2021-12-10
Gordonia phage Nyceirae	NC_031004	complete	-	-	41857 nt	60	-	bacteria	09/23/2016	05/27/2022
Gordonia phage Nymphadora	NC_031061	complete	-	-	53431 nt	84	-	bacteria	09/23/2016	2021-12-10
Gordonia phage Obliviate	NC_031237	complete	-	-	49286 nt	80	-	bacteria	09/27/2016	2021-12-10
Gordonia phage Octobien14	NC_060134	complete	-	-	76358 nt	143	-	bacteria	01/24/2022	01/25/2022
Gordonia phage OhMyWard	NC_048816	complete	-	-	60978 nt	86	-	bacteria	06/19/2020	2021-12-10
Gordonia phage OneUp	NC_030917	complete	-	-	93577 nt	163	-	bacteria	09/19/2016	05/27/2022
Gordonia phage Orchid	NC_030915	complete	-	-	80650 nt	114	2	bacteria	09/19/2016	12/21/2020
Gordonia phage Patio	NC_055732	complete	-	-	66251 nt	90	-	bacteria	2021-02-06	2021-07-06
Gordonia phage Petra	NC_055745	complete	-	-	52304 nt	89	-	bacteria	2021-02-06	2021-12-10
Gordonia phage Phinally	NC_031112	complete	-	-	59265 nt	87	-	bacteria	09/23/2016	12/21/2020
Gordonia phage Phistory	NC_048040	complete	-	-	53085 nt	106	-	bacteria	05/15/2020	2021-12-10
Gordonia phage Pleakley	NC_055758	complete	-	-	64105 nt	96	-	bacteria	2021-02-06	2021-07-06
Gordonia phage Pupper	NC_054723	complete	-	-	150830 nt	233	-	bacteria	2021-08-05	2021-09-05
Gordonia phage Ranch	NC_048813	complete	-	-	66892 nt	101	-	bacteria	06/19/2020	12/22/2020
Gordonia phage Remus	NC_031031	complete	-	-	52738 nt	98	-	bacteria	09/23/2016	05/27/2022
Gordonia phage Ribeye	NC_053241	complete	-	-	57448 nt	85	-	bacteria	2021-08-03	2021-11-10
Gordonia phage Rickmore	NC_048749	complete	-	-	60218 nt	92	-	bacteria	06/19/2020	12/21/2020
Gordonia phage Rofo	NC_055753	complete	-	-	58767 nt	85	-	bacteria	2021-02-06	2021-07-06
Gordonia phage RogerDodger	NC_055805	complete	-	-	59122 nt	97	-	bacteria	2021-02-06	2021-12-10
Gordonia phage Ronaldo	NC_048028	complete	-	-	68389 nt	147	-	bacteria	05/15/2020	12/21/2020
Gordonia phage Rosalind	NC_030694	complete	-	-	52684 nt	99	-	bacteria	2016-01-08	05/27/2022
Gordonia phage Ruthy	NC_048019	complete	-	-	51265 nt	73	-	bacteria	05/15/2020	2021-12-10
Gordonia phage Sadboi	NC_048815	complete	-	-	67485 nt	97	-	bacteria	06/19/2020	12/22/2020
Gordonia phage Schmidt	NC_054436	complete	-	-	43099 nt	76	-	bacteria	04/20/2021	04/21/2021
Gordonia phage Schnabeltier	NC_031255	complete	-	-	46895 nt	71	-	bacteria	09/27/2016	2021-12-10
Gordonia phage Secretariat	NC_048876	complete	-	-	57731 nt	84	-	bacteria	06/19/2020	10/13/2021
Gordonia phage Skog	NC_054725	complete	-	-	152435 nt	226	-	bacteria	2021-08-05	2021-09-05
Gordonia phage Skysand	NC_055764	complete	-	-	67359 nt	95	-	bacteria	2021-02-06	2021-07-06
Gordonia phage SmokingBunny	NC_055795	complete	-	-	59454 nt	95	-	bacteria	2021-02-06	2021-12-10
Gordonia phage Smoothie	NC_030696	complete	-	-	93139 nt	179	-	bacteria	2016-01-08	05/27/2022
Gordonia phage SoilAssassin	NC_031251	complete	-	-	47880 nt	74	-	bacteria	09/27/2016	2021-12-10
Gordonia phage Sombrero	NC_048746	complete	-	-	76485 nt	108	-	bacteria	06/19/2020	12/21/2020
Gordonia phage Soups	NC_030698	complete	-	-	52924 nt	99	-	bacteria	2016-01-08	05/27/2022
Gordonia phage Sour	NC_042132	complete	-	-	61670 nt	79	-	bacteria	2019-02-05	12/21/2020
Gordonia phage Splinter	NC_030927	complete	-	-	45858 nt	79	-	bacteria	09/19/2016	05/27/2022
Gordonia phage SteveFrench	NC_048207	complete	-	-	75687 nt	103	-	bacteria	05/15/2020	12/21/2020
Gordonia phage Stormageddon	NC_054726	complete	-	-	136319 nt	213	-	bacteria	2021-08-05	2021-12-10
Gordonia phage Strosahl	NC_041886	complete	-	-	52738 nt	98	-	bacteria	2019-02-05	2021-12-10
Gordonia phage Stultus	NC_055778	complete	-	-	57916 nt	80	-	bacteria	2021-02-06	2021-07-06
Gordonia phage Sukkupi	NC_055820	complete	-	-	66184 nt	93	-	bacteria	2021-02-06	2021-08-06
Gordonia phage Suzy	NC_047990	complete	-	-	67118 nt	96	-	bacteria	05/15/2020	12/21/2020
Gordonia phage Syleon	NC_060137	complete	-	-	75606 nt	138	-	bacteria	01/24/2022	01/25/2022
Gordonia phage TZGordon	NC_054438	complete	-	-	44904 nt	82	-	bacteria	04/20/2021	04/21/2021
Gordonia phage Tangent	NC_055779	complete	-	-	58281 nt	88	-	bacteria	2021-02-06	2021-07-06
Gordonia phage Tangerine	NC_053240	complete	-	-	57306 nt	85	-	bacteria	2021-08-03	2021-12-10
Gordonia phage Tanis	NC_048817	complete	-	-	59727 nt	93	-	bacteria	06/19/2020	2021-12-10
Gordonia phage Terapin	NC_031001	complete	-	-	66611 nt	97	-	bacteria	09/23/2016	05/27/2022
Gordonia phage Tiamoceli	NC_053211	complete	-	-	55829 nt	80	-	bacteria	2021-08-03	2021-09-03
Gordonia phage TillyBobJoe	NC_055765	complete	-	-	58677 nt	93	-	bacteria	2021-02-06	2021-12-10
Gordonia phage Toast	NC_053173	complete	-	-	49604 nt	81	-	bacteria	02/27/2021	2021-12-10
Gordonia phage Trax	NC_060132	complete	-	-	75943 nt	128	-	bacteria	01/24/2022	01/25/2022
Gordonia phage Trine	NC_047991	complete	-	-	43758 nt	66	-	bacteria	05/15/2020	12/21/2020
Gordonia phage Troje	NC_042102	complete	-	-	45909 nt	71	-	bacteria	2019-02-05	12/21/2020
Gordonia phage Turuncu	NC_055769	complete	-	-	66808 nt	94	-	bacteria	2021-02-06	2021-07-06
Gordonia phage Twister6	NC_031052	complete	-	-	57804 nt	93	-	bacteria	09/23/2016	2021-12-10
Gordonia phage UmaThurman	NC_031249	complete	-	-	50127 nt	83	-	bacteria	09/27/2016	2021-12-10
Gordonia phage Untouchable	NC_048823	complete	-	-	61623 nt	93	-	bacteria	06/19/2020	2021-12-10
Gordonia phage Valary	NC_055799	complete	-	-	59448 nt	95	-	bacteria	2021-02-06	2021-12-10
Gordonia phage VanDeWege	NC_055796	complete	-	-	58972 nt	96	-	bacteria	2021-02-06	2021-12-10
Gordonia phage Vendetta	NC_030911	complete	-	-	45858 nt	79	-	bacteria	09/19/2016	05/27/2022
Gordonia phage Verity	NC_053249	complete	-	-	61248 nt	88	-	bacteria	2021-08-03	2021-09-03
Gordonia phage Vivi2	NC_031239	complete	-	-	59337 nt	89	-	bacteria	09/27/2016	12/21/2020
Gordonia phage Waits	NC_042123	complete	-	-	52856 nt	98	-	bacteria	2019-02-05	2021-12-10
Gordonia phage Walrus	NC_055792	complete	-	-	52024 nt	84	-	bacteria	2021-02-06	2021-12-10
Gordonia phage William	NC_053174	complete	-	-	50678 nt	83	-	bacteria	02/27/2021	2021-12-10
Gordonia phage Wizard	NC_030913	complete	-	-	58308 nt	89	-	bacteria	09/19/2016	2021-12-10
Gordonia phage Woes	NC_030905	complete	-	-	73752 nt	91	-	bacteria	09/19/2016	12/21/2020
Gordonia phage Yeezy	NC_031269	complete	-	-	51884 nt	86	-	bacteria	09/27/2016	2021-12-10
Gordonia phage Yikes	NC_048826	complete	-	-	68155 nt	98	-	bacteria	06/19/2020	12/22/2020
Gordonia phage Yvonnetastic	NC_031230	complete	-	-	98136 nt	198	-	bacteria	09/27/2016	05/27/2022
Gordonia phage Zipp	NC_053248	complete	-	-	61219 nt	89	-	bacteria	2021-08-03	2021-09-03
Gordonia phage Zirinka	NC_031097	complete	-	-	52077 nt	79	-	bacteria	09/23/2016	2021-12-10
Gordonia terrae phage McKinley	NC_055808	complete	-	-	59022 nt	88	-	bacteria	2021-02-06	2021-08-06
Haemophilus phage Aaphi23	NC_004827	complete	-	-	43033 nt	66	-	bacteria	2003-03-06	2021-11-10
Haemophilus phage HP2	NC_003315	complete	-	-	31508 nt	37	-	bacteria	04/22/2001	2021-11-10
Haemophilus phage SuMu	NC_019455	complete	serotype:5	-	37151 nt	55	-	bacteria	11/16/2012	2021-12-10
Halomonas phage phiHAP-1	NC_010342	complete	-	-	39245 nt	46	-	bacteria	02/14/2008	2021-12-10
Hamiltonella phage APSE-1	NC_000935	complete	-	-	36524 nt	54	-	bacteria	10/26/1999	2021-11-10
Hanrivervirus hv2019SD1	NC_049820	complete	-	-	53145 nt	76	-	bacteria	07/22/2020	10/13/2021
Helicobacter phage 1961P	NC_019512	complete	-	-	26836 nt	33	-	bacteria	11/21/2012	2021-12-10
Helicobacter phage KHP30	NC_019928	complete	-	-	26215 nt	30	-	bacteria	12/19/2012	2021-12-10
Helicobacter phage KHP40	NC_019931	complete	-	-	26449 nt	32	-	bacteria	12/19/2012	2021-12-10
Helicobacter phage phiHP33	NC_016568	incomplete	-	-	24645 nt	27	-	bacteria	2012-10-01	2021-12-10
Hicfunavirus HCF1	NC_054897	complete	-	-	45806 nt	71	-	bacteria	05/27/2021	2021-08-06
Holosalinivirus M1EM1	NC_042348	incomplete	-	-	35883 nt	45	-	bacteria	05/24/2019	12/22/2020
Holosalinivirus M8CR302	NC_042350	complete	-	-	35099 nt	41	-	bacteria	05/24/2019	12/21/2020
Hpunavirus HP1	NC_001697	complete	strain:HP1c1	-	32355 nt	42	-	bacteria	10/31/1995	2021-11-10
Hydrogenobaculum phage 1	NC_028651	complete	strain:HP1	-	19351 nt	26	-	bacteria	12/17/2015	12/21/2020
Idiomarinaceae phage 1N2-2	NC_025439	complete	-	-	34773 nt	56	-	bacteria	2014-10-11	12/21/2020
Idiomarinaceae phage Phi1M2-2	NC_025471	complete	-	-	36844 nt	65	-	bacteria	11/14/2014	12/21/2020
Inovirus M13	NC_003287	complete	-	-	6407 nt	10	12	bacteria	1982-09-06	08/13/2018
Iodobacter phage PhiPLPE	NC_011142	complete	-	-	47453 nt	84	-	bacteria	08/19/2008	2021-12-10
Kairosalinivirus M31CR412	NC_042352	incomplete	-	-	51889 nt	71	-	bacteria	05/24/2019	12/21/2020
Kairosalinivirus SRUTV1	NC_042353	incomplete	isolate:SRUTV-1	-	50672 nt	67	-	bacteria	05/24/2019	12/22/2020
Kayfunavirus Vec13	NC_048023	complete	-	-	39747 nt	53	-	bacteria	05/15/2020	2021-12-10
Keylargovirus JL001	NC_006938	complete	-	-	63649 nt	90	-	bacteria	2005-07-04	12/20/2020
Klebsiella phage 13	NC_049844	complete	-	-	43094 nt	70	-	bacteria	07/22/2020	2021-12-10
Klebsiella phage 1513	NC_028786	complete	-	-	49462 nt	72	-	bacteria	2016-05-01	2021-12-10
Klebsiella phage 2044-307w	NC_047842	complete	-	-	40048 nt	44	-	bacteria	05/15/2020	2021-12-10
Klebsiella phage 3LV2017	NC_047817	complete	-	-	35100 nt	36	-	bacteria	05/15/2020	2021-12-10
Klebsiella phage 4LV2017	NC_047818	complete	-	-	33540 nt	38	-	bacteria	05/15/2020	2021-12-10
Klebsiella phage AltoGao	NC_047849	complete	-	-	43012 nt	53	-	bacteria	05/15/2020	2021-12-10
Klebsiella phage F19	NC_023567	complete	strain:Klebsiella pneumoniae	-	43766 nt	51	-	bacteria	2014-04-03	2021-12-10
Klebsiella phage GH-K3	NC_048162	complete	isolate:sewage	-	49427 nt	77	-	bacteria	05/15/2020	2021-12-10
Klebsiella phage GML-KpCol1	NC_047907	complete	-	-	50249 nt	78	-	bacteria	05/15/2020	2021-12-10
Klebsiella phage Henu1	NC_048138	complete	-	-	40352 nt	42	-	bacteria	05/15/2020	2021-12-10
Klebsiella phage JD001	NC_020204	complete	-	-	48814 nt	68	-	bacteria	2013-05-02	2021-12-10
Klebsiella phage JD18	NC_028686	complete	-	-	166313 nt	278	-	bacteria	12/17/2015	2021-12-10
Klebsiella phage JY917	NC_049843	incomplete	-	-	37655 nt	44	-	bacteria	07/22/2020	2021-12-10
Klebsiella phage K11	NC_011043	complete	-	-	41181 nt	51	-	bacteria	2008-11-07	2021-12-10
Klebsiella phage K5	NC_028800	complete	-	-	41698 nt	46	-	bacteria	2016-05-01	2021-12-10
Klebsiella phage K5-2	NC_047798	complete	-	-	41116 nt	42	-	bacteria	05/15/2020	2021-11-10
Klebsiella phage K5-4	NC_047799	complete	-	-	40163 nt	42	-	bacteria	05/15/2020	2021-11-10
Klebsiella phage K64-1	NC_027399	complete	-	-	346602 nt	64	-	bacteria	06/24/2015	2021-12-10
Klebsiella phage KL	NC_049838	complete	-	-	47844 nt	74	-	bacteria	07/22/2020	2021-12-10
Klebsiella phage KLPN1	NC_028760	complete	-	-	49037 nt	72	-	bacteria	2016-05-01	2021-12-10
Klebsiella phage KN1-1	NC_048129	complete	-	-	40236 nt	22	-	bacteria	05/15/2020	2021-12-10
Klebsiella phage KN3-1	NC_048131	complete	-	-	41059 nt	24	-	bacteria	05/15/2020	2021-12-10
Klebsiella phage KN4-1	NC_048130	complete	-	-	41219 nt	20	-	bacteria	05/15/2020	2021-12-10
Klebsiella phage KNP2	NC_048647	incomplete	strain:KPN2	-	146203 nt	211	-	bacteria	06/19/2020	11/26/2021
Klebsiella phage KOX1	NC_047825	complete	-	-	50526 nt	81	-	bacteria	05/15/2020	2021-12-10
Klebsiella phage KP-Rio/2015	NC_047779	complete	-	-	43557 nt	47	-	bacteria	05/15/2020	2021-12-10
Klebsiella phage KP15	NC_014036	complete	-	-	174436 nt	258	-	bacteria	04/13/2010	12/20/2020
Klebsiella phage KP179	NC_055768	complete	-	-	162630 nt	260	-	bacteria	2021-02-06	2021-12-10
Klebsiella phage KP1801	NC_049848	complete	-	-	49835 nt	75	-	bacteria	07/22/2020	2021-12-10
Klebsiella phage KP27	NC_020080	complete	-	-	174413 nt	276	-	bacteria	2013-05-02	12/21/2020
Klebsiella phage KP32	NC_013647	complete	strain:KP32	-	41119 nt	44	-	bacteria	12/18/2009	2021-12-10
Klebsiella phage KP34	NC_013649	complete	strain:KP34	-	43809 nt	57	-	bacteria	12/30/2009	2021-12-10
Klebsiella phage KP36	NC_029099	complete	-	-	49797 nt	79	-	bacteria	2016-05-02	2021-12-10
Klebsiella phage KP8	NC_048700	complete	-	-	73679 nt	97	-	bacteria	06/19/2020	2021-12-10
Klebsiella phage KPN N137	NC_048670	complete	-	-	59100 nt	79	-	bacteria	06/19/2020	2021-12-10
Klebsiella phage KPN N141	NC_047841	complete	-	-	49090 nt	76	-	bacteria	05/15/2020	2021-12-10
Klebsiella phage KPN N98	NC_052987	complete	-	-	59214 nt	79	-	bacteria	02/13/2021	2021-12-10
Klebsiella phage KPN U2874	NC_052988	complete	-	-	59087 nt	80	-	bacteria	02/13/2021	2021-12-10
Klebsiella phage KPV15	NC_055715	complete	strain:KPV15	-	167034 nt	299	-	bacteria	2021-02-06	2021-12-10
Klebsiella phage KPV811	NC_047787	complete	strain:KPV811	-	42641 nt	43	-	bacteria	05/15/2020	2021-12-10
Klebsiella phage Kp2	NC_028664	complete	-	-	43963 nt	58	-	bacteria	12/17/2015	2021-12-10
Klebsiella phage KpCHEMY26	NC_049467	complete	-	-	70678 nt	81	-	bacteria	2020-03-07	12/22/2020
Klebsiella phage KpKT21phi1	NC_048143	complete	-	-	49106 nt	76	-	bacteria	05/15/2020	2021-12-10
Klebsiella phage KpV41	NC_028670	complete	-	-	44203 nt	55	-	bacteria	12/17/2015	2021-12-10
Klebsiella phage KpV475	NC_031025	complete	-	-	42201 nt	51	-	bacteria	09/23/2016	2021-12-10
Klebsiella phage KpV71	NC_031246	complete	-	-	43267 nt	53	-	bacteria	09/27/2016	2021-12-10
Klebsiella phage LASTA	NC_054965	complete	-	-	62420 nt	76	-	bacteria	05/27/2021	10/13/2021
Klebsiella phage Magnus	NC_049462	complete	-	-	157741 nt	212	-	bacteria	2020-03-07	12/22/2020
Klebsiella phage Marfa	NC_048798	complete	-	-	168532 nt	279	-	bacteria	06/19/2020	2021-12-10
Klebsiella phage Matisse	NC_028750	complete	-	-	176081 nt	280	-	bacteria	2016-05-01	12/21/2020
Klebsiella phage May	NC_047900	complete	-	-	159631 nt	214	-	bacteria	05/15/2020	12/21/2020
Klebsiella phage Menlow	NC_047901	complete	-	-	157281 nt	215	-	bacteria	05/15/2020	12/21/2020
Klebsiella phage MezzoGao	NC_047850	complete	-	-	49807 nt	76	-	bacteria	05/15/2020	2021-12-10
Klebsiella phage Mineola	NC_055748	complete	-	-	166130 nt	276	-	bacteria	2021-02-06	2021-12-10
Klebsiella phage Miro	NC_041981	complete	-	-	176055 nt	277	-	bacteria	2019-02-05	12/21/2020
Klebsiella phage NJR15	NC_048044	complete	-	-	49468 nt	75	-	bacteria	05/15/2020	2021-12-10
Klebsiella phage NJS1	NC_048024	complete	-	-	49292 nt	71	-	bacteria	05/15/2020	2021-12-10
Klebsiella phage NJS2	NC_048043	complete	-	-	50132 nt	79	-	bacteria	05/15/2020	2021-12-10
Klebsiella phage NTUH-K2044-K1-1	NC_025418	complete	strain:NTUH-K2044-K1-1	-	43871 nt	35	-	bacteria	11/25/2014	2021-12-10
Klebsiella phage PKO111	NC_031095	complete	-	-	168758 nt	203	-	bacteria	09/23/2016	2021-12-10
Klebsiella phage PKP126	NC_031053	complete	-	-	50934 nt	78	-	bacteria	09/23/2016	2021-12-10
Klebsiella phage PMBT1	NC_042138	complete	-	-	175206 nt	276	-	bacteria	2016-07-10	12/21/2020
Klebsiella phage Pharr	NC_048175	complete	-	-	40599 nt	47	-	bacteria	05/15/2020	2021-12-10
Klebsiella phage PhiKpNIH-2	NC_049845	complete	-	-	49477 nt	81	-	bacteria	07/22/2020	2021-12-10
Klebsiella phage Pylas	NC_049444	complete	-	-	70408 nt	92	-	bacteria	2020-03-07	12/21/2020
Klebsiella phage SH-Kp 152234	NC_047980	complete	-	-	40578 nt	49	-	bacteria	05/15/2020	2021-12-10
Klebsiella phage SH-Kp 152410	NC_047908	complete	-	-	40945 nt	47	-	bacteria	05/15/2020	2021-12-10
Klebsiella phage ST13-OXA48phi12.1	NC_049453	complete	-	-	39086 nt	50	-	bacteria	2020-03-07	2021-12-10
Klebsiella phage ST147-VIM1phi7.1	NC_049451	complete	-	-	34141 nt	42	-	bacteria	2020-03-07	2021-12-10
Klebsiella phage ST15-OXA48phi14.1	NC_049454	complete	-	-	33839 nt	46	-	bacteria	2020-03-07	2021-12-10
Klebsiella phage ST16-OXA48phi5.4	NC_049450	complete	-	-	38322 nt	46	-	bacteria	2020-03-07	2021-12-10
Klebsiella phage ST437-OXA245phi4.1	NC_049448	complete	-	-	39642 nt	53	-	bacteria	2020-03-07	2021-12-10
Klebsiella phage ST437-OXA245phi4.2	NC_049449	incomplete	-	-	18281 nt	26	-	bacteria	2020-03-07	2021-12-10
Klebsiella phage ST512-KPC3phi13.2	NC_049452	incomplete	-	-	32302 nt	44	-	bacteria	2020-03-07	2021-12-10
Klebsiella phage Seifer	NC_048732	complete	-	-	58197 nt	82	-	bacteria	06/19/2020	2021-12-10
Klebsiella phage Shelby	NC_049846	complete	-	-	49045 nt	78	-	bacteria	07/22/2020	2021-12-10
Klebsiella phage Sin4	NC_049847	complete	-	-	49916 nt	78	-	bacteria	07/22/2020	2021-12-10
Klebsiella phage Skenny	NC_049841	complete	-	-	49935 nt	78	-	bacteria	07/22/2020	2021-12-10
Klebsiella phage Soft	NC_048805	complete	-	-	57805 nt	87	-	bacteria	06/19/2020	2021-12-10
Klebsiella phage SopranoGao	NC_054966	complete	-	-	61644 nt	77	-	bacteria	05/27/2021	2021-07-06
Klebsiella phage Sugarland	NC_042093	complete	-	-	111103 nt	169	-	bacteria	2019-02-05	12/21/2020
Klebsiella phage Sushi	NC_028774	complete	-	-	48754 nt	76	-	bacteria	2016-05-01	2021-12-10
Klebsiella phage Sweeny	NC_049839	complete	-	-	50241 nt	78	-	bacteria	07/22/2020	2021-12-10
Klebsiella phage TAH8	NC_048042	complete	-	-	49344 nt	76	-	bacteria	05/15/2020	2021-12-10
Klebsiella phage TSK1	NC_048126	complete	-	-	49861 nt	74	-	bacteria	05/15/2020	2021-12-10
Klebsiella phage YMC16/01/N133_KPN_BP	NC_052975	complete	-	-	58387 nt	70	-	bacteria	02/13/2021	02/15/2021
Klebsiella phage YX3973	NC_054652	complete	-	-	46907 nt	64	-	bacteria	2021-01-05	2021-12-10
Klebsiella phage ZCKP1	NC_047994	complete	-	-	150925 nt	267	-	bacteria	05/15/2020	2021-12-10
Klebsiella phage kpssk3	NC_048114	complete	-	-	40539 nt	42	-	bacteria	05/15/2020	2021-12-10
Klebsiella phage myPSH1235	NC_047944	complete	-	-	45135 nt	49	-	bacteria	05/15/2020	2021-12-10
Klebsiella phage phiBO1E	NC_047748	complete	-	-	43865 nt	59	-	bacteria	05/15/2020	2021-12-10
Klebsiella phage phiKO2	NC_005857	complete	-	-	51601 nt	64	-	bacteria	04/17/2004	2021-11-10
Klebsiella phage phiKpS2	NC_047857	complete	-	-	44024 nt	53	-	bacteria	05/15/2020	2021-12-10
Klebsiella phage vB_KleM_RaK2	NC_019526	complete	-	-	345809 nt	534	-	bacteria	11/21/2012	2021-12-10
Klebsiella phage vB_Kp1	NC_028688	complete	-	-	40114 nt	47	-	bacteria	12/17/2015	2021-12-10
Klebsiella phage vB_KpnM_BIS47	NC_048656	complete	-	-	147443 nt	262	-	bacteria	06/19/2020	2021-12-10
Klebsiella phage vB_KpnM_KB57	NC_028659	complete	-	-	142987 nt	245	-	bacteria	12/17/2015	2021-12-10
Klebsiella phage vB_KpnM_KpS110	NC_047932	complete	-	-	156801 nt	201	-	bacteria	05/15/2020	12/21/2020
Klebsiella phage vB_KpnM_KpV477	NC_031087	complete	-	-	168272 nt	275	-	bacteria	09/23/2016	2021-12-10
Klebsiella phage vB_KpnM_KpV52	NC_041900	complete	-	-	47405 nt	75	-	bacteria	2019-02-05	2021-12-10
Klebsiella phage vB_KpnM_KpV79	NC_042041	complete	-	-	47760 nt	75	-	bacteria	2019-02-05	2021-12-10
Klebsiella phage vB_KpnP_BIS33	NC_047781	complete	-	-	41697 nt	56	-	bacteria	05/15/2020	2021-12-10
Klebsiella phage vB_KpnP_IL33	NC_047782	complete	-	-	41335 nt	54	-	bacteria	05/15/2020	2021-12-10
Klebsiella phage vB_KpnP_IME205	NC_047761	complete	-	-	41310 nt	49	-	bacteria	05/15/2020	2021-12-10
Klebsiella phage vB_KpnP_IME321	NC_048014	complete	-	-	39906 nt	49	-	bacteria	05/15/2020	2021-12-10
Klebsiella phage vB_KpnP_KpV289	NC_028977	complete	-	-	41054 nt	51	-	bacteria	07/28/2015	2021-12-10
Klebsiella phage vB_KpnP_KpV48	NC_047783	complete	-	-	44623 nt	57	-	bacteria	05/15/2020	2021-12-10
Klebsiella phage vB_KpnP_KpV74	NC_047811	complete	-	-	44094 nt	56	-	bacteria	05/15/2020	2021-12-10
Klebsiella phage vB_KpnP_KpV763	NC_047771	complete	-	-	40765 nt	49	-	bacteria	05/15/2020	2021-12-10
Klebsiella phage vB_KpnP_KpV766	NC_047773	complete	-	-	41283 nt	50	-	bacteria	05/15/2020	2021-12-10
Klebsiella phage vB_KpnP_KpV767	NC_047772	complete	-	-	40395 nt	52	-	bacteria	05/15/2020	2021-12-10
Klebsiella phage vB_KpnP_PRA33	NC_047780	complete	-	-	40605 nt	52	-	bacteria	05/15/2020	2021-12-10
Klebsiella phage vB_KpnP_SU503	NC_028816	complete	-	-	43809 nt	54	-	bacteria	2016-05-01	2021-12-10
Klebsiella phage vB_KpnP_SU552A	NC_028870	complete	-	-	43595 nt	54	-	bacteria	2016-05-01	2021-12-10
Klebsiella phage vB_KpnS_15-38_KLPPOU149	NC_049842	complete	-	-	49316 nt	77	-	bacteria	07/22/2020	2021-12-10
Klebsiella phage vB_KpnS_Alina	NC_049837	complete	-	-	51780 nt	83	-	bacteria	07/22/2020	2021-12-10
Klebsiella phage vB_KpnS_Call	NC_049836	complete	-	-	51487 nt	82	-	bacteria	07/22/2020	2021-12-10
Klebsiella phage vB_KpnS_Domnhall	NC_049835	complete	-	-	54438 nt	90	-	bacteria	07/22/2020	2021-12-10
Klebsiella phage vB_KpnS_FZ10	NC_049840	complete	-	-	50381 nt	42	-	bacteria	07/22/2020	2021-12-10
Klebsiella phage vB_KpnS_IME279	NC_047862	complete	-	-	42518 nt	59	-	bacteria	05/15/2020	2021-12-10
Klebsiella phage vB_KpnS_IMGroot	NC_049834	complete	-	-	52866 nt	88	-	bacteria	07/22/2020	2021-12-10
Klebsiella phage vB_KpnS_KpV522	NC_047784	complete	-	-	51099 nt	79	-	bacteria	05/15/2020	2021-12-10
Klebsiella phage vB_KpnS_SegesCirculi	NC_049833	complete	-	-	50713 nt	80	-	bacteria	07/22/2020	2021-12-10
Klebsiella phage vB_Kpn_F48	NC_048694	complete	-	-	170764 nt	283	-	bacteria	06/19/2020	2021-12-10
Klebsiella phage vB_Kpn_IME260	NC_041899	complete	-	-	123490 nt	149	-	bacteria	2019-02-05	12/21/2020
Klebsiella virus KpV2811	NC_054653	complete	-	-	46391 nt	78	-	bacteria	2021-01-05	10/13/2021
Klebsiella virus UPM 2146	NC_049472	complete	-	-	160795 nt	214	-	bacteria	2020-03-07	12/22/2020
Klementvirus CP1	NC_019933	complete	-	-	43870 nt	47	-	bacteria	12/19/2012	12/21/2020
Kluyvera phage Kvp1	NC_011534	complete	-	-	39472 nt	47	-	bacteria	11/13/2008	2021-11-10
Kostyavirus eureka	NC_041850	complete	-	-	76174 nt	145	-	bacteria	2019-02-05	2021-12-10
Kryptosalinivirus M8CC19	NC_042349	complete	-	-	53812 nt	76	-	bacteria	05/24/2019	12/22/2020
Kryptosalinivirus M8CRM1	NC_042351	incomplete	-	-	53197 nt	75	-	bacteria	05/24/2019	10/16/2021
Kuttervirus ViI	NC_015296	complete	-	-	157061 nt	208	-	bacteria	07/29/2010	12/21/2020
Lactobacillus phage 3-521	NC_048753	complete	-	-	140816 nt	155	-	bacteria	06/19/2020	12/21/2020
Lactobacillus phage 521B	NC_048752	complete	-	-	136442 nt	188	-	bacteria	06/19/2020	12/21/2020
Lactobacillus phage A2	NC_004112	complete	-	-	43411 nt	61	-	bacteria	12/16/1999	2021-11-10
Lactobacillus phage ATCC 8014-B2	NC_047739	complete	-	-	80617 nt	127	-	bacteria	05/15/2020	2021-12-10
Lactobacillus phage ATCC8014	NC_019916	complete	-	-	38002 nt	60	-	bacteria	12/19/2012	2021-07-11
Lactobacillus phage BH1	NC_048737	complete	-	-	40721 nt	57	-	bacteria	06/19/2020	2021-12-10
Lactobacillus phage Bacchae	NC_047924	complete	-	-	141124 nt	180	-	bacteria	05/15/2020	2021-12-10
Lactobacillus phage Bromius	NC_048085	complete	-	-	140527 nt	172	-	bacteria	05/15/2020	2021-12-10
Lactobacillus phage CL1	NC_028888	complete	-	-	39474 nt	62	-	bacteria	2016-05-01	2021-12-10
Lactobacillus phage CL2	NC_028835	complete	-	-	38751 nt	60	-	bacteria	2016-05-01	2021-12-10
Lactobacillus phage Iacchus	NC_048084	complete	-	-	137973 nt	170	-	bacteria	05/15/2020	2021-12-10
Lactobacillus phage J-1	NC_022756	complete	-	-	40931 nt	63	-	bacteria	2013-06-11	2021-12-10
Lactobacillus phage JCL1032	NC_019456	complete	-	-	49433 nt	77	-	bacteria	11/16/2012	2021-11-10
Lactobacillus phage KC5a	NC_007924	complete	-	-	38239 nt	61	-	bacteria	03/27/2006	2021-12-10
Lactobacillus phage LBR48	NC_027990	complete	-	-	48211 nt	86	-	bacteria	2015-07-10	2021-12-10
Lactobacillus phage LF1	NC_019486	complete	-	-	42606 nt	57	-	bacteria	11/16/2012	2021-12-10
Lactobacillus phage LJ	NC_048680	complete	-	-	44260 nt	65	-	bacteria	06/19/2020	2021-12-10
Lactobacillus phage LL-H	NC_009554	complete	-	-	34659 nt	51	-	bacteria	2007-11-06	2021-11-10
Lactobacillus phage LL-Ku	NC_022989	complete	-	-	31080 nt	51	-	bacteria	2013-06-12	2021-07-11
Lactobacillus phage LP65	NC_006565	complete	-	-	131522 nt	165	-	bacteria	12/17/2004	2021-10-10
Lactobacillus phage Lb	NC_047983	complete	-	-	43416 nt	61	-	bacteria	05/15/2020	2021-12-10
Lactobacillus phage Lc-Nu	NC_007501	complete	-	-	36466 nt	51	-	bacteria	10/21/2005	2021-11-10
Lactobacillus phage Ld17	NC_025420	complete	-	-	32975 nt	50	-	bacteria	2014-10-11	12/21/2020
Lactobacillus phage Ld25A	NC_025415	complete	-	-	32799 nt	51	-	bacteria	2014-10-11	12/21/2020
Lactobacillus phage Ld3	NC_025421	complete	-	-	29616 nt	49	-	bacteria	2014-10-11	12/21/2020
Lactobacillus phage Ldl1	NC_026609	complete	isolate:Ldl1	-	74806 nt	79	-	bacteria	2015-04-03	12/21/2020
Lactobacillus phage Lenus	NC_047897	complete	-	-	78891 nt	131	-	bacteria	05/15/2020	2021-12-10
Lactobacillus phage LfeInf	NC_029058	complete	-	-	106071 nt	124	-	bacteria	2016-05-02	2021-12-10
Lactobacillus phage LfeSau	NC_029068	complete	-	-	31703 nt	50	-	bacteria	2016-05-02	2021-12-10
Lactobacillus phage Lpa804	NC_048134	complete	-	-	142567 nt	105	-	bacteria	05/15/2020	12/21/2020
Lactobacillus phage LpeD	NC_048677	complete	-	-	145162 nt	100	-	bacteria	06/19/2020	12/21/2020
Lactobacillus phage Lrm1	NC_011104	complete	strain:M-1	-	39989 nt	54	-	bacteria	2008-05-08	2021-12-10
Lactobacillus phage Lv-1	NC_011801	complete	-	-	38934 nt	47	-	bacteria	2009-06-01	2021-12-10
Lactobacillus phage Maenad	NC_047931	complete	-	-	78646 nt	109	-	bacteria	05/15/2020	12/21/2020
Lactobacillus phage Nyseid	NC_047925	complete	-	-	79221 nt	125	-	bacteria	05/15/2020	2021-12-10
Lactobacillus phage P1	NC_047764	complete	-	-	73787 nt	86	-	bacteria	05/15/2020	2021-11-10
Lactobacillus phage PL-1	NC_022757	complete	-	-	38880 nt	59	-	bacteria	2013-06-11	2021-11-10
Lactobacillus phage PLE2	NC_031036	complete	-	-	35068 nt	51	-	bacteria	09/23/2016	2021-12-10
Lactobacillus phage PLE3	NC_031125	complete	-	-	41005 nt	60	-	bacteria	09/23/2016	2021-12-10
Lactobacillus phage SA-C12	NC_047760	complete	-	-	79099 nt	121	-	bacteria	05/15/2020	2021-12-10
Lactobacillus phage SAC12B	NC_048754	complete	-	-	136608 nt	191	-	bacteria	06/19/2020	12/21/2020
Lactobacillus phage Satyr	NC_047918	complete	-	-	81076 nt	111	-	bacteria	05/15/2020	2021-11-10
Lactobacillus phage Semele	NC_047926	complete	-	-	139450 nt	177	-	bacteria	05/15/2020	2021-11-10
Lactobacillus phage Sha1	NC_019489	complete	-	-	41726 nt	58	-	bacteria	11/16/2012	2021-12-10
Lactobacillus phage T25	NC_048625	complete	-	-	38421 nt	50	-	bacteria	06/19/2020	2021-12-10
Lactobacillus phage ViSo-2018a	NC_048104	incomplete	-	-	72362 nt	87	-	bacteria	05/15/2020	12/21/2020
Lactobacillus phage c5	NC_019449	complete	-	-	31841 nt	50	-	bacteria	11/16/2012	2021-07-11
Lactobacillus phage iA2	NC_028830	complete	-	-	34155 nt	50	-	bacteria	2016-05-01	2021-12-10
Lactobacillus phage iLp1308	NC_028911	complete	-	-	34176 nt	50	-	bacteria	2016-05-01	2021-12-10
Lactobacillus phage iLp84	NC_028783	complete	-	-	39399 nt	60	-	bacteria	2016-05-01	2021-12-10
Lactobacillus phage phi jlb1	NC_024206	complete	-	-	38269 nt	54	-	bacteria	2016-06-01	2021-12-10
Lactobacillus phage phiAQ113	NC_019782	complete	-	-	36566 nt	56	-	bacteria	2012-06-12	2021-12-10
Lactobacillus phage phiAT3	NC_005893	incomplete	-	-	39166 nt	55	-	bacteria	06/14/2004	2021-12-10
Lactobacillus phage phiJB	NC_022775	complete	-	-	36969 nt	46	-	bacteria	2014-07-01	2021-12-10
Lactobacillus phage phiJL-1	NC_006936	complete	-	-	36674 nt	46	-	bacteria	2005-07-04	2021-11-10
Lactobacillus phage phiLdb	NC_022762	complete	-	-	33996 nt	59	-	bacteria	2014-07-01	12/21/2020
Lactobacillus phage phiPYB5	NC_027982	complete	-	-	32847 nt	46	-	bacteria	2015-07-10	2021-12-10
Lactobacillus phage phiadh	NC_000896	complete	-	-	43785 nt	63	-	bacteria	1999-10-08	2021-11-10
Lactobacillus phage phig1e	NC_004305	complete	-	-	42259 nt	60	-	bacteria	1997-03-04	2021-11-10
Lactobacillus prophage Lj771	NC_010179	complete	-	-	40881 nt	56	-	bacteria	12/26/2007	2021-11-10
Lactobacillus prophage Lj928	NC_005354	complete	-	-	38384 nt	50	-	bacteria	01/23/2004	2021-11-10
Lactobacillus prophage Lj965	NC_005355	complete	-	-	40190 nt	46	-	bacteria	01/23/2004	2021-11-10
Lactococcus lactis phage P475	NC_049349	complete	-	-	30961 nt	57	-	bacteria	2020-03-07	2021-11-10
Lactococcus lactis phage p272	NC_049348	complete	-	-	30778 nt	61	-	bacteria	2020-03-07	2021-11-10
Lactococcus phage 05601	NC_049397	complete	-	-	32895 nt	59	-	bacteria	2020-03-07	2021-12-10
Lactococcus phage 05802	NC_054990	complete	-	-	22434 nt	38	-	bacteria	05/27/2021	2021-12-10
Lactococcus phage 10W18	NC_049374	complete	-	-	32393 nt	59	-	bacteria	2020-03-07	2021-12-10
Lactococcus phage 1358	NC_027120	complete	-	-	36892 nt	43	-	bacteria	05/28/2015	12/20/2020
Lactococcus phage 13W11L	NC_049377	complete	-	-	29952 nt	53	-	bacteria	2020-03-07	2021-12-10
Lactococcus phage 16802	NC_049398	complete	-	-	28721 nt	47	-	bacteria	2020-03-07	2021-12-10
Lactococcus phage 16W23	NC_049373	complete	-	-	32477 nt	56	-	bacteria	2020-03-07	2021-12-10
Lactococcus phage 1706	NC_010576	complete	-	-	55597 nt	76	-	bacteria	2008-11-04	12/20/2020
Lactococcus phage 20R03M	NC_054991	complete	-	-	21750 nt	33	-	bacteria	05/27/2021	2021-12-10
Lactococcus phage 28201	NC_031013	complete	-	-	34396 nt	51	-	bacteria	09/23/2016	2021-12-10
Lactococcus phage 30804	NC_049399	complete	-	-	30401 nt	56	-	bacteria	2020-03-07	2021-12-10
Lactococcus phage 340	NC_021853	complete	-	-	32337 nt	58	-	bacteria	07/23/2013	2021-12-10
Lactococcus phage 37201	NC_049400	complete	-	-	30989 nt	52	-	bacteria	2020-03-07	2021-12-10
Lactococcus phage 37203	NC_054992	complete	-	-	22029 nt	38	-	bacteria	05/27/2021	2021-12-10
Lactococcus phage 38503	NC_049401	complete	-	-	27948 nt	54	-	bacteria	2020-03-07	2021-12-10
Lactococcus phage 38507	NC_049402	complete	-	-	32458 nt	60	-	bacteria	2020-03-07	2021-12-10
Lactococcus phage 3R16S	NC_049376	complete	-	-	30446 nt	57	-	bacteria	2020-03-07	2021-12-10
Lactococcus phage 50101	NC_031040	complete	-	-	31987 nt	51	-	bacteria	09/23/2016	2021-12-10
Lactococcus phage 50102	NC_054993	complete	-	-	22242 nt	38	-	bacteria	05/27/2021	2021-12-10
Lactococcus phage 50504	NC_054994	complete	-	-	21562 nt	37	-	bacteria	05/27/2021	2021-12-10
Lactococcus phage 50902	NC_049810	complete	-	-	30745 nt	47	-	bacteria	07/22/2020	2021-12-10
Lactococcus phage 51701	NC_049403	complete	-	-	32529 nt	55	-	bacteria	2020-03-07	2021-12-10
Lactococcus phage 5171F	NC_054995	complete	-	-	21078 nt	37	-	bacteria	05/27/2021	2021-12-10
Lactococcus phage 56003	NC_049404	complete	-	-	30926 nt	61	-	bacteria	2020-03-07	2021-12-10
Lactococcus phage 56301	NC_049405	complete	-	-	32555 nt	57	-	bacteria	2020-03-07	2021-12-10
Lactococcus phage 57001	NC_049406	complete	-	-	31819 nt	48	-	bacteria	2020-03-07	2021-12-10
Lactococcus phage 62402	NC_054996	complete	-	-	21980 nt	37	-	bacteria	05/27/2021	2021-12-10
Lactococcus phage 62403	NC_054997	complete	-	-	21704 nt	37	-	bacteria	05/27/2021	2021-12-10
Lactococcus phage 62503	NC_049811	complete	-	-	30556 nt	50	-	bacteria	07/22/2020	2021-12-10
Lactococcus phage 62601	NC_049407	complete	-	-	30852 nt	53	-	bacteria	2020-03-07	2021-12-10
Lactococcus phage 62605	NC_049408	complete	-	-	31014 nt	53	-	bacteria	2020-03-07	2021-12-10
Lactococcus phage 62606	NC_054998	complete	-	-	22185 nt	37	-	bacteria	05/27/2021	2021-12-10
Lactococcus phage 63301	NC_031017	complete	-	-	32409 nt	48	-	bacteria	09/23/2016	2021-12-10
Lactococcus phage 63302	NC_049409	complete	-	-	31883 nt	50	-	bacteria	2020-03-07	2021-12-10
Lactococcus phage 66901	NC_049410	complete	-	-	28917 nt	46	-	bacteria	2020-03-07	2021-12-10
Lactococcus phage 712	NC_008370	complete	-	-	30510 nt	55	-	bacteria	09/25/2006	2021-11-10
Lactococcus phage 79201	NC_049411	complete	-	-	31123 nt	53	-	bacteria	2020-03-07	2021-12-10
Lactococcus phage 88605	NC_049412	complete	-	-	31508 nt	54	-	bacteria	2020-03-07	2021-12-10
Lactococcus phage 8V08	NC_049446	complete	-	-	32312 nt	54	-	bacteria	2020-03-07	2021-12-10
Lactococcus phage 936	NC_049346	complete	-	-	27302 nt	49	-	bacteria	2020-03-07	2021-11-10
Lactococcus phage 936 group phage Phi109	NC_049360	complete	-	-	31033 nt	54	-	bacteria	2020-03-07	2021-12-10
Lactococcus phage 936 group phage Phi155	NC_049366	complete	-	-	32150 nt	55	-	bacteria	2020-03-07	2021-12-10
Lactococcus phage 936 group phage Phi19.3	NC_049356	complete	-	-	28811 nt	52	-	bacteria	2020-03-07	2021-12-10
Lactococcus phage 936 group phage Phi4.2	NC_049362	complete	-	-	31375 nt	59	-	bacteria	2020-03-07	2021-12-10
Lactococcus phage 936 group phage Phi44	NC_049363	complete	-	-	31379 nt	52	-	bacteria	2020-03-07	2021-12-10
Lactococcus phage 936 group phage Phi5.12	NC_049357	complete	-	-	29026 nt	53	-	bacteria	2020-03-07	2021-12-10
Lactococcus phage 936 group phage Phi91127	NC_049364	complete	-	-	31495 nt	58	-	bacteria	2020-03-07	2021-12-10
Lactococcus phage 936 group phage PhiA.16	NC_049354	complete	-	-	28349 nt	49	-	bacteria	2020-03-07	2021-12-10
Lactococcus phage 936 group phage PhiB1127	NC_049355	complete	-	-	28785 nt	53	-	bacteria	2020-03-07	2021-12-10
Lactococcus phage 936 group phage PhiE1127	NC_049367	complete	-	-	32270 nt	60	-	bacteria	2020-03-07	2021-12-10
Lactococcus phage 936 group phage PhiF0139	NC_049358	complete	-	-	30811 nt	57	-	bacteria	2020-03-07	2021-12-10
Lactococcus phage 936 group phage PhiJF1	NC_049365	complete	-	-	31901 nt	58	-	bacteria	2020-03-07	2021-12-10
Lactococcus phage 936 group phage PhiL.18	NC_049359	complete	-	-	30882 nt	55	-	bacteria	2020-03-07	2021-12-10
Lactococcus phage 936 group phage PhiL.6	NC_049361	complete	-	-	31181 nt	59	-	bacteria	2020-03-07	2021-12-10
Lactococcus phage 936 group phage PhiLj	NC_049369	complete	-	-	28983 nt	49	-	bacteria	2020-03-07	2021-12-10
Lactococcus phage 936 group phage PhiM1127	NC_049368	complete	-	-	32682 nt	59	-	bacteria	2020-03-07	2021-12-10
Lactococcus phage 936 group phage PhiS0139	NC_049370	complete	-	-	30116 nt	53	-	bacteria	2020-03-07	2021-12-10
Lactococcus phage 949	NC_015263	complete	-	-	114768 nt	154	-	bacteria	03/29/2011	2021-12-10
Lactococcus phage 96401	NC_049413	complete	-	-	29306 nt	54	-	bacteria	2020-03-07	2021-12-10
Lactococcus phage 96403	NC_049414	complete	-	-	26874 nt	47	-	bacteria	2020-03-07	2021-12-10
Lactococcus phage 96603	NC_049415	complete	-	-	30690 nt	50	-	bacteria	2020-03-07	2021-12-10
Lactococcus phage 98201	NC_031064	complete	-	-	36202 nt	52	-	bacteria	09/23/2016	2021-12-10
Lactococcus phage AM1	NC_049854	complete	-	-	125658 nt	178	-	bacteria	07/23/2020	2021-12-10
Lactococcus phage AM4	NC_049856	complete	-	-	132949 nt	194	-	bacteria	07/23/2020	2021-11-10
Lactococcus phage AM6	NC_049807	complete	-	-	62054 nt	90	-	bacteria	07/22/2020	12/21/2020
Lactococcus phage ASCC191	NC_017688	complete	-	-	32414 nt	59	-	bacteria	04/13/2012	2021-07-11
Lactococcus phage ASCC273	NC_017695	complete	-	-	32582 nt	58	-	bacteria	04/13/2012	2021-12-10
Lactococcus phage ASCC281	NC_017702	complete	-	-	32023 nt	57	-	bacteria	04/13/2012	2021-12-10
Lactococcus phage ASCC465	NC_017698	complete	-	-	31772 nt	56	-	bacteria	04/13/2012	2021-12-10
Lactococcus phage ASCC532	NC_017696	complete	-	-	32384 nt	55	-	bacteria	04/13/2012	2021-12-10
Lactococcus phage BK5-T	-	complete	-	2	80006 nt	127	-	bacteria	05/26/2001	2021-11-10
Lactococcus phage BK5-T (40003 nt) NC_002796 proteins: 63
Lactococcus phage BK5-T (40003 nt) NC_056724 proteins: 64
Lactococcus phage BM13	NC_021861	complete	-	-	30910 nt	55	-	bacteria	07/23/2013	2021-12-10
Lactococcus phage CB13	NC_013155	complete	-	-	32182 nt	55	-	bacteria	08/26/2009	2021-12-10
Lactococcus phage CB14	NC_013152	complete	-	-	29459 nt	52	-	bacteria	08/30/2009	2021-12-10
Lactococcus phage CB19	NC_013153	complete	-	-	28643 nt	51	-	bacteria	08/26/2009	2021-12-10
Lactococcus phage CB20	NC_013154	complete	-	-	28625 nt	51	-	bacteria	08/26/2009	2021-12-10
Lactococcus phage CHPC1020	NC_055011	complete	-	-	22410 nt	36	-	bacteria	05/27/2021	2021-12-10
Lactococcus phage CHPC116	NC_055006	complete	-	-	21869 nt	37	-	bacteria	05/27/2021	2021-12-10
Lactococcus phage CHPC1170	NC_055012	complete	-	-	21746 nt	40	-	bacteria	05/27/2021	2021-12-10
Lactococcus phage CHPC1182	NC_055013	complete	-	-	20751 nt	34	-	bacteria	05/27/2021	2021-12-10
Lactococcus phage CHPC1183	NC_055014	complete	-	-	20030 nt	40	-	bacteria	05/27/2021	2021-12-10
Lactococcus phage CHPC122	NC_055007	complete	-	-	22109 nt	41	-	bacteria	05/27/2021	2021-12-10
Lactococcus phage CHPC1242	NC_055015	incomplete	-	-	21144 nt	35	-	bacteria	05/27/2021	2021-12-10
Lactococcus phage CHPC129	NC_049480	complete	-	-	30832 nt	55	-	bacteria	2020-03-07	2021-12-10
Lactococcus phage CHPC361	NC_049481	complete	-	-	30162 nt	55	-	bacteria	2020-03-07	2021-12-10
Lactococcus phage CHPC362	NC_049482	complete	-	-	27642 nt	45	-	bacteria	2020-03-07	2021-12-10
Lactococcus phage CHPC52	NC_049483	complete	-	-	29652 nt	54	-	bacteria	2020-03-07	2021-12-10
Lactococcus phage CHPC781	NC_049484	complete	-	-	29218 nt	56	-	bacteria	2020-03-07	2021-12-10
Lactococcus phage CHPC958	NC_049485	complete	-	-	32653 nt	62	-	bacteria	2020-03-07	2021-12-10
Lactococcus phage CHPC959	NC_049486	complete	-	-	29340 nt	59	-	bacteria	2020-03-07	2021-12-10
Lactococcus phage CHPC964	NC_049487	complete	-	-	29925 nt	56	-	bacteria	2020-03-07	2021-12-10
Lactococcus phage CHPC965	NC_049488	complete	-	-	25327 nt	47	-	bacteria	2020-03-07	2021-12-10
Lactococcus phage CHPC966	NC_055008	incomplete	-	-	21749 nt	37	-	bacteria	05/27/2021	2021-12-10
Lactococcus phage CHPC967	NC_055009	complete	-	-	22405 nt	41	-	bacteria	05/27/2021	2021-12-10
Lactococcus phage CHPC971	NC_055027	complete	-	-	54381 nt	73	-	bacteria	05/27/2021	2021-08-06
Lactococcus phage CHPC972	NC_055010	complete	-	-	23281 nt	40	-	bacteria	05/27/2021	2021-12-10
Lactococcus phage CaseusJM1	NC_049351	complete	-	-	30692 nt	51	-	bacteria	2020-03-07	2021-12-10
Lactococcus phage D4410	NC_031071	complete	strain:D4410	-	22825 nt	40	-	bacteria	09/23/2016	2021-12-10
Lactococcus phage D4412	NC_031009	complete	strain:D4412	-	22884 nt	40	-	bacteria	09/23/2016	2021-12-10
Lactococcus phage GE1	NC_029118	complete	-	-	24847 nt	48	-	bacteria	2016-05-02	12/21/2020
Lactococcus phage KSY1	NC_009817	complete	-	-	79232 nt	130	-	bacteria	09/18/2007	2021-12-10
Lactococcus phage LP0209	NC_049422	complete	-	-	30339 nt	53	-	bacteria	2020-03-07	2021-12-10
Lactococcus phage LP0903	NC_049423	complete	-	-	31049 nt	54	-	bacteria	2020-03-07	2021-12-10
Lactococcus phage LP1502a	NC_049424	complete	-	-	30247 nt	52	-	bacteria	2020-03-07	2021-12-10
Lactococcus phage LP8511	NC_049416	complete	-	-	29953 nt	52	-	bacteria	2020-03-07	2021-12-10
Lactococcus phage LP9207	NC_049417	complete	-	-	29203 nt	54	-	bacteria	2020-03-07	2021-12-10
Lactococcus phage LP9404	NC_049418	complete	-	-	30072 nt	54	-	bacteria	2020-03-07	2021-12-10
Lactococcus phage LP9609	NC_049419	complete	-	-	30945 nt	55	-	bacteria	2020-03-07	2021-12-10
Lactococcus phage LP9903	NC_049420	complete	-	-	29557 nt	54	-	bacteria	2020-03-07	2021-12-10
Lactococcus phage LP9908	NC_049421	complete	-	-	29668 nt	53	-	bacteria	2020-03-07	2021-12-10
Lactococcus phage LW31	NC_049806	complete	-	-	60551 nt	85	-	bacteria	07/22/2020	12/21/2020
Lactococcus phage LW81	NC_049855	complete	-	-	128179 nt	178	-	bacteria	07/23/2020	2021-12-10
Lactococcus phage M5938	NC_031075	complete	strain:M5938	-	22240 nt	38	-	bacteria	09/23/2016	2021-12-10
Lactococcus phage M6162	NC_031002	complete	strain:M6162	-	21697 nt	38	-	bacteria	09/23/2016	2021-12-10
Lactococcus phage M6165	NC_031044	complete	strain:M6165	-	22179 nt	37	-	bacteria	09/23/2016	2021-12-10
Lactococcus phage MP1	NC_049434	complete	-	-	32575 nt	55	-	bacteria	2020-03-07	2021-12-10
Lactococcus phage MV10L	NC_049447	complete	-	-	31374 nt	58	-	bacteria	2020-03-07	2021-12-10
Lactococcus phage P008	NC_008363	complete	-	-	28538 nt	58	-	bacteria	09/22/2006	2021-11-10
Lactococcus phage P078	NC_024215	complete	-	-	54452 nt	78	-	bacteria	2014-02-06	12/21/2020
Lactococcus phage P087	NC_012663	complete	-	-	60074 nt	88	-	bacteria	2009-08-05	12/20/2020
Lactococcus phage P092	NC_024203	complete	-	-	53513 nt	76	-	bacteria	2014-02-06	12/21/2020
Lactococcus phage P1045	NC_049812	complete	-	-	31050 nt	52	-	bacteria	07/22/2020	2021-12-10
Lactococcus phage P1048	NC_049857	complete	-	-	123023 nt	167	-	bacteria	07/23/2020	12/22/2020
Lactococcus phage P118	NC_024208	complete	-	-	54173 nt	80	-	bacteria	2014-02-06	12/21/2020
Lactococcus phage P1532	NC_049474	complete	-	-	29075 nt	46	-	bacteria	2020-03-07	2021-12-10
Lactococcus phage P162	NC_024214	complete	-	-	55584 nt	82	-	bacteria	2014-02-06	12/21/2020
Lactococcus phage P335	NC_004746	complete	sub-species:Lactococcus phage 4268	-	36596 nt	49	-	bacteria	04/24/2003	2021-12-10
Lactococcus phage P4565	NC_049476	complete	-	-	32697 nt	55	-	bacteria	2020-03-07	2021-12-10
Lactococcus phage P596	NC_049808	complete	-	-	57909 nt	81	-	bacteria	07/22/2020	12/22/2020
Lactococcus phage P656	NC_049475	complete	-	-	28396 nt	47	-	bacteria	2020-03-07	2021-12-10
Lactococcus phage P680	NC_021852	complete	-	-	29631 nt	49	-	bacteria	07/23/2013	2021-12-10
Lactococcus phage PC_B1	NC_055017	complete	-	-	22099 nt	36	-	bacteria	05/27/2021	2021-12-10
Lactococcus phage PC_S1	NC_055018	complete	-	-	21629 nt	36	-	bacteria	05/27/2021	2021-12-10
Lactococcus phage PLgT-1	NC_031016	complete	-	-	40273 nt	66	-	bacteria	09/23/2016	2021-12-10
Lactococcus phage PLgW-1	NC_055050	complete	-	-	30189 nt	56	-	bacteria	05/27/2021	2021-07-06
Lactococcus phage Q33	NC_049809	complete	-	-	31106 nt	50	-	bacteria	07/22/2020	2021-11-10
Lactococcus phage Q54	NC_008364	incomplete	-	-	26537 nt	47	-	bacteria	09/22/2006	12/20/2020
Lactococcus phage R31	NC_049381	complete	-	-	27203 nt	51	-	bacteria	2020-03-07	2021-12-10
Lactococcus phage SK1	NC_001835	complete	-	-	28451 nt	56	-	bacteria	1997-11-09	2021-11-10
Lactococcus phage SL4	NC_028900	complete	-	-	28144 nt	52	-	bacteria	2016-05-01	03/23/2022
Lactococcus phage TP901-1	NC_002747	complete	-	-	37667 nt	56	-	bacteria	04/18/2001	2021-11-10
Lactococcus phage Tuc2009	NC_002703	complete	sub-species:cremoris UC509	-	38347 nt	56	-	bacteria	1999-08-06	2021-11-10
Lactococcus phage WP-2	NC_024149	complete	isolate:WP-2	-	18899 nt	24	-	bacteria	05/27/2014	12/21/2020
Lactococcus phage WRP3	NC_027341	complete	isolate:WRP3	-	130008 nt	178	-	bacteria	06/24/2015	12/21/2020
Lactococcus phage asccphi28	NC_010363	complete	-	-	18762 nt	28	-	bacteria	02/26/2008	12/20/2020
Lactococcus phage bIL170	NC_001909	complete	-	-	31754 nt	64	-	bacteria	1998-01-07	2022-04-01
Lactococcus phage bIL285	NC_002666	complete	-	-	35538 nt	62	-	bacteria	02/15/2001	2021-11-10
Lactococcus phage bIL286	NC_002667	complete	-	-	41834 nt	61	-	bacteria	02/15/2001	2021-11-10
Lactococcus phage bIL309	NC_002668	complete	-	-	36949 nt	56	-	bacteria	02/15/2001	2021-11-10
Lactococcus phage bIL310	NC_002669	complete	-	-	14957 nt	29	-	bacteria	02/15/2001	2021-11-10
Lactococcus phage bIL311	NC_002670	complete	-	-	14510 nt	22	-	bacteria	02/15/2001	2021-11-10
Lactococcus phage bIL312	NC_002671	complete	-	-	15179 nt	27	-	bacteria	02/15/2001	2021-11-10
Lactococcus phage bIL67	NC_001629	complete	-	-	22195 nt	37	-	bacteria	1994-04-08	2021-11-10
Lactococcus phage fd13	NC_049347	complete	-	-	30674 nt	53	-	bacteria	2020-03-07	2021-11-10
Lactococcus phage i0139	NC_049375	complete	-	-	29513 nt	52	-	bacteria	2020-03-07	2021-12-10
Lactococcus phage jm2	NC_021860	complete	-	-	31090 nt	59	-	bacteria	07/23/2013	2021-12-10
Lactococcus phage jm3	NC_021854	complete	-	-	28674 nt	52	-	bacteria	07/23/2013	2021-12-10
Lactococcus phage phi145	NC_049353	complete	-	-	30862 nt	55	-	bacteria	2020-03-07	2021-12-10
Lactococcus phage phi15	NC_049352	complete	-	-	31945 nt	55	-	bacteria	2020-03-07	2021-12-10
Lactococcus phage phi7	NC_021855	complete	-	-	32382 nt	57	-	bacteria	07/23/2013	2021-12-10
Lactococcus phage phiL47	NC_023574	complete	-	-	128546 nt	189	-	bacteria	2014-04-03	12/21/2020
Lactococcus phage phiLC3	NC_005822	complete	strain:IMN-C3	-	32172 nt	51	-	bacteria	03/20/2004	2021-11-10
Lactococcus phage phiQ1	NC_049805	complete	strain:phiQ1	-	59833 nt	86	-	bacteria	07/22/2020	12/21/2020
Lactococcus phage r1t	NC_004302	complete	-	-	33350 nt	50	-	bacteria	1996-05-06	2022-05-06
Lactococcus phage ul36	NC_004066	complete	-	-	36798 nt	61	-	bacteria	2002-06-07	2021-11-10
Lactococcus phage vB_LLc_bIBB14	NC_054999	complete	-	-	21710 nt	37	-	bacteria	05/27/2021	2021-12-10
Lactococcus phage vB_LacS_15	NC_055016	complete	culture-collection:UNSW:Dragica Damnjanovic 15(Mo9)	-	21006 nt	34	-	bacteria	05/27/2021	2021-12-10
Lactococcus phage vB_Llc_bIBB12	NC_055003	complete	-	-	21458 nt	36	-	bacteria	05/27/2021	2021-12-10
Lactococcus phage vB_Llc_bIBB5g1	NC_049425	complete	-	-	30132 nt	55	-	bacteria	2020-03-07	2021-12-10
Lactococcus phage vB_Llc_bIBB94p4	NC_055005	complete	-	-	21834 nt	38	-	bacteria	05/27/2021	2021-12-10
Lactococcus phage vB_Llc_bIBBA3	NC_055000	complete	-	-	21906 nt	39	-	bacteria	05/27/2021	2021-12-10
Lactococcus phage vB_Llc_bIBBAm4	NC_055001	complete	-	-	22703 nt	38	-	bacteria	05/27/2021	2021-12-10
Lactococcus phage vB_Llc_bIBBE1	NC_055002	complete	-	-	21749 nt	37	-	bacteria	05/27/2021	2021-12-10
Lactococcus phage vB_Llc_bIBBF12	NC_049426	complete	-	-	29454 nt	55	-	bacteria	2020-03-07	2021-12-10
Lactococcus phage vB_Llc_bIBBp6/4	NC_055004	complete	-	-	22220 nt	39	-	bacteria	05/27/2021	2021-12-10
Lactococcus virus P2	NC_042024	complete	strain:p2	-	27595 nt	49	-	bacteria	2019-02-05	2021-11-10
Lactococcus virus jj50	NC_008371	complete	-	-	27453 nt	49	-	bacteria	09/25/2006	2021-11-10
Lambdavirus lambda	NC_001416	complete	-	-	48502 nt	73	1	bacteria	04/28/1993	2021-11-10
Leclercia phage 10164-302	NC_047843	complete	-	-	39064 nt	46	-	bacteria	05/15/2020	2021-12-10
Lederbergvirus BTP1	NC_042346	complete	-	-	40525 nt	61	-	bacteria	01/19/2017	2021-12-10
Lelliottia phage phD2B	NC_025450	complete	-	-	44366 nt	49	-	bacteria	2014-10-11	2021-12-10
Lentibacter virus vB_LenP_ICBM2	NC_048671	complete	-	-	40907 nt	55	-	bacteria	06/19/2020	12/21/2020
Leptospira phage LE1	NC_048892	complete	-	-	73623 nt	81	-	bacteria	2004-05-01	2021-11-10
Leptospira phage LE3	NC_048678	complete	-	-	48288 nt	83	-	bacteria	06/19/2020	12/21/2020
Leptospira phage LE4	NC_048679	complete	-	-	47866 nt	81	-	bacteria	06/19/2020	12/21/2020
Leuconostoc phage 1-A4	NC_027987	complete	-	-	29508 nt	50	-	bacteria	2015-08-10	12/20/2020
Leuconostoc phage LDG	NC_054986	complete	-	-	26559 nt	40	-	bacteria	05/27/2021	2021-12-10
Leuconostoc phage LN03	NC_024390	complete	-	-	26752 nt	39	-	bacteria	06/24/2014	2021-12-10
Leuconostoc phage LN04	NC_020870	complete	-	-	25865 nt	39	-	bacteria	2013-01-04	2021-12-10
Leuconostoc phage LN25	NC_024386	complete	-	-	28427 nt	41	-	bacteria	06/24/2014	2021-12-10
Leuconostoc phage LN34	NC_024388	complete	-	-	28022 nt	41	-	bacteria	06/24/2014	12/21/2020
Leuconostoc phage Lmd1	NC_018273	complete	-	-	26201 nt	40	-	bacteria	2012-06-08	2021-12-10
Leuconostoc phage Ln-7	NC_054988	complete	-	-	28093 nt	47	-	bacteria	05/27/2021	2021-12-10
Leuconostoc phage Ln-8	NC_027377	complete	-	-	28921 nt	45	-	bacteria	06/24/2015	2021-12-10
Leuconostoc phage Ln-9	NC_027358	complete	-	-	28527 nt	48	-	bacteria	06/24/2015	12/21/2020
Leuconostoc phage P793	NC_020880	complete	-	-	26769 nt	38	-	bacteria	2013-01-04	2021-12-10
Leuconostoc phage P965	NC_054987	complete	-	-	26526 nt	38	-	bacteria	05/27/2021	2021-12-10
Leuconostoc phage phiLN12	NC_024385	complete	-	-	28193 nt	41	-	bacteria	06/24/2014	2021-12-10
Leuconostoc phage phiLN6B	NC_024380	complete	-	-	25740 nt	39	-	bacteria	06/24/2014	2021-12-10
Leuconostoc phage phiLNTR2	NC_024389	complete	-	-	28336 nt	42	-	bacteria	06/24/2014	12/21/2020
Leuconostoc phage phiLNTR3	NC_024378	complete	-	-	28015 nt	41	-	bacteria	06/24/2014	12/21/2020
Leuconostoc phage phiMH1	NC_055037	incomplete	-	-	38709 nt	65	-	bacteria	05/27/2021	2021-12-10
Liberibacter phage SC1	NC_019549	complete	-	-	40048 nt	40	-	bacteria	11/21/2012	2021-12-10
Liberibacter phage SC2	NC_019550	complete	-	-	38997 nt	47	-	bacteria	11/21/2012	2021-12-10
Lineavirus I22	NC_001332	complete	-	-	6744 nt	9	-	bacteria	1990-05-02	08/13/2018
Listeria phage A006	NC_009815	complete	-	-	38124 nt	62	-	bacteria	09/18/2007	2021-12-10
Listeria phage A118	NC_003216	complete	-	-	40834 nt	72	-	bacteria	1999-01-09	2021-11-10
Listeria phage A500	NC_009810	complete	-	-	38867 nt	63	-	bacteria	09/18/2007	2021-11-10
Listeria phage A511	NC_009811	complete	-	-	137619 nt	190	-	bacteria	09/18/2007	2021-11-10
Listeria phage B025	NC_009812	complete	-	-	42653 nt	65	-	bacteria	09/18/2007	2021-12-10
Listeria phage B054	NC_009813	complete	-	-	48172 nt	80	-	bacteria	09/18/2007	2021-12-10
Listeria phage LMSP-25	NC_024360	complete	strain:LMSP-25	-	138036 nt	187	-	bacteria	06/23/2014	2021-12-10
Listeria phage LMTA-148	NC_024787	complete	-	-	132541 nt	177	-	bacteria	2014-09-09	2021-12-10
Listeria phage LMTA-34	NC_042048	complete	-	-	138036 nt	187	-	bacteria	2019-02-05	2021-12-10
Listeria phage LMTA-57	NC_047871	complete	-	-	136589 nt	196	-	bacteria	05/15/2020	2021-12-10
Listeria phage LMTA-94	NC_047872	complete	-	-	136468 nt	189	-	bacteria	05/15/2020	2021-11-10
Listeria phage LP-026	NC_024375	complete	-	-	67150 nt	114	-	bacteria	06/24/2014	12/21/2020
Listeria phage LP-030-2	NC_021539	complete	-	-	38275 nt	69	-	bacteria	06/20/2013	2021-12-10
Listeria phage LP-030-3	NC_024384	complete	-	-	41156 nt	73	-	bacteria	06/24/2014	2021-12-10
Listeria phage LP-037	NC_021787	complete	-	-	64756 nt	114	-	bacteria	07/23/2013	12/21/2020
Listeria phage LP-048	NC_024359	complete	-	-	133048 nt	177	-	bacteria	06/24/2014	12/21/2020
Listeria phage LP-064	NC_041862	complete	-	-	135279 nt	188	-	bacteria	2019-02-05	12/21/2020
Listeria phage LP-083-2	NC_024383	complete	-	-	135831 nt	189	-	bacteria	06/24/2014	12/21/2020
Listeria phage LP-101	NC_024387	complete	-	-	43767 nt	70	-	bacteria	06/24/2014	2021-12-10
Listeria phage LP-110	NC_021785	complete	-	-	65132 nt	113	-	bacteria	07/23/2013	12/21/2020
Listeria phage LP-114	NC_024392	complete	-	-	66676 nt	116	-	bacteria	06/24/2014	12/21/2020
Listeria phage LP-124	NC_047745	complete	-	-	135764 nt	188	-	bacteria	05/15/2020	12/21/2020
Listeria phage LP-125	NC_021781	complete	-	-	135281 nt	189	-	bacteria	07/22/2013	12/21/2020
Listeria phage LP-HM00113468	NC_049900	complete	-	-	40298 nt	54	-	bacteria	07/26/2020	10/13/2021
Listeria phage List-36	NC_024364	complete	strain:List-36	-	131952 nt	174	-	bacteria	06/23/2014	2021-12-10
Listeria phage P100	NC_007610	complete	-	-	131384 nt	174	-	bacteria	11/18/2005	2021-12-10
Listeria phage P35	NC_009814	complete	-	-	35822 nt	56	-	bacteria	09/18/2007	12/20/2020
Listeria phage P40	NC_011308	complete	-	-	35638 nt	62	-	bacteria	09/30/2008	12/20/2020
Listeria phage P70	NC_018831	complete	-	-	67170 nt	119	-	bacteria	10/15/2012	12/21/2020
Listeria phage PSA	NC_003291	complete	-	-	37618 nt	59	-	bacteria	2001-06-12	2021-11-10
Listeria phage WIL-1	NC_025440	complete	-	-	134369 nt	38	-	bacteria	11/25/2014	12/21/2020
Listeria phage vB_LmoM_AG20	NC_020871	complete	-	-	133057 nt	178	-	bacteria	2013-01-04	2021-12-10
Listeria phage vB_LmoS_188	NC_028871	complete	-	-	38392 nt	60	-	bacteria	2016-05-01	2021-12-10
Listeria phage vB_LmoS_293	NC_028929	complete	-	-	40759 nt	72	-	bacteria	2016-05-01	2021-12-10
Listonella phage phiHSIC	NC_006953	complete	-	-	37966 nt	47	-	bacteria	2005-07-04	12/20/2020
Loktanella phage pCB2051-A	NC_020853	complete	strain:pCB2051-A	-	56958 nt	76	-	bacteria	03/30/2013	12/20/2020
Lomovskayavirus BT1	NC_004664	complete	-	-	41831 nt	55	-	bacteria	03/25/2003	2021-11-10
Lomovskayavirus C31	NC_001978	complete	strain:Norwich stock	-	41491 nt	53	-	bacteria	11/30/1998	2021-11-10
Mannheimia phage vB_MhM_1127AP1	NC_047750	complete	-	-	36745 nt	52	-	bacteria	05/15/2020	2021-12-10
Mannheimia phage vB_MhM_3927AP2	NC_028766	complete	-	-	33755 nt	50	-	bacteria	2016-05-01	2021-12-10
Mannheimia phage vB_MhM_587AP1	NC_028898	complete	-	-	35764 nt	51	-	bacteria	2016-05-01	2021-12-10
Mannheimia phage vB_MhS_1152AP2	NC_028956	complete	-	-	52139 nt	79	-	bacteria	2016-05-01	2021-12-10
Mannheimia phage vB_MhS_535AP2	NC_028853	complete	-	-	50078 nt	79	-	bacteria	2016-05-01	2021-12-10
Mannheimia phage vB_MhS_587AP2	NC_028743	complete	-	-	48594 nt	77	-	bacteria	12/27/2015	2021-12-10
Marinomonas phage CB5A	NC_047836	complete	-	-	45385 nt	54	-	bacteria	05/15/2020	12/21/2020
Marinomonas phage CPP1m	NC_047821	complete	-	-	44245 nt	50	-	bacteria	05/15/2020	12/21/2020
Marinomonas phage P12026	NC_018269	complete	-	-	31766 nt	54	-	bacteria	2012-06-08	12/21/2020
Mesorhizobium phage vB_MloP_Lo5R7ANS	NC_025431	complete	-	-	45718 nt	64	-	bacteria	2014-10-11	2021-12-10
Microbacterium phage Akoni	NC_048761	complete	-	-	54307 nt	55	-	bacteria	06/19/2020	12/22/2020
Microbacterium phage Alex44	NC_048778	complete	-	-	54396 nt	55	-	bacteria	06/19/2020	12/22/2020
Microbacterium phage Appa	NC_047972	complete	-	-	38684 nt	65	-	bacteria	05/15/2020	2021-12-10
Microbacterium phage Araxxi	NC_048801	complete	-	-	53981 nt	50	-	bacteria	06/19/2020	12/22/2020
Microbacterium phage Arete	NC_048860	complete	-	-	53692 nt	49	-	bacteria	06/19/2020	12/22/2020
Microbacterium phage Armstrong	NC_048090	complete	-	-	39928 nt	68	-	bacteria	05/15/2020	12/21/2020
Microbacterium phage Azizam	NC_052933	complete	-	-	17385 nt	25	-	bacteria	2021-10-02	2021-11-02
Microbacterium phage BonaeVitae	NC_052940	complete	-	-	17451 nt	26	-	bacteria	2021-10-02	2021-11-02
Microbacterium phage Bri160	NC_052934	complete	-	-	17442 nt	25	-	bacteria	2021-10-02	2021-11-02
Microbacterium phage Burro	NC_048733	complete	-	-	54473 nt	49	-	bacteria	06/19/2020	12/21/2020
Microbacterium phage Dismas	NC_042099	complete	-	-	41593 nt	66	-	bacteria	2019-02-05	12/21/2020
Microbacterium phage Eden	NC_048017	complete	-	-	40833 nt	69	-	bacteria	05/15/2020	12/21/2020
Microbacterium phage Efeko	NC_052941	complete	-	-	17491 nt	28	-	bacteria	2021-10-02	2021-11-02
Microbacterium phage Eleri	NC_042109	complete	-	-	40366 nt	63	-	bacteria	2019-02-05	12/21/2020
Microbacterium phage Fireman	NC_048165	complete	-	-	54579 nt	96	-	bacteria	05/15/2020	2021-12-10
Microbacterium phage Golden	NC_042117	complete	-	-	39640 nt	58	-	bacteria	2019-02-05	12/21/2020
Microbacterium phage Goodman	NC_048101	complete	-	-	42363 nt	62	-	bacteria	05/15/2020	12/21/2020
Microbacterium phage Hamlet	NC_042110	complete	-	-	41934 nt	63	-	bacteria	2019-02-05	12/21/2020
Microbacterium phage Hendrix	NC_047977	complete	-	-	97757 nt	155	-	bacteria	05/15/2020	12/21/2020
Microbacterium phage Hyperion	NC_047973	complete	-	-	61769 nt	104	-	bacteria	05/15/2020	12/21/2020
Microbacterium phage Ilzat	NC_042111	complete	-	-	41525 nt	62	-	bacteria	2019-02-05	12/21/2020
Microbacterium phage Kaijohn	NC_052935	complete	-	-	17426 nt	26	-	bacteria	2021-10-02	2021-11-02
Microbacterium phage Koji	NC_042118	complete	-	-	39403 nt	56	-	bacteria	2019-02-05	12/21/2020
Microbacterium phage Krampus	NC_047986	complete	-	-	56708 nt	83	-	bacteria	05/15/2020	12/21/2020
Microbacterium phage McGalleon	NC_049927	complete	-	-	42562 nt	63	-	bacteria	07/28/2020	12/22/2020
Microbacterium phage MementoMori	NC_047987	complete	-	-	55572 nt	96	-	bacteria	05/15/2020	2021-12-10
Microbacterium phage Metamorphoo	NC_047988	complete	-	-	54148 nt	93	-	bacteria	05/15/2020	2021-12-10
Microbacterium phage Min1	NC_009603	complete	-	-	46365 nt	77	-	bacteria	06/27/2007	2021-12-10
Microbacterium phage MonChoix	NC_049928	complete	-	-	41670 nt	63	-	bacteria	07/28/2020	12/22/2020
Microbacterium phage Neferthena	NC_048038	complete	-	-	41706 nt	62	-	bacteria	05/15/2020	12/21/2020
Microbacterium phage Nobel	NC_052936	complete	-	-	17049 nt	25	-	bacteria	2021-10-02	2021-11-02
Microbacterium phage Noelani	NC_052937	complete	-	-	17349 nt	25	-	bacteria	2021-10-02	2021-11-02
Microbacterium phage OneinaGillian	NC_048068	complete	-	-	61703 nt	103	-	bacteria	05/15/2020	12/21/2020
Microbacterium phage PaoPu	NC_052932	complete	-	-	17362 nt	25	-	bacteria	2021-10-02	2021-11-02
Microbacterium phage Phedro	NC_048877	complete	-	-	54442 nt	55	-	bacteria	06/19/2020	12/22/2020
Microbacterium phage Pikmin	NC_042119	complete	-	-	39307 nt	59	-	bacteria	2019-02-05	12/21/2020
Microbacterium phage PoRanda	NC_052938	complete	-	-	17510 nt	25	-	bacteria	2021-10-02	2021-11-02
Microbacterium phage Quaker	NC_052939	complete	-	-	17450 nt	25	-	bacteria	2021-10-02	2021-11-02
Microbacterium phage RobsFeet	NC_047989	complete	-	-	54189 nt	99	-	bacteria	05/15/2020	2021-12-10
Microbacterium phage Scamander	NC_054431	complete	-	-	17452 nt	25	-	bacteria	04/20/2021	04/20/2021
Microbacterium phage Schubert	NC_048144	complete	-	-	38820 nt	55	-	bacteria	05/15/2020	12/21/2020
Microbacterium phage Squash	NC_047975	complete	-	-	62312 nt	108	-	bacteria	05/15/2020	12/21/2020
Microbacterium phage Teagan	NC_049929	complete	-	-	41793 nt	63	-	bacteria	07/28/2020	12/21/2020
Microbacterium phage TinyTimothy	NC_048777	complete	-	-	53932 nt	53	-	bacteria	06/19/2020	12/22/2020
Microbacterium phage Zeta1847	NC_047992	complete	-	-	47921 nt	75	-	bacteria	05/15/2020	12/21/2020
Microbacterium phage vB_MoxS-ISF9	NC_023859	complete	-	-	59254 nt	120	-	bacteria	03/31/2014	12/21/2020
Microcystis phage MaMV-DC	NC_029002	complete	-	-	169223 nt	170	-	bacteria	2016-05-01	2021-11-10
Microcystis virus Ma-LMM01	NC_008562	complete	-	-	162109 nt	184	-	bacteria	2006-03-11	2021-12-10
Morganella phage MmP1	NC_011085	complete	-	-	38457 nt	49	-	bacteria	07/26/2008	12/20/2020
Morganella phage vB_MmoM_MP1	NC_031020	complete	-	-	163201 nt	271	-	bacteria	09/23/2016	2021-12-10
Morganella phage vB_MmoP_MP2	NC_031115	complete	-	-	39616 nt	55	-	bacteria	09/23/2016	2021-12-10
Mycobacterium Phage Niklas	NC_051625	complete	-	-	60989 nt	97	-	bacteria	11/28/2020	2021-12-10
Mycobacterium phage 20ES	NC_023597	complete	-	-	53124 nt	96	-	bacteria	2014-04-03	2021-12-10
Mycobacterium phage 244	NC_008194	complete	-	-	74483 nt	142	-	bacteria	06/20/2006	2021-12-10
Mycobacterium phage 32HC	NC_023602	complete	-	-	50781 nt	86	-	bacteria	2014-04-03	2021-12-10
Mycobacterium phage 39HC	NC_023603	complete	-	-	71565 nt	100	-	bacteria	2014-04-03	05/27/2022
Mycobacterium phage 40AC	NC_023607	complete	-	-	53396 nt	90	-	bacteria	2014-04-03	2021-12-10
Mycobacterium phage AFIS	NC_052413	complete	-	-	51737 nt	88	-	bacteria	01/22/2021	2021-12-10
Mycobacterium phage Abrogate	NC_028920	complete	-	-	52530 nt	91	-	bacteria	2016-05-01	05/27/2022
Mycobacterium phage Acadian	NC_023701	complete	-	-	69864 nt	97	-	bacteria	2014-11-03	12/21/2020
Mycobacterium phage Acme	NC_052411	complete	-	-	51793 nt	91	-	bacteria	01/22/2021	2021-12-10
Mycobacterium phage Adahisdi	NC_052412	complete	-	-	51703 nt	84	-	bacteria	01/22/2021	2021-12-10
Mycobacterium phage Adawi	NC_022328	complete	-	-	70236 nt	98	-	bacteria	2013-12-09	12/21/2020
Mycobacterium phage Adephagia	NC_051610	complete	-	-	59646 nt	94	-	bacteria	11/28/2020	12/19/2020
Mycobacterium phage Adonis	NC_051611	complete	-	-	60031 nt	95	-	bacteria	11/28/2020	12/19/2020
Mycobacterium phage Adzzy	NC_022058	complete	-	-	52519 nt	96	-	bacteria	08/14/2013	2021-12-10
Mycobacterium phage Aeneas	NC_023723	complete	-	-	53684 nt	99	-	bacteria	2014-11-03	2021-12-10
Mycobacterium phage Aggie	NC_054450	complete	-	-	44333 nt	67	-	bacteria	04/22/2021	2021-12-10
Mycobacterium phage Ajay	NC_052414	complete	-	-	49516 nt	84	-	bacteria	01/22/2021	2021-12-10
Mycobacterium phage Akoma	NC_023742	complete	-	-	68711 nt	104	-	bacteria	2014-10-04	2021-12-10
Mycobacterium phage Alexphander	NC_051632	complete	-	-	57734 nt	104	-	bacteria	11/29/2020	2021-12-10
Mycobacterium phage Alice	NC_028986	complete	-	-	153401 nt	222	-	bacteria	2016-05-01	12/20/2020
Mycobacterium phage AlishaPH	NC_051612	incomplete	-	-	57034 nt	88	-	bacteria	11/28/2020	12/19/2020
Mycobacterium phage Alma	NC_023716	complete	-	-	53177 nt	96	1	bacteria	2014-11-03	01/31/2022
Mycobacterium phage Alsfro	NC_023862	complete	-	-	52136 nt	98	-	bacteria	03/31/2014	2021-12-10
Mycobacterium phage Alvin	NC_026583	complete	-	-	49577 nt	86	-	bacteria	2015-04-03	2021-12-10
[truncated: 2,241 more rows]

## Sheet: virushostdb
virus tax id	virus name	virus lineage	refseq id	KEGG GENOME	KEGG DISEASE	DISEASE	host tax id	host name	host lineage	pmid	evidence	sample type	source organism
438782	Abaca bunchy top virus	Viruses; Monodnaviria; Shotokuvirae; Cressdnaviricota; Arfiviricetes; Mulpavirales; Nanoviridae; Babuvirus	NC_010314, NC_010315, NC_010316, NC_010317, NC_010318, NC_010319				214697	Musa acuminata AAA Group	Eukaryota; Viridiplantae; Streptophyta; Streptophytina; Embryophyta; Tracheophyta; Euphyllophyta; Spermatophyta; Magnoliopsida; Mesangiospermae; Liliopsida; Petrosaviidae; commelinids; Zingiberales; Musaceae; Musa; Musa acuminata	17978886	Literature
1241371	Abalone herpesvirus Victoria/AUS/2009	Viruses; Duplodnaviria; Heunggongvirae; Peploviricota; Herviviricetes; Herpesvirales; Malacoherpesviridae; Aurivirus; Haliotid herpesvirus 1	NC_018874				36095	Haliotis diversicolor	Eukaryota; Opisthokonta; Metazoa; Eumetazoa; Bilateria; Protostomia; Spiralia; Lophotrochozoa; Mollusca; Gastropoda; Vetigastropoda; Lepetellida; Haliotoidea; Haliotidae; Haliotis	28962967	Literature
491893	Abalone shriveling syndrome-associated virus	Viruses; Duplodnaviria; Heunggongvirae; Uroviricota; Caudoviricetes; Caudovirales; Siphoviridae; unclassified Siphoviridae	NC_011646				37770	Haliotis diversicolor aquatilis	Eukaryota; Opisthokonta; Metazoa; Eumetazoa; Bilateria; Protostomia; Spiralia; Lophotrochozoa; Mollusca; Gastropoda; Vetigastropoda; Lepetellida; Haliotoidea; Haliotidae; Haliotis; Haliotis diversicolor	21079776	Literature, RefSeq
11788	Abelson murine leukemia virus	Viruses; Riboviria; Pararnavirae; Artverviricota; Revtraviricetes; Ortervirales; Retroviridae; Orthoretrovirinae; Gammaretrovirus; unclassified Gammaretrovirus	NC_001499				10090	Mus musculus	Eukaryota; Opisthokonta; Metazoa; Eumetazoa; Bilateria; Deuterostomia; Chordata; Craniata; Vertebrata; Gnathostomata; Teleostomi; Euteleostomi; Sarcopterygii; Dipnotetrapodomorpha; Tetrapoda; Amniota; Mammalia; Theria; Eutheria; Boreoeutheria; Euarchontoglires; Glires; Rodentia; Myomorpha; Muroidea; Muridae; Murinae; Mus; Mus	6257398	Literature, UniProt
2025595	Abisko virus	Viruses; Riboviria; unclassified Riboviria	NC_035470				201501	Epirrita autumnata	Eukaryota; Opisthokonta; Metazoa; Eumetazoa; Bilateria; Protostomia; Ecdysozoa; Panarthropoda; Arthropoda; Mandibulata; Pancrustacea; Hexapoda; Insecta; Dicondylia; Pterygota; Neoptera; Endopterygota; Amphiesmenoptera; Lepidoptera; Glossata; Neolepidoptera; Heteroneura; Ditrysia; Obtectomera; Geometroidea; Geometridae; Larentiinae; Epirrita		Literature, NCBI Virus, RefSeq
665102	Abutilon Brazil virus	Viruses; Monodnaviria; Shotokuvirae; Cressdnaviricota; Repensiviricetes; Geplafuvirales; Geminiviridae; Begomovirus	NC_014138, NC_014139				3630	Abutilon	Eukaryota; Viridiplantae; Streptophyta; Streptophytina; Embryophyta; Tracheophyta; Euphyllophyta; Spermatophyta; Magnoliopsida; Mesangiospermae; eudicotyledons; Gunneridae; Pentapetalae; rosids; malvids; Malvales; Malvaceae; Malvoideae	20349251	Literature, NCBI Virus, RefSeq
665102	Abutilon Brazil virus	Viruses; Monodnaviria; Shotokuvirae; Cressdnaviricota; Repensiviricetes; Geplafuvirales; Geminiviridae; Begomovirus	NC_014138, NC_014139				4100	Nicotiana benthamiana	Eukaryota; Viridiplantae; Streptophyta; Streptophytina; Embryophyta; Tracheophyta; Euphyllophyta; Spermatophyta; Magnoliopsida; Mesangiospermae; eudicotyledons; Gunneridae; Pentapetalae; asterids; lamiids; Solanales; Solanaceae; Nicotianoideae; Nicotianeae; Nicotiana	20349251	Literature
665102	Abutilon Brazil virus	Viruses; Monodnaviria; Shotokuvirae; Cressdnaviricota; Repensiviricetes; Geplafuvirales; Geminiviridae; Begomovirus	NC_014138, NC_014139				145753	Malva parviflora	Eukaryota; Viridiplantae; Streptophyta; Streptophytina; Embryophyta; Tracheophyta; Euphyllophyta; Spermatophyta; Magnoliopsida; Mesangiospermae; eudicotyledons; Gunneridae; Pentapetalae; rosids; malvids; Malvales; Malvaceae; Malvoideae; Malva	20349251	Literature
1312723	Abutilon golden mosaic Yucatan virus	Viruses; Monodnaviria; Shotokuvirae; Cressdnaviricota; Repensiviricetes; Geplafuvirales; Geminiviridae; Begomovirus; Abutilon golden mosaic virus	NC_038438				1312722	Abutilon permolle	Eukaryota; Viridiplantae; Streptophyta; Streptophytina; Embryophyta; Tracheophyta; Euphyllophyta; Spermatophyta; Magnoliopsida; Mesangiospermae; eudicotyledons; Gunneridae; Pentapetalae; rosids; malvids; Malvales; Malvaceae; Malvoideae; Abutilon		RefSeq
932071	Abutilon mosaic Bolivia virus	Viruses; Monodnaviria; Shotokuvirae; Cressdnaviricota; Repensiviricetes; Geplafuvirales; Geminiviridae; Begomovirus	NC_015045, NC_015048				3630	Abutilon	Eukaryota; Viridiplantae; Streptophyta; Streptophytina; Embryophyta; Tracheophyta; Euphyllophyta; Spermatophyta; Magnoliopsida; Mesangiospermae; eudicotyledons; Gunneridae; Pentapetalae; rosids; malvids; Malvales; Malvaceae; Malvoideae	21170729	Literature, NCBI Virus, RefSeq
1046572	Abutilon mosaic Brazil virus	Viruses; Monodnaviria; Shotokuvirae; Cressdnaviricota; Repensiviricetes; Geplafuvirales; Geminiviridae; Begomovirus	NC_016574, NC_016577				3630	Abutilon	Eukaryota; Viridiplantae; Streptophyta; Streptophytina; Embryophyta; Tracheophyta; Euphyllophyta; Spermatophyta; Magnoliopsida; Mesangiospermae; eudicotyledons; Gunneridae; Pentapetalae; rosids; malvids; Malvales; Malvaceae; Malvoideae	20349251	Literature
1046572	Abutilon mosaic Brazil virus	Viruses; Monodnaviria; Shotokuvirae; Cressdnaviricota; Repensiviricetes; Geplafuvirales; Geminiviridae; Begomovirus	NC_016574, NC_016577				4100	Nicotiana benthamiana	Eukaryota; Viridiplantae; Streptophyta; Streptophytina; Embryophyta; Tracheophyta; Euphyllophyta; Spermatophyta; Magnoliopsida; Mesangiospermae; eudicotyledons; Gunneridae; Pentapetalae; asterids; lamiids; Solanales; Solanaceae; Nicotianoideae; Nicotianeae; Nicotiana	20349251	Literature
1046572	Abutilon mosaic Brazil virus	Viruses; Monodnaviria; Shotokuvirae; Cressdnaviricota; Repensiviricetes; Geplafuvirales; Geminiviridae; Begomovirus	NC_016574, NC_016577				108377	Sida rhombifolia	Eukaryota; Viridiplantae; Streptophyta; Streptophytina; Embryophyta; Tracheophyta; Euphyllophyta; Spermatophyta; Magnoliopsida; Mesangiospermae; eudicotyledons; Gunneridae; Pentapetalae; rosids; malvids; Malvales; Malvaceae; Malvoideae; Sida		NCBI Virus, RefSeq
1046572	Abutilon mosaic Brazil virus	Viruses; Monodnaviria; Shotokuvirae; Cressdnaviricota; Repensiviricetes; Geplafuvirales; Geminiviridae; Begomovirus	NC_016574, NC_016577				145753	Malva parviflora	Eukaryota; Viridiplantae; Streptophyta; Streptophytina; Embryophyta; Tracheophyta; Euphyllophyta; Spermatophyta; Magnoliopsida; Mesangiospermae; eudicotyledons; Gunneridae; Pentapetalae; rosids; malvids; Malvales; Malvaceae; Malvoideae; Malva	20349251	Literature
1046572	Abutilon mosaic Brazil virus	Viruses; Monodnaviria; Shotokuvirae; Cressdnaviricota; Repensiviricetes; Geplafuvirales; Geminiviridae; Begomovirus	NC_016574, NC_016577				243762	Blainvillea rhomboidea	Eukaryota; Viridiplantae; Streptophyta; Streptophytina; Embryophyta; Tracheophyta; Euphyllophyta; Spermatophyta; Magnoliopsida; Mesangiospermae; eudicotyledons; Gunneridae; Pentapetalae; asterids; campanulids; Asterales; Asteraceae; Asteroideae; Heliantheae alliance; Heliantheae; Blainvillea		NCBI Virus, RefSeq
10815	Abutilon mosaic virus	Viruses; Monodnaviria; Shotokuvirae; Cressdnaviricota; Repensiviricetes; Geplafuvirales; Geminiviridae; Begomovirus	NC_001928, NC_001929				4097	Nicotiana tabacum	Eukaryota; Viridiplantae; Streptophyta; Streptophytina; Embryophyta; Tracheophyta; Euphyllophyta; Spermatophyta; Magnoliopsida; Mesangiospermae; eudicotyledons; Gunneridae; Pentapetalae; asterids; lamiids; Solanales; Solanaceae; Nicotianoideae; Nicotianeae; Nicotiana	2219703	Literature
10815	Abutilon mosaic virus	Viruses; Monodnaviria; Shotokuvirae; Cressdnaviricota; Repensiviricetes; Geplafuvirales; Geminiviridae; Begomovirus	NC_001928, NC_001929				4100	Nicotiana benthamiana	Eukaryota; Viridiplantae; Streptophyta; Streptophytina; Embryophyta; Tracheophyta; Euphyllophyta; Spermatophyta; Magnoliopsida; Mesangiospermae; eudicotyledons; Gunneridae; Pentapetalae; asterids; lamiids; Solanales; Solanaceae; Nicotianoideae; Nicotianeae; Nicotiana	2219703	Literature
10815	Abutilon mosaic virus	Viruses; Monodnaviria; Shotokuvirae; Cressdnaviricota; Repensiviricetes; Geplafuvirales; Geminiviridae; Begomovirus	NC_001928, NC_001929				81866	Nicotiana clevelandii	Eukaryota; Viridiplantae; Streptophyta; Streptophytina; Embryophyta; Tracheophyta; Euphyllophyta; Spermatophyta; Magnoliopsida; Mesangiospermae; eudicotyledons; Gunneridae; Pentapetalae; asterids; lamiids; Solanales; Solanaceae; Nicotianoideae; Nicotianeae; Nicotiana	2219703	Literature
10815	Abutilon mosaic virus	Viruses; Monodnaviria; Shotokuvirae; Cressdnaviricota; Repensiviricetes; Geplafuvirales; Geminiviridae; Begomovirus	NC_001928, NC_001929				145753	Malva parviflora	Eukaryota; Viridiplantae; Streptophyta; Streptophytina; Embryophyta; Tracheophyta; Euphyllophyta; Spermatophyta; Magnoliopsida; Mesangiospermae; eudicotyledons; Gunneridae; Pentapetalae; rosids; malvids; Malvales; Malvaceae; Malvoideae; Malva	2219703	Literature
10815	Abutilon mosaic virus	Viruses; Monodnaviria; Shotokuvirae; Cressdnaviricota; Repensiviricetes; Geplafuvirales; Geminiviridae; Begomovirus	NC_001928, NC_001929				2059498	Callianthe sellowiana	Eukaryota; Viridiplantae; Streptophyta; Streptophytina; Embryophyta; Tracheophyta; Euphyllophyta; Spermatophyta; Magnoliopsida; Mesangiospermae; eudicotyledons; Gunneridae; Pentapetalae; rosids; malvids; Malvales; Malvaceae; Malvoideae; Callianthe	2219703	Literature, NCBI Virus
169102	Abutilon yellows virus	Viruses; Riboviria; Orthornavirae; Kitrinoviricota; Alsuviricetes; Martellivirales; Closteroviridae; Crinivirus	NC_043221, NC_043222				3631	Abutilon theophrasti	Eukaryota; Viridiplantae; Streptophyta; Streptophytina; Embryophyta; Tracheophyta; Euphyllophyta; Spermatophyta; Magnoliopsida; Mesangiospermae; eudicotyledons; Gunneridae; Pentapetalae; rosids; malvids; Malvales; Malvaceae; Malvoideae; Abutilon	23730300	Literature
169102	Abutilon yellows virus	Viruses; Riboviria; Orthornavirae; Kitrinoviricota; Alsuviricetes; Martellivirales; Closteroviridae; Crinivirus	NC_043221, NC_043222				81866	Nicotiana clevelandii	Eukaryota; Viridiplantae; Streptophyta; Streptophytina; Embryophyta; Tracheophyta; Euphyllophyta; Spermatophyta; Magnoliopsida; Mesangiospermae; eudicotyledons; Gunneridae; Pentapetalae; asterids; lamiids; Solanales; Solanaceae; Nicotianoideae; Nicotianeae; Nicotiana	23730300	Literature
169102	Abutilon yellows virus	Viruses; Riboviria; Orthornavirae; Kitrinoviricota; Alsuviricetes; Martellivirales; Closteroviridae; Crinivirus	NC_043221, NC_043222				108337	Anoda	Eukaryota; Viridiplantae; Streptophyta; Streptophytina; Embryophyta; Tracheophyta; Euphyllophyta; Spermatophyta; Magnoliopsida; Mesangiospermae; eudicotyledons; Gunneridae; Pentapetalae; rosids; malvids; Malvales; Malvaceae; Malvoideae	23730300	Literature
554168	Acanthamoeba castellanii mamavirus	Viruses; Varidnaviria; Bamfordvirae; Nucleocytoviricota; Megaviricetes; Imitervirales; Mimiviridae; Mimivirus; unclassified Mimivirus	JF801956				5755	Acanthamoeba castellanii	Eukaryota; Amoebozoa; Discosea; Longamoebia; Centramoebida; Acanthamoebidae; Acanthamoeba	21705471	Literature
554168	Acanthamoeba castellanii mamavirus	Viruses; Varidnaviria; Bamfordvirae; Nucleocytoviricota; Megaviricetes; Imitervirales; Mimiviridae; Mimivirus; unclassified Mimivirus	JF801956				5757	Acanthamoeba polyphaga	Eukaryota; Amoebozoa; Discosea; Longamoebia; Centramoebida; Acanthamoebidae; Acanthamoeba	21705471	Literature
212035	Acanthamoeba polyphaga mimivirus	Viruses; Varidnaviria; Bamfordvirae; Nucleocytoviricota; Megaviricetes; Imitervirales; Mimiviridae; Mimivirus	NC_014649				5755	Acanthamoeba castellanii	Eukaryota; Amoebozoa; Discosea; Longamoebia; Centramoebida; Acanthamoebidae; Acanthamoeba	24976356	Literature, NCBI Virus, RefSeq
212035	Acanthamoeba polyphaga mimivirus	Viruses; Varidnaviria; Bamfordvirae; Nucleocytoviricota; Megaviricetes; Imitervirales; Mimiviridae; Mimivirus	NC_014649				5757	Acanthamoeba polyphaga	Eukaryota; Amoebozoa; Discosea; Longamoebia; Centramoebida; Acanthamoebidae; Acanthamoeba	24976356	Literature, UniProt
1269028	Acanthamoeba polyphaga moumouvirus	Viruses; Varidnaviria; Bamfordvirae; Nucleocytoviricota; Megaviricetes; Imitervirales; Mimiviridae; unclassified Mimiviridae; Moumouvirus	NC_020104				5757	Acanthamoeba polyphaga	Eukaryota; Amoebozoa; Discosea; Longamoebia; Centramoebida; Acanthamoebidae; Acanthamoeba		RefSeq
322019	Acanthocystis turfacea chlorella virus 1	Viruses; Varidnaviria; Bamfordvirae; Nucleocytoviricota; Megaviricetes; Algavirales; Phycodnaviridae; Chlorovirus	NC_008724				554066	Chlorella heliozoae	Eukaryota; Viridiplantae; Chlorophyta; core chlorophytes; Trebouxiophyceae; Chlorellales; Chlorellaceae; Chlorella clade; Chlorella	17276475	Literature, NCBI Virus, RefSeq
1168547	Acartia tonsa copepod circovirus	Viruses; Monodnaviria; Shotokuvirae; Cressdnaviricota; Arfiviricetes; Cirlivirales; Circoviridae; Circovirus; unclassified Circovirus	NC_020099				136180	Acartia tonsa	Eukaryota; Opisthokonta; Metazoa; Eumetazoa; Bilateria; Protostomia; Ecdysozoa; Panarthropoda; Arthropoda; Mandibulata; Pancrustacea; Crustacea; Multicrustacea; Hexanauplia; Copepoda; Neocopepoda; Gymnoplea; Calanoida; Acartiidae; Acartia		NCBI Virus, RefSeq
185639	Acheta domestica densovirus	Viruses; Monodnaviria; Shotokuvirae; Cossaviricota; Quintoviricetes; Piccovirales; Parvoviridae; Densovirinae; Scindoambidensovirus; Orthopteran scindoambidensovirus 1	NC_004290				6997	Acheta domesticus	Eukaryota; Opisthokonta; Metazoa; Eumetazoa; Bilateria; Protostomia; Ecdysozoa; Panarthropoda; Arthropoda; Mandibulata; Pancrustacea; Hexapoda; Insecta; Dicondylia; Pterygota; Neoptera; Polyneoptera; Orthoptera; Ensifera; Gryllidea; Grylloidea; Gryllidae; Gryllinae; Acheta	21167171	Literature
185639	Acheta domestica densovirus	Viruses; Monodnaviria; Shotokuvirae; Cossaviricota; Quintoviricetes; Piccovirales; Parvoviridae; Densovirinae; Scindoambidensovirus; Orthopteran scindoambidensovirus 1	NC_004290				7067	Tenebrio molitor	Eukaryota; Opisthokonta; Metazoa; Eumetazoa; Bilateria; Protostomia; Ecdysozoa; Panarthropoda; Arthropoda; Mandibulata; Pancrustacea; Hexapoda; Insecta; Dicondylia; Pterygota; Neoptera; Endopterygota; Coleoptera; Polyphaga; Cucujiformia; Tenebrionoidea; Tenebrionidae; Tenebrioninae; Tenebrio	21167171	Literature
185639	Acheta domestica densovirus	Viruses; Monodnaviria; Shotokuvirae; Cossaviricota; Quintoviricetes; Piccovirales; Parvoviridae; Densovirinae; Scindoambidensovirus; Orthopteran scindoambidensovirus 1	NC_004290				2755281	Zophobas morio	Eukaryota; Opisthokonta; Metazoa; Eumetazoa; Bilateria; Protostomia; Ecdysozoa; Panarthropoda; Arthropoda; Mandibulata; Pancrustacea; Hexapoda; Insecta; Dicondylia; Pterygota; Neoptera; Endopterygota; Coleoptera; Polyphaga; Cucujiformia; Tenebrionoidea; Tenebrionidae; Tenebrioninae; Zophobas	21167171	Literature
1404345	Acheta domestica mini ambidensovirus	Viruses; Monodnaviria; Shotokuvirae; Cossaviricota; Quintoviricetes; Piccovirales; Parvoviridae; Densovirinae; Miniambidensovirus; Orthopteran miniambidensovirus 1	NC_022564				6994	Ensifera	Eukaryota; Opisthokonta; Metazoa; Eumetazoa; Bilateria; Protostomia; Ecdysozoa; Panarthropoda; Arthropoda; Mandibulata; Pancrustacea; Hexapoda; Insecta; Dicondylia; Pterygota; Neoptera; Polyneoptera; Orthoptera		RefSeq
1404345	Acheta domestica mini ambidensovirus	Viruses; Monodnaviria; Shotokuvirae; Cossaviricota; Quintoviricetes; Piccovirales; Parvoviridae; Densovirinae; Miniambidensovirus; Orthopteran miniambidensovirus 1	NC_022564				6995	Gryllidae	Eukaryota; Opisthokonta; Metazoa; Eumetazoa; Bilateria; Protostomia; Ecdysozoa; Panarthropoda; Arthropoda; Mandibulata; Pancrustacea; Hexapoda; Insecta; Dicondylia; Pterygota; Neoptera; Polyneoptera; Orthoptera; Ensifera; Gryllidea; Grylloidea		RefSeq
1291515	Acheta domesticus volvovirus	Viruses; unclassified viruses; unclassified DNA viruses; unclassified ssDNA viruses; Volvovirus	NC_021074				6997	Acheta domesticus	Eukaryota; Opisthokonta; Metazoa; Eumetazoa; Bilateria; Protostomia; Ecdysozoa; Panarthropoda; Arthropoda; Mandibulata; Pancrustacea; Hexapoda; Insecta; Dicondylia; Pterygota; Neoptera; Polyneoptera; Orthoptera; Ensifera; Gryllidea; Grylloidea; Gryllidae; Gryllinae; Acheta		NCBI Virus, RefSeq
1261100	Achimota virus 1	Viruses; Riboviria; Orthornavirae; Negarnaviricota; Haploviricotina; Monjiviricetes; Mononegavirales; Paramyxoviridae; Rubulavirinae; Pararubulavirus; Achimota pararubulavirus 1	NC_025403				77214	Eidolon helvum	Eukaryota; Opisthokonta; Metazoa; Eumetazoa; Bilateria; Deuterostomia; Chordata; Craniata; Vertebrata; Gnathostomata; Teleostomi; Euteleostomi; Sarcopterygii; Dipnotetrapodomorpha; Tetrapoda; Amniota; Mammalia; Theria; Eutheria; Boreoeutheria; Laurasiatheria; Chiroptera; Megachiroptera; Pteropodidae; Pteropodinae; Eidolon		RefSeq
1261101	Achimota virus 2	Viruses; Riboviria; Orthornavirae; Negarnaviricota; Haploviricotina; Monjiviricetes; Mononegavirales; Paramyxoviridae; Rubulavirinae; Pararubulavirus; Achimota pararubulavirus 2	NC_025404				77214	Eidolon helvum	Eukaryota; Opisthokonta; Metazoa; Eumetazoa; Bilateria; Deuterostomia; Chordata; Craniata; Vertebrata; Gnathostomata; Teleostomi; Euteleostomi; Sarcopterygii; Dipnotetrapodomorpha; Tetrapoda; Amniota; Mammalia; Theria; Eutheria; Boreoeutheria; Laurasiatheria; Chiroptera; Megachiroptera; Pteropodidae; Pteropodinae; Eidolon		RefSeq
1977403	Acholeplasma phage MV-L51	Viruses; Monodnaviria; Loebvirae; Hofneiviricota; Faserviricetes; Tubulavirales; Plectroviridae; Plectrovirus; Plectrovirus L51	NC_001341				2148	Acholeplasma laidlawii	Bacteria; Terrabacteria group; Tenericutes; Mollicutes; Acholeplasmatales; Acholeplasmataceae; Acholeplasma	7605196	Literature, RefSeq
1589747	Achromobacter phage 83-24	Viruses; Duplodnaviria; Heunggongvirae; Uroviricota; Caudoviricetes; Caudovirales; Siphoviridae; Steinhofvirus; Steinhofvirus sv8324	NC_028834				85698	Achromobacter xylosoxidans	Bacteria; Proteobacteria; Betaproteobacteria; Burkholderiales; Alcaligenaceae; Achromobacter	24466294	Literature, RefSeq
1416009	Achromobacter phage JWAlpha	Viruses; Duplodnaviria; Heunggongvirae; Uroviricota; Caudoviricetes; Caudovirales; Schitoviridae; Rothmandenesvirinae; Jwalphavirus; Jwalphavirus jwalpha	NC_023556				85698	Achromobacter xylosoxidans	Bacteria; Proteobacteria; Betaproteobacteria; Burkholderiales; Alcaligenaceae; Achromobacter	24468270	Literature, RefSeq
1416008	Achromobacter phage JWDelta	Viruses; Duplodnaviria; Heunggongvirae; Uroviricota; Caudoviricetes; Caudovirales; Schitoviridae; Rothmandenesvirinae; Jwalphavirus; Jwalphavirus jwalpha	KF787094				85698	Achromobacter xylosoxidans	Bacteria; Proteobacteria; Betaproteobacteria; Burkholderiales; Alcaligenaceae; Achromobacter	24468270	Literature, RefSeq
1589748	Achromobacter phage JWF	Viruses; Duplodnaviria; Heunggongvirae; Uroviricota; Caudoviricetes; Caudovirales; Siphoviridae; unclassified Siphoviridae	NC_029075				85698	Achromobacter xylosoxidans	Bacteria; Proteobacteria; Betaproteobacteria; Burkholderiales; Alcaligenaceae; Achromobacter	28357512	Literature, NCBI Virus, RefSeq
1589746	Achromobacter phage JWX	Viruses; Duplodnaviria; Heunggongvirae; Uroviricota; Caudoviricetes; Caudovirales; Siphoviridae; Steinhofvirus; Steinhofvirus JWX	NC_028768				85698	Achromobacter xylosoxidans	Bacteria; Proteobacteria; Betaproteobacteria; Burkholderiales; Alcaligenaceae; Achromobacter	28357512	Literature, RefSeq
2767570	Achromobacter phage Mano	Viruses; Duplodnaviria; Heunggongvirae; Uroviricota; Caudoviricetes; Caudovirales; Myoviridae; unclassified Myoviridae	NC_054147				85698	Achromobacter xylosoxidans	Bacteria; Proteobacteria; Betaproteobacteria; Burkholderiales; Alcaligenaceae; Achromobacter	33446599	Literature
2591403	Achromobacter phage Motura	Viruses; Duplodnaviria; Heunggongvirae; Uroviricota; Caudoviricetes; Caudovirales; Myoviridae; Moturavirus; Moturavirus motura	NC_049849				1389935	Achromobacter animicus	Bacteria; Proteobacteria; Betaproteobacteria; Burkholderiales; Alcaligenaceae; Achromobacter		RefSeq
1610509	Achromobacter phage phiAxp-1	Viruses; Duplodnaviria; Heunggongvirae; Uroviricota; Caudoviricetes; Caudovirales; Siphoviridae; unclassified Siphoviridae	NC_029033				85698	Achromobacter xylosoxidans	Bacteria; Proteobacteria; Betaproteobacteria; Burkholderiales; Alcaligenaceae; Achromobacter	26908262	Literature, NCBI Virus, RefSeq
1664246	Achromobacter phage phiAxp-2	Viruses; Duplodnaviria; Heunggongvirae; Uroviricota; Caudoviricetes; Caudovirales; Siphoviridae; unclassified Siphoviridae	NC_029106				85698	Achromobacter xylosoxidans	Bacteria; Proteobacteria; Betaproteobacteria; Burkholderiales; Alcaligenaceae; Achromobacter	27669904	Literature, NCBI Virus, RefSeq
1664247	Achromobacter phage phiAxp-3	Viruses; Duplodnaviria; Heunggongvirae; Uroviricota; Caudoviricetes; Caudovirales; Schitoviridae; Rothmandenesvirinae; Jwalphavirus; Achromobacter virus Axp3	NC_028908				85698	Achromobacter xylosoxidans	Bacteria; Proteobacteria; Betaproteobacteria; Burkholderiales; Alcaligenaceae; Achromobacter		RefSeq
2796514	Achromobacter phage vB_AchrS_AchV4	Viruses; Duplodnaviria; Heunggongvirae; Uroviricota; Caudoviricetes; Caudovirales; Siphoviridae; unclassified Siphoviridae	NC_052974				217203	Achromobacter spanius	Bacteria; Proteobacteria; Betaproteobacteria; Burkholderiales; Alcaligenaceae; Achromobacter	33673419	Literature
2591039	Achromobacter phage vB_AxyP_19-32_Axy04	Viruses; Duplodnaviria; Heunggongvirae; Uroviricota; Caudoviricetes; Caudovirales; Schitoviridae; Rothmandenesvirinae; Dongdastvirus; Dongdastvirus Axy04	NC_054967				85698	Achromobacter xylosoxidans	Bacteria; Proteobacteria; Betaproteobacteria; Burkholderiales; Alcaligenaceae; Achromobacter	31897726	Literature, RefSeq
2591041	Achromobacter phage vB_AxyP_19-32_Axy10	Viruses; Duplodnaviria; Heunggongvirae; Uroviricota; Caudoviricetes; Caudovirales; Schitoviridae; Rothmandenesvirinae; Pourcelvirus; Pourcelvirus Axy10	NC_054971				85698	Achromobacter xylosoxidans	Bacteria; Proteobacteria; Betaproteobacteria; Burkholderiales; Alcaligenaceae; Achromobacter	31897726	Literature, RefSeq
2591042	Achromobacter phage vB_AxyP_19-32_Axy11	Viruses; Duplodnaviria; Heunggongvirae; Uroviricota; Caudoviricetes; Caudovirales; Schitoviridae; Rothmandenesvirinae; Pourcelvirus; Pourcelvirus Axy11	NC_054972				85698	Achromobacter xylosoxidans	Bacteria; Proteobacteria; Betaproteobacteria; Burkholderiales; Alcaligenaceae; Achromobacter	31897726	Literature, RefSeq
2591043	Achromobacter phage vB_AxyP_19-32_Axy12	Viruses; Duplodnaviria; Heunggongvirae; Uroviricota; Caudoviricetes; Caudovirales; Schitoviridae; Rothmandenesvirinae; Dongdastvirus; Dongdastvirus Axy12	NC_054968				85698	Achromobacter xylosoxidans	Bacteria; Proteobacteria; Betaproteobacteria; Burkholderiales; Alcaligenaceae; Achromobacter	31897726	Literature, RefSeq
2591048	Achromobacter phage vB_AxyP_19-32_Axy24	Viruses; Duplodnaviria; Heunggongvirae; Uroviricota; Caudoviricetes; Caudovirales; Schitoviridae; Rothmandenesvirinae; Dongdastvirus; Dongdastvirus Axy24	NC_054969				85698	Achromobacter xylosoxidans	Bacteria; Proteobacteria; Betaproteobacteria; Burkholderiales; Alcaligenaceae; Achromobacter	31897726	Literature, RefSeq
437444	Acidianus bottle-shaped virus	Viruses; Ampullaviridae; Bottigliavirus; Bottigliavirus ABV	NC_009452				269667	Acidianus convivator	Archaea; TACK group; Crenarchaeota; Thermoprotei; Sulfolobales; Sulfolobaceae; Acidianus		RefSeq, UniProt
1732173	Acidianus bottle-shaped virus 2 strain ABV2	Viruses; Ampullaviridae; Bottigliavirus; Bottigliavirus ABV2	NC_028938				2281	Sulfolobales	Archaea; TACK group; Crenarchaeota; Thermoprotei	26439881	Literature, RefSeq
1732174	Acidianus bottle-shaped virus 3 strain ABV3	Viruses; Ampullaviridae; Bottigliavirus; Bottigliavirus ABV3	NC_028787				2281	Sulfolobales	Archaea; TACK group; Crenarchaeota; Thermoprotei	26439881	Literature, RefSeq
300186	Acidianus filamentous virus 2	Viruses; Adnaviria; Zilligvirae; Taleaviricota; Tokiviricetes; Ligamenvirales; Lipothrixviridae; Deltalipothrixvirus	NC_009884				314564	Acidianus pozzuoliensis	Archaea; TACK group; Crenarchaeota; Thermoprotei; Sulfolobales; Sulfolobaceae; Acidianus		NCBI Virus, RefSeq
300186	Acidianus filamentous virus 2	Viruses; Adnaviria; Zilligvirae; Taleaviricota; Tokiviricetes; Ligamenvirales; Lipothrixviridae; Deltalipothrixvirus	NC_009884				315458	Acidianus sp. F28	Archaea; TACK group; Crenarchaeota; Thermoprotei; Sulfolobales; Sulfolobaceae; Acidianus		UniProt
346881	Acidianus filamentous virus 3	Viruses; Adnaviria; Zilligvirae; Taleaviricota; Tokiviricetes; Ligamenvirales; Lipothrixviridae; Betalipothrixvirus	NC_010155				315461	Acidianus sp. Acii25	Archaea; TACK group; Crenarchaeota; Thermoprotei; Sulfolobales; Sulfolobaceae; Acidianus	17942536	Literature
346882	Acidianus filamentous virus 6	Viruses; Adnaviria; Zilligvirae; Taleaviricota; Tokiviricetes; Ligamenvirales; Lipothrixviridae; Betalipothrixvirus	NC_010152				269667	Acidianus convivator	Archaea; TACK group; Crenarchaeota; Thermoprotei; Sulfolobales; Sulfolobaceae; Acidianus		NCBI Virus, RefSeq
346883	Acidianus filamentous virus 7	Viruses; Adnaviria; Zilligvirae; Taleaviricota; Tokiviricetes; Ligamenvirales; Lipothrixviridae; Betalipothrixvirus	NC_010153				269667	Acidianus convivator	Archaea; TACK group; Crenarchaeota; Thermoprotei; Sulfolobales; Sulfolobaceae; Acidianus		NCBI Virus, RefSeq
346884	Acidianus filamentous virus 8	Viruses; Adnaviria; Zilligvirae; Taleaviricota; Tokiviricetes; Ligamenvirales; Lipothrixviridae; Betalipothrixvirus	NC_010154				269667	Acidianus convivator	Archaea; TACK group; Crenarchaeota; Thermoprotei; Sulfolobales; Sulfolobaceae; Acidianus		NCBI Virus, RefSeq
512792	Acidianus filamentous virus 9	Viruses; Adnaviria; Zilligvirae; Taleaviricota; Tokiviricetes; Ligamenvirales; Lipothrixviridae; Betalipothrixvirus	NC_010537				269667	Acidianus convivator	Archaea; TACK group; Crenarchaeota; Thermoprotei; Sulfolobales; Sulfolobaceae; Acidianus	18565736	Literature
512792	Acidianus filamentous virus 9	Viruses; Adnaviria; Zilligvirae; Taleaviricota; Tokiviricetes; Ligamenvirales; Lipothrixviridae; Betalipothrixvirus	NC_010537				518068	Acidianus uzoniensis	Archaea; TACK group; Crenarchaeota; Thermoprotei; Sulfolobales; Sulfolobaceae; Acidianus	18565736	Literature, NCBI Virus, RefSeq
309181	Acidianus rod-shaped virus 1	Viruses; Adnaviria; Zilligvirae; Taleaviricota; Tokiviricetes; Ligamenvirales; Rudiviridae; Itarudivirus; Itarudivirus ARV1	NC_009965				315460	Acidianus sp. Acii26	Archaea; TACK group; Crenarchaeota; Thermoprotei; Sulfolobales; Sulfolobaceae; Acidianus		RefSeq
1732175	Acidianus rod-shaped virus 2	Viruses; Adnaviria; Zilligvirae; Taleaviricota; Tokiviricetes; Ligamenvirales; Rudiviridae; Hoswirudivirus; Hoswirudivirus ARV2	NC_029314				1	root		26439881	Literature	Freshwater
693629	Acidianus spindle-shaped virus 1	Viruses; Fuselloviridae; Betafusellovirus	NC_013585				41673	Acidianus brierleyi	Archaea; TACK group; Crenarchaeota; Thermoprotei; Sulfolobales; Sulfolobaceae; Acidianus	19638177	Literature, NCBI Virus, RefSeq
1797140	Acidianus tailed spindle virus	Viruses; Bicaudaviridae; unclassified Bicaudaviridae	NC_029316				1	root		26763997	Literature	Freshwater
315953	Acidianus two-tailed virus	Viruses; Bicaudaviridae; Bicaudavirus	NC_007409				269667	Acidianus convivator	Archaea; TACK group; Crenarchaeota; Thermoprotei; Sulfolobales; Sulfolobaceae; Acidianus		NCBI Virus, RefSeq, UniProt
1229761	Acidithiobacillus phage AcaML1	Viruses; Duplodnaviria; Heunggongvirae; Uroviricota; Caudoviricetes; Caudovirales; Myoviridae; unclassified Myoviridae	JX507079				637389	Acidithiobacillus caldus ATCC 51756	Bacteria; Proteobacteria; Acidithiobacillia; Acidithiobacillales; Acidithiobacillaceae; Acidithiobacillus; Acidithiobacillus caldus	23087115	Literature, NCBI Virus, RefSeq
2010329	Acidovorax phage ACP17	Viruses; Duplodnaviria; Heunggongvirae; Uroviricota; Caudoviricetes; Caudovirales; Myoviridae; Busanvirus; Busanvirus ACP17	NC_041997				80869	Acidovorax citrulli	Bacteria; Proteobacteria; Betaproteobacteria; Burkholderiales; Comamonadaceae; Acidovorax	29422788	Literature, RefSeq
2919552	Acinetobacter phage 133	Viruses; Duplodnaviria; Heunggongvirae; Uroviricota; Caudoviricetes; Caudovirales; Myoviridae; Tevenvirinae; Acinetobacter virus 133	NC_015250				40214	Acinetobacter johnsonii	Bacteria; Proteobacteria; Gammaproteobacteria; Moraxellales; Moraxellaceae; Acinetobacter	21029436	Literature, RefSeq
889876	Acinetobacter phage AB1	Viruses; Duplodnaviria; Heunggongvirae; Uroviricota; Caudoviricetes; Caudovirales; Myoviridae; Obolenskvirus; Obolenskvirus AB1	NC_042028				470	Acinetobacter baumannii	Bacteria; Proteobacteria; Gammaproteobacteria; Moraxellales; Moraxellaceae; Acinetobacter; Acinetobacter calcoaceticus/baumannii complex	22868206	Literature, RefSeq
1273713	Acinetobacter phage AB3	Viruses; Duplodnaviria; Heunggongvirae; Uroviricota; Caudoviricetes; Caudovirales; Autographiviridae; Beijerinckvirinae; Friunavirus; Friunavirus AB3	NC_021337				470	Acinetobacter baumannii	Bacteria; Proteobacteria; Gammaproteobacteria; Moraxellales; Moraxellaceae; Acinetobacter; Acinetobacter calcoaceticus/baumannii complex
2500826	Acinetobacter phage AbKT21phiIII	Viruses; Duplodnaviria; Heunggongvirae; Uroviricota; Caudoviricetes; Caudovirales; Autographiviridae; Beijerinckvirinae; Friunavirus; Friunavirus AbKT21III	NC_048142				470	Acinetobacter baumannii	Bacteria; Proteobacteria; Gammaproteobacteria; Moraxellales; Moraxellaceae; Acinetobacter; Acinetobacter calcoaceticus/baumannii complex	30869755	Literature, RefSeq
1235824	Acinetobacter phage Abp1	Viruses; Duplodnaviria; Heunggongvirae; Uroviricota; Caudoviricetes; Caudovirales; Autographiviridae; Beijerinckvirinae; Friunavirus; Friunavirus Abp1	NC_021316				470	Acinetobacter baumannii	Bacteria; Proteobacteria; Gammaproteobacteria; Moraxellales; Moraxellaceae; Acinetobacter; Acinetobacter calcoaceticus/baumannii complex		RefSeq
2015804	Acinetobacter phage AbP2	Viruses; Duplodnaviria; Heunggongvirae; Uroviricota; Caudoviricetes; Caudovirales; Myoviridae; Obolenskvirus; Obolenskvirus AbP2	NC_041998				470	Acinetobacter baumannii	Bacteria; Proteobacteria; Gammaproteobacteria; Moraxellales; Moraxellaceae; Acinetobacter; Acinetobacter calcoaceticus/baumannii complex	30900072	Literature, RefSeq
2500827	Acinetobacter phage AbTZA1	Viruses; Duplodnaviria; Heunggongvirae; Uroviricota; Caudoviricetes; Caudovirales; Myoviridae; Twarogvirinae; Hadassahvirus; Hadassahvirus azbtza1	NC_049445				470	Acinetobacter baumannii	Bacteria; Proteobacteria; Gammaproteobacteria; Moraxellales; Moraxellaceae; Acinetobacter; Acinetobacter calcoaceticus/baumannii complex	30869755	Literature, RefSeq
762660	Acinetobacter phage Ac42	Viruses; Duplodnaviria; Heunggongvirae; Uroviricota; Caudoviricetes; Caudovirales; Myoviridae; Tevenvirinae; unclassified Tevenvirinae	NC_014660				469	Acinetobacter	Bacteria; Proteobacteria; Gammaproteobacteria; Moraxellales; Moraxellaceae	21029436	Literature, NCBI Virus
760732	Acinetobacter phage Acj61	Viruses; Duplodnaviria; Heunggongvirae; Uroviricota; Caudoviricetes; Caudovirales; Myoviridae; Twarogvirinae; Lasallevirus; Acinetobacter virus Acj61	NC_014661				40214	Acinetobacter johnsonii	Bacteria; Proteobacteria; Gammaproteobacteria; Moraxellales; Moraxellaceae; Acinetobacter	21029436	Literature, RefSeq
760939	Acinetobacter phage Acj9	Viruses; Duplodnaviria; Heunggongvirae; Uroviricota; Caudoviricetes; Caudovirales; Myoviridae; Twarogvirinae; Acajnonavirus; Acajnonavirus acj9	NC_014663				40214	Acinetobacter johnsonii	Bacteria; Proteobacteria; Gammaproteobacteria; Moraxellales; Moraxellaceae; Acinetobacter	21029436	Literature, RefSeq
2178927	Acinetobacter phage AM101	Viruses; Duplodnaviria; Heunggongvirae; Uroviricota; Caudoviricetes; Caudovirales; Myoviridae; Twarogvirinae; Lazarusvirus; Lazarusvirus am101	NC_049511				470	Acinetobacter baumannii	Bacteria; Proteobacteria; Gammaproteobacteria; Moraxellales; Moraxellaceae; Acinetobacter; Acinetobacter calcoaceticus/baumannii complex		RefSeq
154784	Acinetobacter phage AP205	Viruses; Riboviria; Orthornavirae; Lenarviricota; Leviviricetes; Norzivirales; Duinviridae; Apeevirus; Apeevirus quebecense	NC_002700				70347	Acinetobacter genomosp. 16BJ	Bacteria; Proteobacteria; Gammaproteobacteria; Moraxellales; Moraxellaceae; Acinetobacter	12029168	Literature, RefSeq
1187128	Acinetobacter phage AP22	Viruses; Duplodnaviria; Heunggongvirae; Uroviricota; Caudoviricetes; Caudovirales; Myoviridae; Obolenskvirus; Obolenskvirus AP22	NC_017984				470	Acinetobacter baumannii	Bacteria; Proteobacteria; Gammaproteobacteria; Moraxellales; Moraxellaceae; Acinetobacter; Acinetobacter calcoaceticus/baumannii complex		RefSeq
1647373	Acinetobacter phage Fri1	Viruses; Duplodnaviria; Heunggongvirae; Uroviricota; Caudoviricetes; Caudovirales; Autographiviridae; Beijerinckvirinae; Friunavirus; Friunavirus Fri1	NC_028848				470	Acinetobacter baumannii	Bacteria; Proteobacteria; Gammaproteobacteria; Moraxellales; Moraxellaceae; Acinetobacter; Acinetobacter calcoaceticus/baumannii complex		RefSeq
1735582	Acinetobacter phage IME-200	Viruses; Duplodnaviria; Heunggongvirae; Uroviricota; Caudoviricetes; Caudovirales; Autographiviridae; Beijerinckvirinae; Friunavirus; Friunavirus IME200	NC_028987				470	Acinetobacter baumannii	Bacteria; Proteobacteria; Gammaproteobacteria; Moraxellales; Moraxellaceae; Acinetobacter; Acinetobacter calcoaceticus/baumannii complex		RefSeq
1458669	Acinetobacter phage IMEAB3	Viruses; Duplodnaviria; Heunggongvirae; Uroviricota; Caudoviricetes; Caudovirales; Siphoviridae; Lokivirus; Lokivirus IMEAB3	NC_023590				470	Acinetobacter baumannii	Bacteria; Proteobacteria; Gammaproteobacteria; Moraxellales; Moraxellaceae; Acinetobacter; Acinetobacter calcoaceticus/baumannii complex		RefSeq
2301662	Acinetobacter phage KARL-1	Viruses; Duplodnaviria; Heunggongvirae; Uroviricota; Caudoviricetes; Caudovirales; Myoviridae; Twarogvirinae; Lazarusvirus; Lazarusvirus karl	NC_049441				470	Acinetobacter baumannii	Bacteria; Proteobacteria; Gammaproteobacteria; Moraxellales; Moraxellaceae; Acinetobacter; Acinetobacter calcoaceticus/baumannii complex	30237558	Literature, RefSeq
1970374	Acinetobacter phage Loki	Viruses; Duplodnaviria; Heunggongvirae; Uroviricota; Caudoviricetes; Caudovirales; Siphoviridae; Lokivirus; Lokivirus loki	NC_042137				470	Acinetobacter baumannii	Bacteria; Proteobacteria; Gammaproteobacteria; Moraxellales; Moraxellaceae; Acinetobacter; Acinetobacter calcoaceticus/baumannii complex	28207864	Literature
1970374	Acinetobacter phage Loki	Viruses; Duplodnaviria; Heunggongvirae; Uroviricota; Caudoviricetes; Caudovirales; Siphoviridae; Lokivirus; Lokivirus loki	NC_042137				28090	Acinetobacter lwoffii	Bacteria; Proteobacteria; Gammaproteobacteria; Moraxellales; Moraxellaceae; Acinetobacter	28207864	Literature
1970374	Acinetobacter phage Loki	Viruses; Duplodnaviria; Heunggongvirae; Uroviricota; Caudoviricetes; Caudovirales; Siphoviridae; Lokivirus; Lokivirus loki	NC_042137				62977	Acinetobacter baylyi ADP1	Bacteria; Proteobacteria; Gammaproteobacteria; Moraxellales; Moraxellaceae; Acinetobacter; Acinetobacter baylyi	28207864	Literature
1970374	Acinetobacter phage Loki	Viruses; Duplodnaviria; Heunggongvirae; Uroviricota; Caudoviricetes; Caudovirales; Siphoviridae; Lokivirus; Lokivirus loki	NC_042137				400667	Acinetobacter baumannii ATCC 17978	Bacteria; Proteobacteria; Gammaproteobacteria; Moraxellales; Moraxellaceae; Acinetobacter; Acinetobacter calcoaceticus/baumannii complex; Acinetobacter baumannii	28207864	Literature, RefSeq
1792222	Acinetobacter phage LZ35	Viruses; Duplodnaviria; Heunggongvirae; Uroviricota; Caudoviricetes; Caudovirales; Myoviridae; Obolenskvirus; Obolenskvirus LZ35	NC_031117				470	Acinetobacter baumannii	Bacteria; Proteobacteria; Gammaproteobacteria; Moraxellales; Moraxellaceae; Acinetobacter; Acinetobacter calcoaceticus/baumannii complex	27856573	Literature, RefSeq
1406779	Acinetobacter phage Petty	Viruses; Duplodnaviria; Heunggongvirae; Uroviricota; Caudoviricetes; Caudovirales; Autographiviridae; Beijerinckvirinae; Pettyvirus; Pettyvirus petty	NC_023570				470	Acinetobacter baumannii	Bacteria; Proteobacteria; Gammaproteobacteria; Moraxellales; Moraxellaceae; Acinetobacter; Acinetobacter calcoaceticus/baumannii complex		RefSeq
691318	Acinetobacter phage phiAB1	Viruses; Duplodnaviria; Heunggongvirae; Uroviricota; Caudoviricetes; Caudovirales; Autographiviridae; Beijerinckvirinae; Friunavirus; Friunavirus AB1	NC_028675				470	Acinetobacter baumannii	Bacteria; Proteobacteria; Gammaproteobacteria; Moraxellales; Moraxellaceae; Acinetobacter; Acinetobacter calcoaceticus/baumannii complex	21241792	Literature, RefSeq
1698439	Acinetobacter phage phiAB6	Viruses; Duplodnaviria; Heunggongvirae; Uroviricota; Caudoviricetes; Caudovirales; Autographiviridae; Beijerinckvirinae; Friunavirus; Friunavirus AB6	NC_031086				470	Acinetobacter baumannii	Bacteria; Proteobacteria; Gammaproteobacteria; Moraxellales; Moraxellaceae; Acinetobacter; Acinetobacter calcoaceticus/baumannii complex	27077375	Literature, RefSeq
1229760	Acinetobacter phage phiAC-1	Viruses; Duplodnaviria; Heunggongvirae; Uroviricota; Caudoviricetes; Caudovirales; Myoviridae; unclassified Myoviridae	NC_028995				487316	Acinetobacter soli	Bacteria; Proteobacteria; Gammaproteobacteria; Moraxellales; Moraxellaceae; Acinetobacter	23118458	Literature, NCBI Virus, RefSeq
1406780	Acinetobacter phage Presley	Viruses; Duplodnaviria; Heunggongvirae; Uroviricota; Caudoviricetes; Caudovirales; Schitoviridae; Presleyvirus; Presleyvirus presley	NC_023581				470	Acinetobacter baumannii	Bacteria; Proteobacteria; Gammaproteobacteria; Moraxellales; Moraxellaceae; Acinetobacter; Acinetobacter calcoaceticus/baumannii complex	25346726	Literature, RefSeq
1916127	Acinetobacter phage SH-Ab 15519	Viruses; Duplodnaviria; Heunggongvirae; Uroviricota; Caudoviricetes; Caudovirales; Autographiviridae; Beijerinckvirinae; Friunavirus; Friunavirus fv15519	NC_041905				470	Acinetobacter baumannii	Bacteria; Proteobacteria; Gammaproteobacteria; Moraxellales; Moraxellaceae; Acinetobacter; Acinetobacter calcoaceticus/baumannii complex	29375524	Literature, RefSeq
2053604	Acinetobacter phage SWH-Ab-1	Viruses; Duplodnaviria; Heunggongvirae; Uroviricota; Caudoviricetes; Caudovirales; Autographiviridae; Beijerinckvirinae; Friunavirus; Friunavirus SWHAb1	NC_047896				470	Acinetobacter baumannii	Bacteria; Proteobacteria; Gammaproteobacteria; Moraxellales; Moraxellaceae; Acinetobacter; Acinetobacter calcoaceticus/baumannii complex		RefSeq
2059857	Acinetobacter phage SWH-Ab-3	Viruses; Duplodnaviria; Heunggongvirae; Uroviricota; Caudoviricetes; Caudovirales; Autographiviridae; Beijerinckvirinae; Friunavirus; Friunavirus SWHAb3	NC_047883				470	Acinetobacter baumannii	Bacteria; Proteobacteria; Gammaproteobacteria; Moraxellales; Moraxellaceae; Acinetobacter; Acinetobacter calcoaceticus/baumannii complex		RefSeq
1243183	Acinetobacter phage vB_AbaM-IME-AB2	Viruses; Duplodnaviria; Heunggongvirae; Uroviricota; Caudoviricetes; Caudovirales; Myoviridae; Obolenskvirus; Obolenskvirus AB2	NC_041857				470	Acinetobacter baumannii	Bacteria; Proteobacteria; Gammaproteobacteria; Moraxellales; Moraxellaceae; Acinetobacter; Acinetobacter calcoaceticus/baumannii complex	24996449	Literature, RefSeq
1481186	Acinetobacter phage vB_AbaM_Acibel004	Viruses; Duplodnaviria; Heunggongvirae; Uroviricota; Caudoviricetes; Caudovirales; Myoviridae; Saclayvirus; unclassified Saclayvirus	NC_025462				470	Acinetobacter baumannii	Bacteria; Proteobacteria; Gammaproteobacteria; Moraxellales; Moraxellaceae; Acinetobacter; Acinetobacter calcoaceticus/baumannii complex		NCBI Virus, RefSeq
2686308	Acinetobacter phage vB_AbaM_Apostate	Viruses; Duplodnaviria; Heunggongvirae; Uroviricota; Caudoviricetes; Caudovirales; Myoviridae; Twarogvirinae; Lazarusvirus; Lazarusvirus apostate	NC_049491				470	Acinetobacter baumannii	Bacteria; Proteobacteria; Gammaproteobacteria; Moraxellales; Moraxellaceae; Acinetobacter; Acinetobacter calcoaceticus/baumannii complex		RefSeq
2315466	Acinetobacter phage vB_AbaM_B09_Aci01-1	Viruses; Duplodnaviria; Heunggongvirae; Uroviricota; Caudoviricetes; Caudovirales; Myoviridae; Saclayvirus; Saclayvirus Aci011	NC_048074				470	Acinetobacter baumannii	Bacteria; Proteobacteria; Gammaproteobacteria; Moraxellales; Moraxellaceae; Acinetobacter; Acinetobacter calcoaceticus/baumannii complex	30637387	Literature, RefSeq
2315467	Acinetobacter phage vB_AbaM_B09_Aci02-2	Viruses; Duplodnaviria; Heunggongvirae; Uroviricota; Caudoviricetes; Caudovirales; Myoviridae; Saclayvirus; Saclayvirus Aci022	NC_048075				470	Acinetobacter baumannii	Bacteria; Proteobacteria; Gammaproteobacteria; Moraxellales; Moraxellaceae; Acinetobacter; Acinetobacter calcoaceticus/baumannii complex	30637387	Literature, RefSeq
2315458	Acinetobacter phage vB_AbaM_B09_Aci05	Viruses; Duplodnaviria; Heunggongvirae; Uroviricota; Caudoviricetes; Caudovirales; Myoviridae; Saclayvirus; Saclayvirus Aci05	NC_048080				470	Acinetobacter baumannii	Bacteria; Proteobacteria; Gammaproteobacteria; Moraxellales; Moraxellaceae; Acinetobacter; Acinetobacter calcoaceticus/baumannii complex	30637387	Literature, RefSeq
2686290	Acinetobacter phage vB_AbaM_Berthold	Viruses; Duplodnaviria; Heunggongvirae; Uroviricota; Caudoviricetes; Caudovirales; Myoviridae; Twarogvirinae; Lazarusvirus; Lazarusvirus berthold	NC_049490				470	Acinetobacter baumannii	Bacteria; Proteobacteria; Gammaproteobacteria; Moraxellales; Moraxellaceae; Acinetobacter; Acinetobacter calcoaceticus/baumannii complex		RefSeq
2686303	Acinetobacter phage vB_AbaM_Kimel	Viruses; Duplodnaviria; Heunggongvirae; Uroviricota; Caudoviricetes; Caudovirales; Myoviridae; Twarogvirinae; Lazarusvirus; Lazarusvirus kimel	NC_049492				470	Acinetobacter baumannii	Bacteria; Proteobacteria; Gammaproteobacteria; Moraxellales; Moraxellaceae; Acinetobacter; Acinetobacter calcoaceticus/baumannii complex		RefSeq
2666257	Acinetobacter phage vB_AbaM_Konradin	Viruses; Duplodnaviria; Heunggongvirae; Uroviricota; Caudoviricetes; Caudovirales; Myoviridae; Twarogvirinae; Lazarusvirus; Lazarusvirus kronadin	NC_049479				470	Acinetobacter baumannii	Bacteria; Proteobacteria; Gammaproteobacteria; Moraxellales; Moraxellaceae; Acinetobacter; Acinetobacter calcoaceticus/baumannii complex		RefSeq
2686289	Acinetobacter phage vB_AbaM_Lazarus	Viruses; Duplodnaviria; Heunggongvirae; Uroviricota; Caudoviricetes; Caudovirales; Myoviridae; Twarogvirinae; Lazarusvirus; Lazarusvirus lazarus	NC_049493				470	Acinetobacter baumannii	Bacteria; Proteobacteria; Gammaproteobacteria; Moraxellales; Moraxellaceae; Acinetobacter; Acinetobacter calcoaceticus/baumannii complex		RefSeq
1837876	Acinetobacter phage vB_AbaM_ME3	Viruses; Duplodnaviria; Heunggongvirae; Uroviricota; Caudoviricetes; Caudovirales; Myoviridae; Metrivirus; Metrivirus ME3	NC_041884				470	Acinetobacter baumannii	Bacteria; Proteobacteria; Gammaproteobacteria; Moraxellales; Moraxellaceae; Acinetobacter; Acinetobacter calcoaceticus/baumannii complex	27563033	Literature, RefSeq
1605379	Acinetobacter phage vB_AbaM_phiAbaA1	Viruses; Duplodnaviria; Heunggongvirae; Uroviricota; Caudoviricetes; Caudovirales; Myoviridae; Saclayvirus; unclassified Saclayvirus	NC_031280				470	Acinetobacter baumannii	Bacteria; Proteobacteria; Gammaproteobacteria; Moraxellales; Moraxellaceae; Acinetobacter; Acinetobacter calcoaceticus/baumannii complex		NCBI Virus, RefSeq
2690230	Acinetobacter phage vB_AbaM_PhT2	Viruses; Duplodnaviria; Heunggongvirae; Uroviricota; Caudoviricetes; Caudovirales; Myoviridae; Twarogvirinae; Hadassahvirus; Hadassahvirus pht2	NC_049494				470	Acinetobacter baumannii	Bacteria; Proteobacteria; Gammaproteobacteria; Moraxellales; Moraxellaceae; Acinetobacter; Acinetobacter calcoaceticus/baumannii complex	32331271	Literature, RefSeq
2315468	Acinetobacter phage vB_AbaP_46-62_Aci07	Viruses; Duplodnaviria; Heunggongvirae; Uroviricota; Caudoviricetes; Caudovirales; Autographiviridae; Beijerinckvirinae; Friunavirus; Friunavirus Aci07	NC_048076				470	Acinetobacter baumannii	Bacteria; Proteobacteria; Gammaproteobacteria; Moraxellales; Moraxellaceae; Acinetobacter; Acinetobacter calcoaceticus/baumannii complex	30637387	Literature, RefSeq
1481187	Acinetobacter phage vB_AbaP_Acibel007	Viruses; Duplodnaviria; Heunggongvirae; Uroviricota; Caudoviricetes; Caudovirales; Autographiviridae; Beijerinckvirinae; Daemvirus; Daemvirus acibel007	NC_025457				470	Acinetobacter baumannii	Bacteria; Proteobacteria; Gammaproteobacteria; Moraxellales; Moraxellaceae; Acinetobacter; Acinetobacter calcoaceticus/baumannii complex		RefSeq
1932886	Acinetobacter phage vB_AbaP_AS11	Viruses; Duplodnaviria; Heunggongvirae; Uroviricota; Caudoviricetes; Caudovirales; Autographiviridae; Beijerinckvirinae; Friunavirus; Friunavirus AS11	NC_041915				470	Acinetobacter baumannii	Bacteria; Proteobacteria; Gammaproteobacteria; Moraxellales; Moraxellaceae; Acinetobacter; Acinetobacter calcoaceticus/baumannii complex	28714913	Literature, RefSeq
1932885	Acinetobacter phage vB_AbaP_AS12	Viruses; Duplodnaviria; Heunggongvirae; Uroviricota; Caudoviricetes; Caudovirales; Autographiviridae; Beijerinckvirinae; Friunavirus; Friunavirus AS12	NC_041914				470	Acinetobacter baumannii	Bacteria; Proteobacteria; Gammaproteobacteria; Moraxellales; Moraxellaceae; Acinetobacter; Acinetobacter calcoaceticus/baumannii complex	28714913	Literature, RefSeq
2315601	Acinetobacter phage vB_AbaP_B09_Aci08	Viruses; Duplodnaviria; Heunggongvirae; Uroviricota; Caudoviricetes; Caudovirales; Autographiviridae; Beijerinckvirinae; Friunavirus; Friunavirus Aci08	NC_048081				470	Acinetobacter baumannii	Bacteria; Proteobacteria; Gammaproteobacteria; Moraxellales; Moraxellaceae; Acinetobacter; Acinetobacter calcoaceticus/baumannii complex	30637387	Literature, RefSeq
2016049	Acinetobacter phage vB_AbaP_B1	Viruses; Duplodnaviria; Heunggongvirae; Uroviricota; Caudoviricetes; Caudovirales; Autographiviridae; Beijerinckvirinae; Friunavirus; Friunavirus B1	NC_042003				470	Acinetobacter baumannii	Bacteria; Proteobacteria; Gammaproteobacteria; Moraxellales; Moraxellaceae; Acinetobacter; Acinetobacter calcoaceticus/baumannii complex	29076652	Literature, RefSeq
2016049	Acinetobacter phage vB_AbaP_B1	Viruses; Duplodnaviria; Heunggongvirae; Uroviricota; Caudoviricetes; Caudovirales; Autographiviridae; Beijerinckvirinae; Friunavirus; Friunavirus B1	NC_042003				1217645	Acinetobacter baumannii NIPH 2061	Bacteria; Proteobacteria; Gammaproteobacteria; Moraxellales; Moraxellaceae; Acinetobacter; Acinetobacter calcoaceticus/baumannii complex; Acinetobacter baumannii	29076652	Literature
2016050	Acinetobacter phage vB_AbaP_B3	Viruses; Duplodnaviria; Heunggongvirae; Uroviricota; Caudoviricetes; Caudovirales; Autographiviridae; Beijerinckvirinae; Friunavirus; Friunavirus B3	NC_042004				106654	Acinetobacter nosocomialis	Bacteria; Proteobacteria; Gammaproteobacteria; Moraxellales; Moraxellaceae; Acinetobacter; Acinetobacter calcoaceticus/baumannii complex	29076652	Literature
2016050	Acinetobacter phage vB_AbaP_B3	Viruses; Duplodnaviria; Heunggongvirae; Uroviricota; Caudoviricetes; Caudovirales; Autographiviridae; Beijerinckvirinae; Friunavirus; Friunavirus B3	NC_042004				1217645	Acinetobacter baumannii NIPH 2061	Bacteria; Proteobacteria; Gammaproteobacteria; Moraxellales; Moraxellaceae; Acinetobacter; Acinetobacter calcoaceticus/baumannii complex; Acinetobacter baumannii	29076652	Literature
2678937	Acinetobacter phage vB_AbaP_B5	Viruses; Duplodnaviria; Heunggongvirae; Uroviricota; Caudoviricetes; Caudovirales; Autographiviridae; Beijerinckvirinae; Friunavirus; Friunavirus B5	NC_042005				470	Acinetobacter baumannii	Bacteria; Proteobacteria; Gammaproteobacteria; Moraxellales; Moraxellaceae; Acinetobacter; Acinetobacter calcoaceticus/baumannii complex	29076652	Literature, RefSeq
2678937	Acinetobacter phage vB_AbaP_B5	Viruses; Duplodnaviria; Heunggongvirae; Uroviricota; Caudoviricetes; Caudovirales; Autographiviridae; Beijerinckvirinae; Friunavirus; Friunavirus B5	NC_042005				1217645	Acinetobacter baumannii NIPH 2061	Bacteria; Proteobacteria; Gammaproteobacteria; Moraxellales; Moraxellaceae; Acinetobacter; Acinetobacter calcoaceticus/baumannii complex; Acinetobacter baumannii	29076652	Literature, RefSeq
2126803	Acinetobacter phage vB_AbaP_D2	Viruses; Duplodnaviria; Heunggongvirae; Uroviricota; Caudoviricetes; Caudovirales; Autographiviridae; Beijerinckvirinae; Friunavirus; Friunavirus D2	NC_042124				470	Acinetobacter baumannii	Bacteria; Proteobacteria; Gammaproteobacteria; Moraxellales; Moraxellaceae; Acinetobacter; Acinetobacter calcoaceticus/baumannii complex	32519416	Literature, RefSeq
1701807	Acinetobacter phage vB_AbaP_PD-6A3	Viruses; Duplodnaviria; Heunggongvirae; Uroviricota; Caudoviricetes; Caudovirales; Autographiviridae; Beijerinckvirinae; Friunavirus; Friunavirus PD6A3	NC_028684				470	Acinetobacter baumannii	Bacteria; Proteobacteria; Gammaproteobacteria; Moraxellales; Moraxellaceae; Acinetobacter; Acinetobacter calcoaceticus/baumannii complex	30687281	Literature, RefSeq
1701807	Acinetobacter phage vB_AbaP_PD-6A3	Viruses; Duplodnaviria; Heunggongvirae; Uroviricota; Caudoviricetes; Caudovirales; Autographiviridae; Beijerinckvirinae; Friunavirus; Friunavirus PD6A3	NC_028684				1280	Staphylococcus aureus	Bacteria; Terrabacteria group; Firmicutes; Bacilli; Bacillales; Staphylococcaceae; Staphylococcus	30687281	Literature
1701808	Acinetobacter phage vB_AbaP_PD-AB9	Viruses; Duplodnaviria; Heunggongvirae; Uroviricota; Caudoviricetes; Caudovirales; Autographiviridae; Beijerinckvirinae; Friunavirus; Friunavirus PDAB9	NC_028679				470	Acinetobacter baumannii	Bacteria; Proteobacteria; Gammaproteobacteria; Moraxellales; Moraxellaceae; Acinetobacter; Acinetobacter calcoaceticus/baumannii complex		Literature, RefSeq
1852629	Acinetobacter phage vB_AbaS_TRS1	Viruses; Duplodnaviria; Heunggongvirae; Uroviricota; Caudoviricetes; Caudovirales; Siphoviridae; unclassified Siphoviridae	NC_031098				927193	Acinetobacter baumannii A118	Bacteria; Proteobacteria; Gammaproteobacteria; Moraxellales; Moraxellaceae; Acinetobacter; Acinetobacter calcoaceticus/baumannii complex; Acinetobacter baumannii	27738026	Literature, NCBI Virus, RefSeq
2269366	Acinetobacter phage vB_ApiM_fHyAci03	Viruses; Duplodnaviria; Heunggongvirae; Uroviricota; Caudoviricetes; Caudovirales; Myoviridae; Twarogvirinae; Lazarusvirus; Lazarusvirus fhyacithree	NC_049438				48296	Acinetobacter pittii	Bacteria; Proteobacteria; Gammaproteobacteria; Moraxellales; Moraxellaceae; Acinetobacter; Acinetobacter calcoaceticus/baumannii complex	31123962	Literature, RefSeq
2269366	Acinetobacter phage vB_ApiM_fHyAci03	Viruses; Duplodnaviria; Heunggongvirae; Uroviricota; Caudoviricetes; Caudovirales; Myoviridae; Twarogvirinae; Lazarusvirus; Lazarusvirus fhyacithree	NC_049438				106654	Acinetobacter nosocomialis	Bacteria; Proteobacteria; Gammaproteobacteria; Moraxellales; Moraxellaceae; Acinetobacter; Acinetobacter calcoaceticus/baumannii complex	31123962	Literature
2016052	Acinetobacter phage vB_ApiP_P1	Viruses; Duplodnaviria; Heunggongvirae; Uroviricota; Caudoviricetes; Caudovirales; Autographiviridae; Beijerinckvirinae; Friunavirus; Friunavirus P1	NC_042006				48296	Acinetobacter pittii	Bacteria; Proteobacteria; Gammaproteobacteria; Moraxellales; Moraxellaceae; Acinetobacter; Acinetobacter calcoaceticus/baumannii complex	29076652	Literature, RefSeq
2016052	Acinetobacter phage vB_ApiP_P1	Viruses; Duplodnaviria; Heunggongvirae; Uroviricota; Caudoviricetes; Caudovirales; Autographiviridae; Beijerinckvirinae; Friunavirus; Friunavirus P1	NC_042006				1217631	Acinetobacter baumannii NIPH 290	Bacteria; Proteobacteria; Gammaproteobacteria; Moraxellales; Moraxellaceae; Acinetobacter; Acinetobacter calcoaceticus/baumannii complex; Acinetobacter baumannii	29076652	Literature
2016053	Acinetobacter phage vB_ApiP_P2	Viruses; Duplodnaviria; Heunggongvirae; Uroviricota; Caudoviricetes; Caudovirales; Autographiviridae; Beijerinckvirinae; Friunavirus; Friunavirus P2	NC_042007				48296	Acinetobacter pittii	Bacteria; Proteobacteria; Gammaproteobacteria; Moraxellales; Moraxellaceae; Acinetobacter; Acinetobacter calcoaceticus/baumannii complex	29076652	Literature, RefSeq
2655002	Acinetobacter phage VB_ApiP_XC38	Viruses; Duplodnaviria; Heunggongvirae; Uroviricota; Caudoviricetes; Caudovirales; Schitoviridae; Presleyvirus; unclassified Presleyvirus	NC_055823				470	Acinetobacter baumannii	Bacteria; Proteobacteria; Gammaproteobacteria; Moraxellales; Moraxellaceae; Acinetobacter; Acinetobacter calcoaceticus/baumannii complex	32449140	Literature
2655002	Acinetobacter phage VB_ApiP_XC38	Viruses; Duplodnaviria; Heunggongvirae; Uroviricota; Caudoviricetes; Caudovirales; Schitoviridae; Presleyvirus; unclassified Presleyvirus	NC_055823				48296	Acinetobacter pittii	Bacteria; Proteobacteria; Gammaproteobacteria; Moraxellales; Moraxellaceae; Acinetobacter; Acinetobacter calcoaceticus/baumannii complex	32449140	Literature, NCBI Virus, RefSeq
1983409	Acinetobacter phage WCHABP1	Viruses; Duplodnaviria; Heunggongvirae; Uroviricota; Caudoviricetes; Caudovirales; Myoviridae; Obolenskvirus; Obolenskvirus WCHABP1	NC_041966				470	Acinetobacter baumannii	Bacteria; Proteobacteria; Gammaproteobacteria; Moraxellales; Moraxellaceae; Acinetobacter; Acinetobacter calcoaceticus/baumannii complex	29760690	Literature, RefSeq
1965454	Acinetobacter phage WCHABP12	Viruses; Duplodnaviria; Heunggongvirae; Uroviricota; Caudoviricetes; Caudovirales; Myoviridae; Obolenskvirus; Obolenskvirus WCHABP12	NC_041924				470	Acinetobacter baumannii	Bacteria; Proteobacteria; Gammaproteobacteria; Moraxellales; Moraxellaceae; Acinetobacter; Acinetobacter calcoaceticus/baumannii complex	29760690	Literature, RefSeq
1983525	Acinetobacter phage WCHABP5	Viruses; Duplodnaviria; Heunggongvirae; Uroviricota; Caudoviricetes; Caudovirales; Autographiviridae; Beijerinckvirinae; Friunavirus; Friunavirus WCHABP5	NC_041967				470	Acinetobacter baumannii	Bacteria; Proteobacteria; Gammaproteobacteria; Moraxellales; Moraxellaceae; Acinetobacter; Acinetobacter calcoaceticus/baumannii complex		RefSeq
1505225	Acinetobacter phage YMC-13-01-C62	Viruses; Duplodnaviria; Heunggongvirae; Uroviricota; Caudoviricetes; Caudovirales; Myoviridae; Obolenskvirus; Obolenskvirus AbC62	NC_024785				470	Acinetobacter baumannii	Bacteria; Proteobacteria; Gammaproteobacteria; Moraxellales; Moraxellaceae; Acinetobacter; Acinetobacter calcoaceticus/baumannii complex	29295549	Literature, RefSeq
1221835	Acinetobacter phage YMC/09/02/B1251	Viruses; Duplodnaviria; Heunggongvirae; Uroviricota; Caudoviricetes; Caudovirales; Siphoviridae; Vieuvirus; Vieuvirus B1251	NC_019541				470	Acinetobacter baumannii	Bacteria; Proteobacteria; Gammaproteobacteria; Moraxellales; Moraxellaceae; Acinetobacter; Acinetobacter calcoaceticus/baumannii complex	23087105	Literature, RefSeq
1628721	Acinetobacter phage YMC11/11/R3177	Viruses; Duplodnaviria; Heunggongvirae; Uroviricota; Caudoviricetes; Caudovirales; Siphoviridae; Vieuvirus; Vieuvirus R3177	NC_041866				470	Acinetobacter baumannii	Bacteria; Proteobacteria; Gammaproteobacteria; Moraxellales; Moraxellaceae; Acinetobacter; Acinetobacter calcoaceticus/baumannii complex	26427378	Literature
1628720	Acinetobacter phage YMC11/12/R2315	Viruses; Duplodnaviria; Heunggongvirae; Uroviricota; Caudoviricetes; Caudovirales; Myoviridae; Obolenskvirus; Obolenskvirus AbC62	NC_028855				470	Acinetobacter baumannii	Bacteria; Proteobacteria; Gammaproteobacteria; Moraxellales; Moraxellaceae; Acinetobacter; Acinetobacter calcoaceticus/baumannii complex	26991925	Literature
1628720	Acinetobacter phage YMC11/12/R2315	Viruses; Duplodnaviria; Heunggongvirae; Uroviricota; Caudoviricetes; Caudovirales; Myoviridae; Obolenskvirus; Obolenskvirus AbC62	NC_028855				1280	Staphylococcus aureus	Bacteria; Terrabacteria group; Firmicutes; Bacilli; Bacillales; Staphylococcaceae; Staphylococcus	26991925	Literature
1560342	Acinetobacter phage YMC13/03/R2096	Viruses; Duplodnaviria; Heunggongvirae; Uroviricota; Caudoviricetes; Caudovirales; Myoviridae; unclassified Myoviridae	NC_027332				470	Acinetobacter baumannii	Bacteria; Proteobacteria; Gammaproteobacteria; Moraxellales; Moraxellaceae; Acinetobacter; Acinetobacter calcoaceticus/baumannii complex		NCBI Virus, RefSeq
1049283	Acinetobacter phage ZZ1	Viruses; Duplodnaviria; Heunggongvirae; Uroviricota; Caudoviricetes; Caudovirales; Myoviridae; Twarogvirinae; Zedzedvirus; Zedzedvirus zz1	NC_018087				470	Acinetobacter baumannii	Bacteria; Proteobacteria; Gammaproteobacteria; Moraxellales; Moraxellaceae; Acinetobacter; Acinetobacter calcoaceticus/baumannii complex	22838726	Literature, RefSeq
101764	Aconitum latent virus	Viruses; Riboviria; Orthornavirae; Kitrinoviricota; Alsuviricetes; Tymovirales; Betaflexiviridae; Quinvirinae; Carlavirus	NC_002795				46246	Delphinium	Eukaryota; Viridiplantae; Streptophyta; Streptophytina; Embryophyta; Tracheophyta; Euphyllophyta; Spermatophyta; Magnoliopsida; Mesangiospermae; Ranunculales; Ranunculaceae; Ranunculoideae; Delphinieae		NCBI Virus, RefSeq
1776763	Actinidia chlorotic ringspot-associated virus	Viruses; Riboviria; Orthornavirae; Negarnaviricota; Polyploviricotina; Ellioviricetes; Bunyavirales; Fimoviridae; Emaravirus; Emaravirus actinidiae	NC_038769, NC_038770, NC_038771, NC_038772, NC_038773				3625	Actinidia chinensis	Eukaryota; Viridiplantae; Streptophyta; Streptophytina; Embryophyta; Tracheophyta; Euphyllophyta; Spermatophyta; Magnoliopsida; Mesangiospermae; eudicotyledons; Gunneridae; Pentapetalae; asterids; Ericales; Actinidiaceae; Actinidia	27125218	Literature
1776763	Actinidia chlorotic ringspot-associated virus	Viruses; Riboviria; Orthornavirae; Negarnaviricota; Polyploviricotina; Ellioviricetes; Bunyavirales; Fimoviridae; Emaravirus; Emaravirus actinidiae	NC_038769, NC_038770, NC_038771, NC_038772, NC_038773				3627	Actinidia deliciosa	Eukaryota; Viridiplantae; Streptophyta; Streptophytina; Embryophyta; Tracheophyta; Euphyllophyta; Spermatophyta; Magnoliopsida; Mesangiospermae; eudicotyledons; Gunneridae; Pentapetalae; asterids; Ericales; Actinidiaceae; Actinidia	27125218	Literature, RefSeq
1776763	Actinidia chlorotic ringspot-associated virus	Viruses; Riboviria; Orthornavirae; Negarnaviricota; Polyploviricotina; Ellioviricetes; Bunyavirales; Fimoviridae; Emaravirus; Emaravirus actinidiae	NC_038769, NC_038770, NC_038771, NC_038772, NC_038773				4100	Nicotiana benthamiana	Eukaryota; Viridiplantae; Streptophyta; Streptophytina; Embryophyta; Tracheophyta; Euphyllophyta; Spermatophyta; Magnoliopsida; Mesangiospermae; eudicotyledons; Gunneridae; Pentapetalae; asterids; lamiids; Solanales; Solanaceae; Nicotianoideae; Nicotianeae; Nicotiana	27125218	Literature
1776763	Actinidia chlorotic ringspot-associated virus	Viruses; Riboviria; Orthornavirae; Negarnaviricota; Polyploviricotina; Ellioviricetes; Bunyavirales; Fimoviridae; Emaravirus; Emaravirus actinidiae	NC_038769, NC_038770, NC_038771, NC_038772, NC_038773				165200	Actinidia eriantha	Eukaryota; Viridiplantae; Streptophyta; Streptophytina; Embryophyta; Tracheophyta; Euphyllophyta; Spermatophyta; Magnoliopsida; Mesangiospermae; eudicotyledons; Gunneridae; Pentapetalae; asterids; Ericales; Actinidiaceae; Actinidia	27125218	Literature
1776763	Actinidia chlorotic ringspot-associated virus	Viruses; Riboviria; Orthornavirae; Negarnaviricota; Polyploviricotina; Ellioviricetes; Bunyavirales; Fimoviridae; Emaravirus; Emaravirus actinidiae	NC_038769, NC_038770, NC_038771, NC_038772, NC_038773				165710	Actinidia kolomikta	Eukaryota; Viridiplantae; Streptophyta; Streptophytina; Embryophyta; Tracheophyta; Euphyllophyta; Spermatophyta; Magnoliopsida; Mesangiospermae; eudicotyledons; Gunneridae; Pentapetalae; asterids; Ericales; Actinidiaceae; Actinidia	27125218	Literature
2560282	Actinidia seed borne latent virus	Viruses; Riboviria; Orthornavirae; Kitrinoviricota; Alsuviricetes; Tymovirales; Betaflexiviridae; Trivirinae; Prunevirus	NC_040800				3625	Actinidia chinensis	Eukaryota; Viridiplantae; Streptophyta; Streptophytina; Embryophyta; Tracheophyta; Euphyllophyta; Spermatophyta; Magnoliopsida; Mesangiospermae; eudicotyledons; Gunneridae; Pentapetalae; asterids; Ericales; Actinidiaceae; Actinidia	29380064	Literature
2024724	Actinidia virus 1	Viruses; Riboviria; Orthornavirae; Kitrinoviricota; Alsuviricetes; Martellivirales; Closteroviridae	NC_035453				1590841	Actinidia chinensis var. chinensis	Eukaryota; Viridiplantae; Streptophyta; Streptophytina; Embryophyta; Tracheophyta; Euphyllophyta; Spermatophyta; Magnoliopsida; Mesangiospermae; eudicotyledons; Gunneridae; Pentapetalae; asterids; Ericales; Actinidiaceae; Actinidia; Actinidia chinensis	29043497	Literature
1112769	Actinidia virus A	Viruses; Riboviria; Orthornavirae; Kitrinoviricota; Alsuviricetes; Tymovirales; Betaflexiviridae; Trivirinae; Vitivirus	NC_043087				200313	Nicotiana occidentalis	Eukaryota; Viridiplantae; Streptophyta; Streptophytina; Embryophyta; Tracheophyta; Euphyllophyta; Spermatophyta; Magnoliopsida; Mesangiospermae; eudicotyledons; Gunneridae; Pentapetalae; asterids; lamiids; Solanales; Solanaceae; Nicotianoideae; Nicotianeae; Nicotiana		RefSeq
1112769	Actinidia virus A	Viruses; Riboviria; Orthornavirae; Kitrinoviricota; Alsuviricetes; Tymovirales; Betaflexiviridae; Trivirinae; Vitivirus	NC_043087				1590841	Actinidia chinensis var. chinensis	Eukaryota; Viridiplantae; Streptophyta; Streptophytina; Embryophyta; Tracheophyta; Euphyllophyta; Spermatophyta; Magnoliopsida; Mesangiospermae; eudicotyledons; Gunneridae; Pentapetalae; asterids; Ericales; Actinidiaceae; Actinidia; Actinidia chinensis	22274622	Literature
1112770	Actinidia virus B	Viruses; Riboviria; Orthornavirae; Kitrinoviricota; Alsuviricetes; Tymovirales; Betaflexiviridae; Trivirinae; Vitivirus	NC_016404				3625	Actinidia chinensis	Eukaryota; Viridiplantae; Streptophyta; Streptophytina; Embryophyta; Tracheophyta; Euphyllophyta; Spermatophyta; Magnoliopsida; Mesangiospermae; eudicotyledons; Gunneridae; Pentapetalae; asterids; Ericales; Actinidiaceae; Actinidia		NCBI Virus, RefSeq
1112770	Actinidia virus B	Viruses; Riboviria; Orthornavirae; Kitrinoviricota; Alsuviricetes; Tymovirales; Betaflexiviridae; Trivirinae; Vitivirus	NC_016404				200313	Nicotiana occidentalis	Eukaryota; Viridiplantae; Streptophyta; Streptophytina; Embryophyta; Tracheophyta; Euphyllophyta; Spermatophyta; Magnoliopsida; Mesangiospermae; eudicotyledons; Gunneridae; Pentapetalae; asterids; lamiids; Solanales; Solanaceae; Nicotianoideae; Nicotianeae; Nicotiana		RefSeq
1331744	Actinidia virus X	Viruses; Riboviria; Orthornavirae; Kitrinoviricota; Alsuviricetes; Tymovirales; Alphaflexiviridae; Potexvirus	NC_028649				78511	Ribes nigrum	Eukaryota; Viridiplantae; Streptophyta; Streptophytina; Embryophyta; Tracheophyta; Euphyllophyta; Spermatophyta; Magnoliopsida; Mesangiospermae; eudicotyledons; Gunneridae; Pentapetalae; Saxifragales; Grossulariaceae; Ribes	26586329	Literature, NCBI Virus, RefSeq
2880361	Actinomyces phage Av-1	Viruses; Duplodnaviria; Heunggongvirae; Uroviricota; Caudoviricetes; Caudovirales; Podoviridae; Dybvigvirus; Dybvigvirus Av1	DQ123818				1655	Actinomyces naeslundii	Bacteria; Terrabacteria group; Actinobacteria; Actinomycetia; Actinomycetales; Actinomycetaceae; Actinomyces	16461656	Literature, RefSeq
2880361	Actinomyces phage Av-1	Viruses; Duplodnaviria; Heunggongvirae; Uroviricota; Caudoviricetes; Caudovirales; Podoviridae; Dybvigvirus; Dybvigvirus Av1	DQ123818				240017	Actinomyces naeslundii MG1	Bacteria; Terrabacteria group; Actinobacteria; Actinomycetia; Actinomycetales; Actinomycetaceae; Actinomyces; Actinomyces naeslundii	16461656	Literature
279303	Actinoplanes phage phiAsp2	Viruses; Duplodnaviria; Heunggongvirae; Uroviricota; Caudoviricetes; Caudovirales; Siphoviridae; unclassified Siphoviridae	NC_005885				442459	Actinoplanes sp. SN223/29	Bacteria; Terrabacteria group; Actinobacteria; Actinomycetia; Micromonosporales; Micromonosporaceae; Actinoplanes		NCBI Virus, RefSeq
92444	Acute bee paralysis virus	Viruses; Riboviria; Orthornavirae; Pisuviricota; Pisoniviricetes; Picornavirales; Dicistroviridae; Aparavirus	NC_002548				7460	Apis mellifera	Eukaryota; Opisthokonta; Metazoa; Eumetazoa; Bilateria; Protostomia; Ecdysozoa; Panarthropoda; Arthropoda; Mandibulata; Pancrustacea; Hexapoda; Insecta; Dicondylia; Pterygota; Neoptera; Endopterygota; Hymenoptera; Apocrita; Aculeata; Apoidea; Apidae; Apinae; Apini; Apis		NCBI Virus, RefSeq, UniProt
340187	Acyrthosiphon pisum virus	Viruses; Riboviria; unclassified Riboviria; unclassified ssRNA viruses; unclassified ssRNA positive-strand viruses	NC_003780				7029	Acyrthosiphon pisum	Eukaryota; Opisthokonta; Metazoa; Eumetazoa; Bilateria; Protostomia; Ecdysozoa; Panarthropoda; Arthropoda; Mandibulata; Pancrustacea; Hexapoda; Insecta; Dicondylia; Pterygota; Neoptera; Paraneoptera; Hemiptera; Sternorrhyncha; Aphidomorpha; Aphidoidea; Aphididae; Aphidinae; Macrosiphini; Acyrthosiphon	9400608	Literature
1611877	Adana virus	Viruses; Riboviria; Orthornavirae; Negarnaviricota; Polyploviricotina; Ellioviricetes; Bunyavirales; Phenuiviridae; Phlebovirus; Adana phlebovirus	NC_029127, NC_029128, NC_029129				9534	Chlorocebus aethiops	Eukaryota; Opisthokonta; Metazoa; Eumetazoa; Bilateria; Deuterostomia; Chordata; Craniata; Vertebrata; Gnathostomata; Teleostomi; Euteleostomi; Sarcopterygii; Dipnotetrapodomorpha; Tetrapoda; Amniota; Mammalia; Theria; Eutheria; Boreoeutheria; Euarchontoglires; Primates; Haplorrhini; Simiiformes; Catarrhini; Cercopithecoidea; Cercopithecidae; Cercopithecinae; Chlorocebus	25653443	Literature
31612	Adelaide River virus	Viruses; Riboviria; Orthornavirae; Negarnaviricota; Haploviricotina; Monjiviricetes; Mononegavirales; Rhabdoviridae; Alpharhabdovirinae; Ephemerovirus; Ephemerovirus adelaide	NC_028246				9913	Bos taurus	Eukaryota; Opisthokonta; Metazoa; Eumetazoa; Bilateria; Deuterostomia; Chordata; Craniata; Vertebrata; Gnathostomata; Teleostomi; Euteleostomi; Sarcopterygii; Dipnotetrapodomorpha; Tetrapoda; Amniota; Mammalia; Theria; Eutheria; Boreoeutheria; Laurasiatheria; Artiodactyla; Ruminantia; Pecora; Bovidae; Bovinae; Bos		RefSeq, UniProt
31612	Adelaide River virus	Viruses; Riboviria; Orthornavirae; Negarnaviricota; Haploviricotina; Monjiviricetes; Mononegavirales; Rhabdoviridae; Alpharhabdovirinae; Ephemerovirus; Ephemerovirus adelaide	NC_028246				9970	Syncerus caffer	Eukaryota; Opisthokonta; Metazoa; Eumetazoa; Bilateria; Deuterostomia; Chordata; Craniata; Vertebrata; Gnathostomata; Teleostomi; Euteleostomi; Sarcopterygii; Dipnotetrapodomorpha; Tetrapoda; Amniota; Mammalia; Theria; Eutheria; Boreoeutheria; Laurasiatheria; Artiodactyla; Ruminantia; Pecora; Bovidae; Bovinae; Syncerus		UniProt
31612	Adelaide River virus	Viruses; Riboviria; Orthornavirae; Negarnaviricota; Haploviricotina; Monjiviricetes; Mononegavirales; Rhabdoviridae; Alpharhabdovirinae; Ephemerovirus; Ephemerovirus adelaide	NC_028246				58271	Culicoides	Eukaryota; Opisthokonta; Metazoa; Eumetazoa; Bilateria; Protostomia; Ecdysozoa; Panarthropoda; Arthropoda; Mandibulata; Pancrustacea; Hexapoda; Insecta; Dicondylia; Pterygota; Neoptera; Endopterygota; Diptera; Nematocera; Culicomorpha; Chironomoidea; Ceratopogonidae; Ceratopogoninae; Culicoidini; Culicoides		UniProt
31612	Adelaide River virus	Viruses; Riboviria; Orthornavirae; Negarnaviricota; Haploviricotina; Monjiviricetes; Mononegavirales; Rhabdoviridae; Alpharhabdovirinae; Ephemerovirus; Ephemerovirus adelaide	NC_028246				89462	Bubalus bubalis	Eukaryota; Opisthokonta; Metazoa; Eumetazoa; Bilateria; Deuterostomia; Chordata; Craniata; Vertebrata; Gnathostomata; Teleostomi; Euteleostomi; Sarcopterygii; Dipnotetrapodomorpha; Tetrapoda; Amniota; Mammalia; Theria; Eutheria; Boreoeutheria; Laurasiatheria; Artiodactyla; Ruminantia; Pecora; Bovidae; Bovinae; Bubalus		UniProt
1590650	Adelie penguin polyomavirus	Viruses; Monodnaviria; Shotokuvirae; Cossaviricota; Papovaviricetes; Sepolyvirales; Polyomaviridae; Gammapolyomavirus; Gammapolyomavirus padeliae	NC_026141				9238	Pygoscelis adeliae	Eukaryota; Opisthokonta; Metazoa; Eumetazoa; Bilateria; Deuterostomia; Chordata; Craniata; Vertebrata; Gnathostomata; Teleostomi; Euteleostomi; Sarcopterygii; Dipnotetrapodomorpha; Tetrapoda; Amniota; Sauropsida; Sauria; Archelosauria; Archosauria; Dinosauria; Saurischia; Theropoda; Coelurosauria; Aves; Neognathae; Sphenisciformes; Spheniscidae; Pygoscelis		RefSeq
1930920	Adelphocoris suturalis virus	Viruses; Riboviria; unclassified Riboviria	NC_032728				323751	Adelphocoris suturalis	Eukaryota; Opisthokonta; Metazoa; Eumetazoa; Bilateria; Protostomia; Ecdysozoa; Panarthropoda; Arthropoda; Mandibulata; Pancrustacea; Hexapoda; Insecta; Dicondylia; Pterygota; Neoptera; Paraneoptera; Hemiptera; Prosorrhyncha; Heteroptera; Euheteroptera; Neoheteroptera; Panheteroptera; Cimicomorpha; Cimicoidea; Miridae; Mirinae; Mirini; Adelphocoris	28108803	Literature
272636	Adeno-associated virus	Viruses; Monodnaviria; Shotokuvirae; Cossaviricota; Quintoviricetes; Piccovirales; Parvoviridae; Parvovirinae; Dependoparvovirus; unclassified Dependoparvovirus	NC_040671				8855	Cairina moschata	Eukaryota; Opisthokonta; Metazoa; Eumetazoa; Bilateria; Deuterostomia; Chordata; Craniata; Vertebrata; Gnathostomata; Teleostomi; Euteleostomi; Sarcopterygii; Dipnotetrapodomorpha; Tetrapoda; Amniota; Sauropsida; Sauria; Archelosauria; Archosauria; Dinosauria; Saurischia; Theropoda; Coelurosauria; Aves; Neognathae; Galloanserae; Anseriformes; Anatidae; Anatinae; Cairina	29050429	Literature, NCBI Virus, RefSeq
85106	Adeno-associated virus - 1	Viruses; Monodnaviria; Shotokuvirae; Cossaviricota; Quintoviricetes; Piccovirales; Parvoviridae; Parvovirinae; Dependoparvovirus; Adeno-associated dependoparvovirus A; unclassified Adeno-associated dependoparvovirus A	NC_002077				9544	Macaca mulatta	Eukaryota; Opisthokonta; Metazoa; Eumetazoa; Bilateria; Deuterostomia; Chordata; Craniata; Vertebrata; Gnathostomata; Teleostomi; Euteleostomi; Sarcopterygii; Dipnotetrapodomorpha; Tetrapoda; Amniota; Mammalia; Theria; Eutheria; Boreoeutheria; Euarchontoglires; Primates; Haplorrhini; Simiiformes; Catarrhini; Cercopithecoidea; Cercopithecidae; Cercopithecinae; Macaca	16557905	Literature
85106	Adeno-associated virus - 1	Viruses; Monodnaviria; Shotokuvirae; Cossaviricota; Quintoviricetes; Piccovirales; Parvoviridae; Parvovirinae; Dependoparvovirus; Adeno-associated dependoparvovirus A; unclassified Adeno-associated dependoparvovirus A	NC_002077				60711	Chlorocebus sabaeus	Eukaryota; Opisthokonta; Metazoa; Eumetazoa; Bilateria; Deuterostomia; Chordata; Craniata; Vertebrata; Gnathostomata; Teleostomi; Euteleostomi; Sarcopterygii; Dipnotetrapodomorpha; Tetrapoda; Amniota; Mammalia; Theria; Eutheria; Boreoeutheria; Euarchontoglires; Primates; Haplorrhini; Simiiformes; Catarrhini; Cercopithecoidea; Cercopithecidae; Cercopithecinae; Chlorocebus	16557905	Literature
46350	Adeno-associated virus - 3	Viruses; Monodnaviria; Shotokuvirae; Cossaviricota; Quintoviricetes; Piccovirales; Parvoviridae; Parvovirinae; Dependoparvovirus; Adeno-associated dependoparvovirus A; unclassified Adeno-associated dependoparvovirus A	NC_001729				9606	Homo sapiens	Eukaryota; Opisthokonta; Metazoa; Eumetazoa; Bilateria; Deuterostomia; Chordata; Craniata; Vertebrata; Gnathostomata; Teleostomi; Euteleostomi; Sarcopterygii; Dipnotetrapodomorpha; Tetrapoda; Amniota; Mammalia; Theria; Eutheria; Boreoeutheria; Euarchontoglires; Primates; Haplorrhini; Simiiformes; Catarrhini; Hominoidea; Hominidae; Homininae; Homo	8661429	Literature
57579	Adeno-associated virus - 4	Viruses; Monodnaviria; Shotokuvirae; Cossaviricota; Quintoviricetes; Piccovirales; Parvoviridae; Parvovirinae; Dependoparvovirus; Adeno-associated dependoparvovirus A; unclassified Adeno-associated dependoparvovirus A	NC_001829				9544	Macaca mulatta	Eukaryota; Opisthokonta; Metazoa; Eumetazoa; Bilateria; Deuterostomia; Chordata; Craniata; Vertebrata; Gnathostomata; Teleostomi; Euteleostomi; Sarcopterygii; Dipnotetrapodomorpha; Tetrapoda; Amniota; Mammalia; Theria; Eutheria; Boreoeutheria; Euarchontoglires; Primates; Haplorrhini; Simiiformes; Catarrhini; Cercopithecoidea; Cercopithecidae; Cercopithecinae; Macaca	16557905	Literature
57579	Adeno-associated virus - 4	Viruses; Monodnaviria; Shotokuvirae; Cossaviricota; Quintoviricetes; Piccovirales; Parvoviridae; Parvovirinae; Dependoparvovirus; Adeno-associated dependoparvovirus A; unclassified Adeno-associated dependoparvovirus A	NC_001829				9606	Homo sapiens	Eukaryota; Opisthokonta; Metazoa; Eumetazoa; Bilateria; Deuterostomia; Chordata; Craniata; Vertebrata; Gnathostomata; Teleostomi; Euteleostomi; Sarcopterygii; Dipnotetrapodomorpha; Tetrapoda; Amniota; Mammalia; Theria; Eutheria; Boreoeutheria; Euarchontoglires; Primates; Haplorrhini; Simiiformes; Catarrhini; Hominoidea; Hominidae; Homininae; Homo	16557905	Literature
57579	Adeno-associated virus - 4	Viruses; Monodnaviria; Shotokuvirae; Cossaviricota; Quintoviricetes; Piccovirales; Parvoviridae; Parvovirinae; Dependoparvovirus; Adeno-associated dependoparvovirus A; unclassified Adeno-associated dependoparvovirus A	NC_001829				60711	Chlorocebus sabaeus	Eukaryota; Opisthokonta; Metazoa; Eumetazoa; Bilateria; Deuterostomia; Chordata; Craniata; Vertebrata; Gnathostomata; Teleostomi; Euteleostomi; Sarcopterygii; Dipnotetrapodomorpha; Tetrapoda; Amniota; Mammalia; Theria; Eutheria; Boreoeutheria; Euarchontoglires; Primates; Haplorrhini; Simiiformes; Catarrhini; Cercopithecoidea; Cercopithecidae; Cercopithecinae; Chlorocebus	16557905	Literature
68558	Adeno-associated virus - 6	Viruses; Monodnaviria; Shotokuvirae; Cossaviricota; Quintoviricetes; Piccovirales; Parvoviridae; Parvovirinae; Dependoparvovirus; Adeno-associated dependoparvovirus A; unclassified Adeno-associated dependoparvovirus A; Adeno-associated virus - 1	AF028704				9606	Homo sapiens	Eukaryota; Opisthokonta; Metazoa; Eumetazoa; Bilateria; Deuterostomia; Chordata; Craniata; Vertebrata; Gnathostomata; Teleostomi; Euteleostomi; Sarcopterygii; Dipnotetrapodomorpha; Tetrapoda; Amniota; Mammalia; Theria; Eutheria; Boreoeutheria; Euarchontoglires; Primates; Haplorrhini; Simiiformes; Catarrhini; Hominoidea; Hominidae; Homininae; Homo	9420229	Literature
202812	Adeno-associated virus - 7	Viruses; Monodnaviria; Shotokuvirae; Cossaviricota; Quintoviricetes; Piccovirales; Parvoviridae; Parvovirinae; Dependoparvovirus; Adeno-associated dependoparvovirus A; unclassified Adeno-associated dependoparvovirus A; Adeno-associated virus - 4	NC_006260				9544	Macaca mulatta	Eukaryota; Opisthokonta; Metazoa; Eumetazoa; Bilateria; Deuterostomia; Chordata; Craniata; Vertebrata; Gnathostomata; Teleostomi; Euteleostomi; Sarcopterygii; Dipnotetrapodomorpha; Tetrapoda; Amniota; Mammalia; Theria; Eutheria; Boreoeutheria; Euarchontoglires; Primates; Haplorrhini; Simiiformes; Catarrhini; Cercopithecoidea; Cercopithecidae; Cercopithecinae; Macaca	12192090	Literature, RefSeq
202813	Adeno-associated virus - 8	Viruses; Monodnaviria; Shotokuvirae; Cossaviricota; Quintoviricetes; Piccovirales; Parvoviridae; Parvovirinae; Dependoparvovirus; Adeno-associated dependoparvovirus A; unclassified Adeno-associated dependoparvovirus A; Adeno-associated virus - 4	NC_006261				9544	Macaca mulatta	Eukaryota; Opisthokonta; Metazoa; Eumetazoa; Bilateria; Deuterostomia; Chordata; Craniata; Vertebrata; Gnathostomata; Teleostomi; Euteleostomi; Sarcopterygii; Dipnotetrapodomorpha; Tetrapoda; Amniota; Mammalia; Theria; Eutheria; Boreoeutheria; Euarchontoglires; Primates; Haplorrhini; Simiiformes; Catarrhini; Cercopithecoidea; Cercopithecidae; Cercopithecinae; Macaca	12192090	Literature, RefSeq
10804	adeno-associated virus 2	Viruses; Monodnaviria; Shotokuvirae; Cossaviricota; Quintoviricetes; Piccovirales; Parvoviridae; Parvovirinae; Dependoparvovirus; Adeno-associated dependoparvovirus A	NC_001401				9606	Homo sapiens	Eukaryota; Opisthokonta; Metazoa; Eumetazoa; Bilateria; Deuterostomia; Chordata; Craniata; Vertebrata; Gnathostomata; Teleostomi; Euteleostomi; Sarcopterygii; Dipnotetrapodomorpha; Tetrapoda; Amniota; Mammalia; Theria; Eutheria; Boreoeutheria; Euarchontoglires; Primates; Haplorrhini; Simiiformes; Catarrhini; Hominoidea; Hominidae; Homininae; Homo	25127256	Literature
10804	adeno-associated virus 2	Viruses; Monodnaviria; Shotokuvirae; Cossaviricota; Quintoviricetes; Piccovirales; Parvoviridae; Parvovirinae; Dependoparvovirus; Adeno-associated dependoparvovirus A	NC_001401				40674	Mammalia	Eukaryota; Opisthokonta; Metazoa; Eumetazoa; Bilateria; Deuterostomia; Chordata; Craniata; Vertebrata; Gnathostomata; Teleostomi; Euteleostomi; Sarcopterygii; Dipnotetrapodomorpha; Tetrapoda; Amniota		UniProt
68742	Adeno-associated virus 3B	Viruses; Monodnaviria; Shotokuvirae; Cossaviricota; Quintoviricetes; Piccovirales; Parvoviridae; Parvovirinae; Dependoparvovirus; Adeno-associated dependoparvovirus A; unclassified Adeno-associated dependoparvovirus A; Adeno-associated virus - 3	AF028705				9606	Homo sapiens	Eukaryota; Opisthokonta; Metazoa; Eumetazoa; Bilateria; Deuterostomia; Chordata; Craniata; Vertebrata; Gnathostomata; Teleostomi; Euteleostomi; Sarcopterygii; Dipnotetrapodomorpha; Tetrapoda; Amniota; Mammalia; Theria; Eutheria; Boreoeutheria; Euarchontoglires; Primates; Haplorrhini; Simiiformes; Catarrhini; Hominoidea; Hominidae; Homininae; Homo	9420229	Literature
82300	adeno-associated virus 5	Viruses; Monodnaviria; Shotokuvirae; Cossaviricota; Quintoviricetes; Piccovirales; Parvoviridae; Parvovirinae; Dependoparvovirus; Adeno-associated dependoparvovirus B	NC_006152				9606	Homo sapiens	Eukaryota; Opisthokonta; Metazoa; Eumetazoa; Bilateria; Deuterostomia; Chordata; Craniata; Vertebrata; Gnathostomata; Teleostomi; Euteleostomi; Sarcopterygii; Dipnotetrapodomorpha; Tetrapoda; Amniota; Mammalia; Theria; Eutheria; Boreoeutheria; Euarchontoglires; Primates; Haplorrhini; Simiiformes; Catarrhini; Hominoidea; Hominidae; Homininae; Homo	9882336	Literature
296148	Adeno-associated virus-Go.1	Viruses; Monodnaviria; Shotokuvirae; Cossaviricota; Quintoviricetes; Piccovirales; Parvoviridae; Parvovirinae; Dependoparvovirus; Adeno-associated dependoparvovirus B; Bovine adeno-associated virus; Caprine adeno-associated virus	DQ335246				9925	Capra hircus	Eukaryota; Opisthokonta; Metazoa; Eumetazoa; Bilateria; Deuterostomia; Chordata; Craniata; Vertebrata; Gnathostomata; Teleostomi; Euteleostomi; Sarcopterygii; Dipnotetrapodomorpha; Tetrapoda; Amniota; Mammalia; Theria; Eutheria; Boreoeutheria; Laurasiatheria; Artiodactyla; Ruminantia; Pecora; Bovidae; Caprinae; Capra	16926042	Literature
1883104	Adonis mosaic virus	Viruses; Riboviria; Orthornavirae; Kitrinoviricota; Tolucaviricetes; Tolivirales; Tombusviridae; Procedovirinae; Alphacarmovirus	NC_040794				4100	Nicotiana benthamiana	Eukaryota; Viridiplantae; Streptophyta; Streptophytina; Embryophyta; Tracheophyta; Euphyllophyta; Spermatophyta; Magnoliopsida; Mesangiospermae; eudicotyledons; Gunneridae; Pentapetalae; asterids; lamiids; Solanales; Solanaceae; Nicotianoideae; Nicotianeae; Nicotiana	27738845	Literature
1883104	Adonis mosaic virus	Viruses; Riboviria; Orthornavirae; Kitrinoviricota; Tolucaviricetes; Tolivirales; Tombusviridae; Procedovirinae; Alphacarmovirus	NC_040794				471709	Adonis ramosa	Eukaryota; Viridiplantae; Streptophyta; Streptophytina; Embryophyta; Tracheophyta; Euphyllophyta; Spermatophyta; Magnoliopsida; Mesangiospermae; Ranunculales; Ranunculaceae; Ranunculoideae; Adonideae; Adonis	27738845	Literature, NCBI Virus, RefSeq
1293540	Adoxophyes honmai entomopoxvirus 'L'	Viruses; Varidnaviria; Bamfordvirae; Nucleocytoviricota; Pokkesviricetes; Chitovirales; Poxviridae; Entomopoxvirinae; Betaentomopoxvirus; Adoxophyes honmai entomopoxvirus	NC_021247				85585	Adoxophyes honmai	Eukaryota; Opisthokonta; Metazoa; Eumetazoa; Bilateria; Protostomia; Ecdysozoa; Panarthropoda; Arthropoda; Mandibulata; Pancrustacea; Hexapoda; Insecta; Dicondylia; Pterygota; Neoptera; Endopterygota; Amphiesmenoptera; Lepidoptera; Glossata; Neolepidoptera; Heteroneura; Ditrysia; Apoditrysia; Tortricoidea; Tortricidae; Tortricinae; Archipini; Adoxophyes	23678178	Literature, RefSeq
224399	Adoxophyes honmai nucleopolyhedrovirus	Viruses; Naldaviricetes; Lefavirales; Baculoviridae; Alphabaculovirus	NC_004690				85585	Adoxophyes honmai	Eukaryota; Opisthokonta; Metazoa; Eumetazoa; Bilateria; Protostomia; Ecdysozoa; Panarthropoda; Arthropoda; Mandibulata; Pancrustacea; Hexapoda; Insecta; Dicondylia; Pterygota; Neoptera; Endopterygota; Amphiesmenoptera; Lepidoptera; Glossata; Neolepidoptera; Heteroneura; Ditrysia; Apoditrysia; Tortricoidea; Tortricidae; Tortricinae; Archipini; Adoxophyes		UniProt
170617	Adoxophyes orana granulovirus	Viruses; Naldaviricetes; Lefavirales; Baculoviridae; Betabaculovirus	NC_005038				85584	Adoxophyes	Eukaryota; Opisthokonta; Metazoa; Eumetazoa; Bilateria; Protostomia; Ecdysozoa; Panarthropoda; Arthropoda; Mandibulata; Pancrustacea; Hexapoda; Insecta; Dicondylia; Pterygota; Neoptera; Endopterygota; Amphiesmenoptera; Lepidoptera; Glossata; Neolepidoptera; Heteroneura; Ditrysia; Apoditrysia; Tortricoidea; Tortricidae; Tortricinae; Archipini		UniProt
542343	Adoxophyes orana nucleopolyhedrovirus	Viruses; Naldaviricetes; Lefavirales; Baculoviridae; Alphabaculovirus; unclassified Alphabaculovirus	NC_011423				480707	Adoxophyes orana	Eukaryota; Opisthokonta; Metazoa; Eumetazoa; Bilateria; Protostomia; Ecdysozoa; Panarthropoda; Arthropoda; Mandibulata; Pancrustacea; Hexapoda; Insecta; Dicondylia; Pterygota; Neoptera; Endopterygota; Amphiesmenoptera; Lepidoptera; Glossata; Neolepidoptera; Heteroneura; Ditrysia; Apoditrysia; Tortricoidea; Tortricidae; Tortricinae; Archipini; Adoxophyes		NCBI Virus, RefSeq
335103	Adult diarrheal rotavirus strain J19	Viruses; Riboviria; Orthornavirae; Duplornaviricota; Resentoviricetes; Reovirales; Reoviridae; Sedoreovirinae; Rotavirus; Rotavirus H	NC_007548, NC_007549, NC_007550, NC_007551, NC_007552, NC_007553, NC_007554, NC_007555, NC_007556, NC_007557, NC_007558				9606	Homo sapiens	Eukaryota; Opisthokonta; Metazoa; Eumetazoa; Bilateria; Deuterostomia; Chordata; Craniata; Vertebrata; Gnathostomata; Teleostomi; Euteleostomi; Sarcopterygii; Dipnotetrapodomorpha; Tetrapoda; Amniota; Mammalia; Theria; Eutheria; Boreoeutheria; Euarchontoglires; Primates; Haplorrhini; Simiiformes; Catarrhini; Hominoidea; Hominidae; Homininae; Homo		UniProt
1513196	Aedes aegypti densovirus 2	Viruses; Monodnaviria; Shotokuvirae; Cossaviricota; Quintoviricetes; Piccovirales; Parvoviridae; Hamaparvovirinae; Brevihamaparvovirus; Dipteran brevihamaparvovirus 1; Aedes albopictus densovirus	NC_012636				7159	Aedes aegypti	Eukaryota; Opisthokonta; Metazoa; Eumetazoa; Bilateria; Protostomia; Ecdysozoa; Panarthropoda; Arthropoda; Mandibulata; Pancrustacea; Hexapoda; Insecta; Dicondylia; Pterygota; Neoptera; Endopterygota; Diptera; Nematocera; Culicomorpha; Culicoidea; Culicidae; Culicinae; Aedini; Aedes; Stegomyia		RefSeq
2010265	Aedes alboannulatus toti-like virus 1	Viruses; unclassified viruses	NC_035130				1	root		28637756	Literature	Organismal	644619
1513199	Aedes albopictus densovirus 2	Viruses; Monodnaviria; Shotokuvirae; Cossaviricota; Quintoviricetes; Piccovirales; Parvoviridae; Hamaparvovirinae; Brevihamaparvovirus; Dipteran brevihamaparvovirus 2	NC_004285				7160	Aedes albopictus	Eukaryota; Opisthokonta; Metazoa; Eumetazoa; Bilateria; Protostomia; Ecdysozoa; Panarthropoda; Arthropoda; Mandibulata; Pancrustacea; Hexapoda; Insecta; Dicondylia; Pterygota; Neoptera; Endopterygota; Diptera; Nematocera; Culicomorpha; Culicoidea; Culicidae; Culicinae; Aedini; Aedes; Stegomyia	8178459	Literature, UniProt
2010268	Aedes camptorhynchus negev-like virus	Viruses; unclassified viruses	NC_035128				1	root		28637756	Literature	Organismal	644619
2010269	Aedes camptorhynchus reo-like virus	Viruses; unclassified viruses	NC_035216, NC_035217, NC_035222, NC_035223				1	root		28637756	Literature	Organismal	644619
2010266	Aedes camptorhynchus toti-like virus 1	Viruses; unclassified viruses	NC_035131				1	root		28637756	Literature	Organismal	644619
390845	Aedes flavivirus	Viruses; Riboviria; Orthornavirae; Kitrinoviricota; Flasuviricetes; Amarillovirales; Flaviviridae; Flavivirus; unclassified Flavivirus	NC_012932				7160	Aedes albopictus	Eukaryota; Opisthokonta; Metazoa; Eumetazoa; Bilateria; Protostomia; Ecdysozoa; Panarthropoda; Arthropoda; Mandibulata; Pancrustacea; Hexapoda; Insecta; Dicondylia; Pterygota; Neoptera; Endopterygota; Diptera; Nematocera; Culicomorpha; Culicoidea; Culicidae; Culicinae; Aedini; Aedes; Stegomyia		NCBI Virus, RefSeq
341721	Aedes pseudoscutellaris reovirus	Viruses; Riboviria; Orthornavirae; Duplornaviricota; Resentoviricetes; Reovirales; Reoviridae; Spinareovirinae; Dinovernavirus	NC_007666, NC_007667, NC_007668, NC_007669, NC_007670, NC_007671, NC_007672, NC_007673, NC_007674				316597	Aedes pseudoscutellaris	Eukaryota; Opisthokonta; Metazoa; Eumetazoa; Bilateria; Protostomia; Ecdysozoa; Panarthropoda; Arthropoda; Mandibulata; Pancrustacea; Hexapoda; Insecta; Dicondylia; Pterygota; Neoptera; Endopterygota; Diptera; Nematocera; Culicomorpha; Culicoidea; Culicidae; Culicinae; Aedini; Aedes; Stegomyia		UniProt
1962503	Aeonium ringspot virus	Viruses; Riboviria; Orthornavirae; Pisuviricota; Pisoniviricetes; Picornavirales; Secoviridae; Comovirinae; Nepovirus	NC_038761, NC_038762				4100	Nicotiana benthamiana	Eukaryota; Viridiplantae; Streptophyta; Streptophytina; Embryophyta; Tracheophyta; Euphyllophyta; Spermatophyta; Magnoliopsida; Mesangiospermae; eudicotyledons; Gunneridae; Pentapetalae; asterids; lamiids; Solanales; Solanaceae; Nicotianoideae; Nicotianeae; Nicotiana	24012516	Literature
1962503	Aeonium ringspot virus	Viruses; Riboviria; Orthornavirae; Pisuviricota; Pisoniviricetes; Picornavirales; Secoviridae; Comovirinae; Nepovirus	NC_038761, NC_038762				22994	Aeonium	Eukaryota; Viridiplantae; Streptophyta; Streptophytina; Embryophyta; Tracheophyta; Euphyllophyta; Spermatophyta; Magnoliopsida; Mesangiospermae; eudicotyledons; Gunneridae; Pentapetalae; Saxifragales; Crassulaceae	24012516	Literature, NCBI Virus, RefSeq
1962503	Aeonium ringspot virus	Viruses; Riboviria; Orthornavirae; Pisuviricota; Pisoniviricetes; Picornavirales; Secoviridae; Comovirinae; Nepovirus	NC_038761, NC_038762				46091	Chenopodiastrum murale	Eukaryota; Viridiplantae; Streptophyta; Streptophytina; Embryophyta; Tracheophyta; Euphyllophyta; Spermatophyta; Magnoliopsida; Mesangiospermae; eudicotyledons; Gunneridae; Pentapetalae; Caryophyllales; Chenopodiaceae; Chenopodioideae; Atripliceae; Chenopodiastrum	24012516	Literature
1962503	Aeonium ringspot virus	Viruses; Riboviria; Orthornavirae; Pisuviricota; Pisoniviricetes; Picornavirales; Secoviridae; Comovirinae; Nepovirus	NC_038761, NC_038762				63459	Chenopodium quinoa	Eukaryota; Viridiplantae; Streptophyta; Streptophytina; Embryophyta; Tracheophyta; Euphyllophyta; Spermatophyta; Magnoliopsida; Mesangiospermae; eudicotyledons; Gunneridae; Pentapetalae; Caryophyllales; Chenopodiaceae; Chenopodioideae; Atripliceae; Chenopodium	24012516	Literature
1913112	Aeribacillus phage AP45	Viruses; Duplodnaviria; Heunggongvirae; Uroviricota; Caudoviricetes; Caudovirales; Siphoviridae; Kamchatkavirus; Kamchatkavirus AP45	NC_048651				1430331	Geobacillus icigianus	Bacteria; Terrabacteria group; Firmicutes; Bacilli; Bacillales; Bacillaceae; Geobacillus	31376001	Literature
1913112	Aeribacillus phage AP45	Viruses; Duplodnaviria; Heunggongvirae; Uroviricota; Caudoviricetes; Caudovirales; Siphoviridae; Kamchatkavirus; Kamchatkavirus AP45	NC_048651				1872391	Aeribacillus sp.	Bacteria; Terrabacteria group; Firmicutes; Bacilli; Bacillales; Bacillaceae; Aeribacillus	31376001	Literature
2911441	Aeromonas phage 25	Viruses; Duplodnaviria; Heunggongvirae; Uroviricota; Caudoviricetes; Caudovirales; Myoviridae; Tulanevirus; Tulanevirus bteighttwo	NC_008208				645	Aeromonas salmonicida	Bacteria; Proteobacteria; Gammaproteobacteria; Aeromonadales; Aeromonadaceae; Aeromonas		RefSeq
2163976	Aeromonas phage 25AhydR2PP	Viruses; Duplodnaviria; Heunggongvirae; Uroviricota; Caudoviricetes; Caudovirales; Autographiviridae; Melnykvirinae; Aerosvirus; Aerosvirus av25AhydR2PP	NC_047966				380703	Aeromonas hydrophila subsp. hydrophila ATCC 7966	Bacteria; Proteobacteria; Gammaproteobacteria; Aeromonadales; Aeromonadaceae; Aeromonas; Aeromonas hydrophila; Aeromonas hydrophila subsp. hydrophila	30621713	Literature
2588097	Aeromonas phage 2L372D	Viruses; Duplodnaviria; Heunggongvirae; Uroviricota; Caudoviricetes; Caudovirales; Myoviridae; Plateaulakevirus; Plateaulakevirus pv2L372D	NC_048769				196023	Aeromonas hydrophila subsp. hydrophila	Bacteria; Proteobacteria; Gammaproteobacteria; Aeromonadales; Aeromonadaceae; Aeromonas; Aeromonas hydrophila	31284428	Literature
2588515	Aeromonas phage 2L372X	Viruses; Duplodnaviria; Heunggongvirae; Uroviricota; Caudoviricetes; Caudovirales; Myoviridae; Plateaulakevirus; Plateaulakevirus pv2L372X	NC_048770				196023	Aeromonas hydrophila subsp. hydrophila	Bacteria; Proteobacteria; Gammaproteobacteria; Aeromonadales; Aeromonadaceae; Aeromonas; Aeromonas hydrophila	31284428	Literature
2588098	Aeromonas phage 2_D05	Viruses; Duplodnaviria; Heunggongvirae; Uroviricota; Caudoviricetes; Caudovirales; Myoviridae; unclassified Myoviridae	NC_054465				948519	Aeromonas rivipollensis	Bacteria; Proteobacteria; Gammaproteobacteria; Aeromonadales; Aeromonadaceae; Aeromonas	31284428	Literature, NCBI Virus, RefSeq
321023	Aeromonas phage 31	Viruses; Duplodnaviria; Heunggongvirae; Uroviricota; Caudoviricetes; Caudovirales; Myoviridae; Biquartavirus; Biquartavirus 44RR2	NC_007022				645	Aeromonas salmonicida	Bacteria; Proteobacteria; Gammaproteobacteria; Aeromonadales; Aeromonadaceae; Aeromonas		NCBI Virus, RefSeq
2907963	Aeromonas phage 44RR2.8t	Viruses; Duplodnaviria; Heunggongvirae; Uroviricota; Caudoviricetes; Caudovirales; Myoviridae; Biquartavirus; Biquartavirus 44RR2	NC_005135				645	Aeromonas salmonicida	Bacteria; Proteobacteria; Gammaproteobacteria; Aeromonadales; Aeromonadaceae; Aeromonas		RefSeq
2588518	Aeromonas phage 4L372D	Viruses; Duplodnaviria; Heunggongvirae; Uroviricota; Caudoviricetes; Caudovirales; Myoviridae; Plateaulakevirus; Plateaulakevirus pv4L372D	NC_048771				196023	Aeromonas hydrophila subsp. hydrophila	Bacteria; Proteobacteria; Gammaproteobacteria; Aeromonadales; Aeromonadaceae; Aeromonas; Aeromonas hydrophila	31284428	Literature
2588520	Aeromonas phage 4L372XY	Viruses; Duplodnaviria; Heunggongvirae; Uroviricota; Caudoviricetes; Caudovirales; Myoviridae; Plateaulakevirus; Plateaulakevirus pv4L372XY	NC_048772				196023	Aeromonas hydrophila subsp. hydrophila	Bacteria; Proteobacteria; Gammaproteobacteria; Aeromonadales; Aeromonadaceae; Aeromonas; Aeromonas hydrophila	31284428	Literature
2588517	Aeromonas phage 4_4572	Viruses; Duplodnaviria; Heunggongvirae; Uroviricota; Caudoviricetes; Caudovirales; Podoviridae; Lahexavirus; Lahexavirus lv44572	NC_048773				196023	Aeromonas hydrophila subsp. hydrophila	Bacteria; Proteobacteria; Gammaproteobacteria; Aeromonadales; Aeromonadaceae; Aeromonas; Aeromonas hydrophila	31284428	Literature
2588099	Aeromonas phage 4_D05	Viruses; Duplodnaviria; Heunggongvirae; Uroviricota; Caudoviricetes; Caudovirales; Myoviridae; unclassified Myoviridae	NC_054466				948519	Aeromonas rivipollensis	Bacteria; Proteobacteria; Gammaproteobacteria; Aeromonadales; Aeromonadaceae; Aeromonas	31284428	Literature, NCBI Virus, RefSeq
2163978	Aeromonas phage 50AhydR13PP	Viruses; Duplodnaviria; Heunggongvirae; Uroviricota; Caudoviricetes; Caudovirales; Myoviridae; Tulanevirus; unclassified Tulanevirus	NC_055746				644	Aeromonas hydrophila	Bacteria; Proteobacteria; Gammaproteobacteria; Aeromonadales; Aeromonadaceae; Aeromonas	30621713	Literature, NCBI Virus, RefSeq
2163979	Aeromonas phage 60AhydR15PP	Viruses; Duplodnaviria; Heunggongvirae; Uroviricota; Caudoviricetes; Caudovirales; Myoviridae; Tulanevirus; Tulanevirus as4	NC_055747				644	Aeromonas hydrophila	Bacteria; Proteobacteria; Gammaproteobacteria; Aeromonadales; Aeromonadaceae; Aeromonas	30621713	Literature, NCBI Virus, RefSeq
2919549	Aeromonas phage 65	Viruses; Duplodnaviria; Heunggongvirae; Uroviricota; Caudoviricetes; Caudovirales; Myoviridae; Emmerichvirinae; Ishigurovirus; Ishigurovirus osborne	NC_015251				645	Aeromonas salmonicida	Bacteria; Proteobacteria; Gammaproteobacteria; Aeromonadales; Aeromonadaceae; Aeromonas	16828113, 21029436	Literature, RefSeq
2880362	Aeromonas phage Aeh1	Viruses; Duplodnaviria; Heunggongvirae; Uroviricota; Caudoviricetes; Caudovirales; Myoviridae; Tevenvirinae; Cinqassovirus aeh1	NC_005260				644	Aeromonas hydrophila	Bacteria; Proteobacteria; Gammaproteobacteria; Aeromonadales; Aeromonadaceae; Aeromonas		RefSeq
1198014	Aeromonas phage Aes012	Viruses; Duplodnaviria; Heunggongvirae; Uroviricota; Caudoviricetes; Caudovirales; Myoviridae; Tulanevirus; Tulanevirus aes12	NC_020879				647	Aeromonas sp.	Bacteria; Proteobacteria; Gammaproteobacteria; Aeromonadales; Aeromonadaceae; Aeromonas		RefSeq
1198013	Aeromonas phage Aes508	Viruses; Duplodnaviria; Heunggongvirae; Uroviricota; Caudoviricetes; Caudovirales; Myoviridae; Tulanevirus; Tulanevirus aes508	NC_019543				645	Aeromonas salmonicida	Bacteria; Proteobacteria; Gammaproteobacteria; Aeromonadales; Aeromonadaceae; Aeromonas		RefSeq
2053701	Aeromonas phage Ah1	Viruses; Duplodnaviria; Heunggongvirae; Uroviricota; Caudoviricetes; Caudovirales; Myoviridae; Tevenvirinae; unclassified Tevenvirinae	NC_055733				644	Aeromonas hydrophila	Bacteria; Proteobacteria; Gammaproteobacteria; Aeromonadales; Aeromonadaceae; Aeromonas		Literature, NCBI Virus, RefSeq
1747286	Aeromonas phage Ahp1	Viruses; Duplodnaviria; Heunggongvirae; Uroviricota; Caudoviricetes; Caudovirales; Autographiviridae; Melnykvirinae; Ahphunavirus; Ahphunavirus Ahp1	NC_047866				644	Aeromonas hydrophila	Bacteria; Proteobacteria; Gammaproteobacteria; Aeromonadales; Aeromonadaceae; Aeromonas	27603936	Literature, RefSeq
1747286	Aeromonas phage Ahp1	Viruses; Duplodnaviria; Heunggongvirae; Uroviricota; Caudoviricetes; Caudovirales; Autographiviridae; Melnykvirinae; Ahphunavirus; Ahphunavirus Ahp1	NC_047866				380703	Aeromonas hydrophila subsp. hydrophila ATCC 7966	Bacteria; Proteobacteria; Gammaproteobacteria; Aeromonadales; Aeromonadaceae; Aeromonas; Aeromonas hydrophila; Aeromonas hydrophila subsp. hydrophila	27603936	Literature
2138298	Aeromonas phage AhSzq-1	Viruses; Duplodnaviria; Heunggongvirae; Uroviricota; Caudoviricetes; Caudovirales; Demerecviridae; Shenzhenvirus; Shenzhenvirus AhSzq1	NC_047949				644	Aeromonas hydrophila	Bacteria; Proteobacteria; Gammaproteobacteria; Aeromonadales; Aeromonadaceae; Aeromonas	29556775	Literature, RefSeq
2138299	Aeromonas phage AhSzw-1	Viruses; Duplodnaviria; Heunggongvirae; Uroviricota; Caudoviricetes; Caudovirales; Demerecviridae; Shenzhenvirus; Shenzhenvirus AhSzw1	NC_047950				644	Aeromonas hydrophila	Bacteria; Proteobacteria; Gammaproteobacteria; Aeromonadales; Aeromonadaceae; Aeromonas	29556775	Literature, RefSeq
2026082	Aeromonas phage AS-gz	Viruses; Duplodnaviria; Heunggongvirae; Uroviricota; Caudoviricetes; Caudovirales; Myoviridae; Tulanevirus; Tulanevirus asgz	NC_042019				644	Aeromonas hydrophila	Bacteria; Proteobacteria; Gammaproteobacteria; Aeromonadales; Aeromonadaceae; Aeromonas	30034378	Literature
2026082	Aeromonas phage AS-gz	Viruses; Duplodnaviria; Heunggongvirae; Uroviricota; Caudoviricetes; Caudovirales; Myoviridae; Tulanevirus; Tulanevirus asgz	NC_042019				645	Aeromonas salmonicida	Bacteria; Proteobacteria; Gammaproteobacteria; Aeromonadales; Aeromonadaceae; Aeromonas	30034378	Literature
2026113	Aeromonas phage AS-sw	Viruses; Duplodnaviria; Heunggongvirae; Uroviricota; Caudoviricetes; Caudovirales; Myoviridae; Emmerichvirinae; Ceceduovirus; Ceceduovirus assw	NC_048674				644	Aeromonas hydrophila	Bacteria; Proteobacteria; Gammaproteobacteria; Aeromonadales; Aeromonadaceae; Aeromonas	30034378	Literature
2026113	Aeromonas phage AS-sw	Viruses; Duplodnaviria; Heunggongvirae; Uroviricota; Caudoviricetes; Caudovirales; Myoviridae; Emmerichvirinae; Ceceduovirus; Ceceduovirus assw	NC_048674				645	Aeromonas salmonicida	Bacteria; Proteobacteria; Gammaproteobacteria; Aeromonadales; Aeromonadaceae; Aeromonas	30034378	Literature
2024208	Aeromonas phage AS-zj	Viruses; Duplodnaviria; Heunggongvirae; Uroviricota; Caudoviricetes; Caudovirales; Myoviridae; Emmerichvirinae; Ceceduovirus; Ceceduovirus aszj	NC_048673				644	Aeromonas hydrophila	Bacteria; Proteobacteria; Gammaproteobacteria; Aeromonadales; Aeromonadaceae; Aeromonas	30034378	Literature
2024208	Aeromonas phage AS-zj	Viruses; Duplodnaviria; Heunggongvirae; Uroviricota; Caudoviricetes; Caudovirales; Myoviridae; Emmerichvirinae; Ceceduovirus; Ceceduovirus aszj	NC_048673				645	Aeromonas salmonicida	Bacteria; Proteobacteria; Gammaproteobacteria; Aeromonadales; Aeromonadaceae; Aeromonas	30034378	Literature
2776735	Aeromonas phage BUCT551	Viruses; Duplodnaviria; Heunggongvirae; Uroviricota; Caudoviricetes; Caudovirales; Siphoviridae; unclassified Siphoviridae	NC_052986				644	Aeromonas hydrophila	Bacteria; Proteobacteria; Gammaproteobacteria; Aeromonadales; Aeromonadaceae; Aeromonas		Literature
2776735	Aeromonas phage BUCT551	Viruses; Duplodnaviria; Heunggongvirae; Uroviricota; Caudoviricetes; Caudovirales; Siphoviridae; unclassified Siphoviridae	NC_052986				654	Aeromonas veronii	Bacteria; Proteobacteria; Gammaproteobacteria; Aeromonadales; Aeromonadaceae; Aeromonas		Literature
1204516	Aeromonas phage CC2	Viruses; Duplodnaviria; Heunggongvirae; Uroviricota; Caudoviricetes; Caudovirales; Myoviridae; Emmerichvirinae; Ceceduovirus; Ceceduovirus cc2	NC_019538				644	Aeromonas hydrophila	Bacteria; Proteobacteria; Gammaproteobacteria; Aeromonadales; Aeromonadaceae; Aeromonas		RefSeq
2507411	Aeromonas phage CF7	Viruses; Duplodnaviria; Heunggongvirae; Uroviricota; Caudoviricetes; Caudovirales; Autographiviridae; Melnykvirinae; Ahphunavirus; Ahphunavirus CF7	NC_047865				196023	Aeromonas hydrophila subsp. hydrophila	Bacteria; Proteobacteria; Gammaproteobacteria; Aeromonadales; Aeromonadaceae; Aeromonas; Aeromonas hydrophila		Literature
2591030	Aeromonas phage LAh_6	Viruses; Duplodnaviria; Heunggongvirae; Uroviricota; Caudoviricetes; Caudovirales; Podoviridae; Lahexavirus; Lahexavirus LAh6	NC_048774				644	Aeromonas hydrophila	Bacteria; Proteobacteria; Gammaproteobacteria; Aeromonadales; Aeromonadaceae; Aeromonas	32117183	Literature, RefSeq
2591031	Aeromonas phage LAh_7	Viruses; Duplodnaviria; Heunggongvirae; Uroviricota; Caudoviricetes; Caudovirales; Siphoviridae; unclassified Siphoviridae	NC_052985				644	Aeromonas hydrophila	Bacteria; Proteobacteria; Gammaproteobacteria; Aeromonadales; Aeromonadaceae; Aeromonas	32117183	Literature, NCBI Virus, RefSeq
2591032	Aeromonas phage LAh_8	Viruses; Duplodnaviria; Heunggongvirae; Uroviricota; Caudoviricetes; Caudovirales; Podoviridae; Lahexavirus; Lahexavirus LAh8	NC_048775				644	Aeromonas hydrophila	Bacteria; Proteobacteria; Gammaproteobacteria; Aeromonadales; Aeromonadaceae; Aeromonas	32117183	Literature, RefSeq
2591033	Aeromonas phage LAh_9	Viruses; Duplodnaviria; Heunggongvirae; Uroviricota; Caudoviricetes; Caudovirales; Podoviridae; Lahexavirus; Lahexavirus LAh9	NC_048776				644	Aeromonas hydrophila	Bacteria; Proteobacteria; Gammaproteobacteria; Aeromonadales; Aeromonadaceae; Aeromonas	32117183	Literature, RefSeq
1505227	Aeromonas phage pAh6-C	Viruses; Duplodnaviria; Heunggongvirae; Uroviricota; Caudoviricetes; Caudovirales; Chaseviridae; Nefertitivirinae; Pahsextavirus; Pahsextavirus pAh6C	NC_025459				644	Aeromonas hydrophila	Bacteria; Proteobacteria; Gammaproteobacteria; Aeromonadales; Aeromonadaceae; Aeromonas	25189428	Literature, RefSeq
1978922	Aeromonas phage phiA8-29	Viruses; Duplodnaviria; Heunggongvirae; Uroviricota; Caudoviricetes; Caudovirales; Ackermannviridae; Tedavirus; Tedavirus A829	NC_048660				1569654	Aeromonas sp. A8-29	Bacteria; Proteobacteria; Gammaproteobacteria; Aeromonadales; Aeromonadaceae; Aeromonas	30560292	Literature
879628	Aeromonas phage phiAS4	Viruses; Duplodnaviria; Heunggongvirae; Uroviricota; Caudoviricetes; Caudovirales; Myoviridae; Tulanevirus; Tulanevirus as4	NC_014635				645	Aeromonas salmonicida	Bacteria; Proteobacteria; Gammaproteobacteria; Aeromonadales; Aeromonadaceae; Aeromonas		RefSeq
879630	Aeromonas phage phiAS5	Viruses; Duplodnaviria; Heunggongvirae; Uroviricota; Caudoviricetes; Caudovirales; Myoviridae; Tevenvirinae; unclassified Tevenvirinae	NC_014636				645	Aeromonas salmonicida	Bacteria; Proteobacteria; Gammaproteobacteria; Aeromonadales; Aeromonadaceae; Aeromonas		NCBI Virus, RefSeq
1141132	Aeromonas phage phiAS7	Viruses; Duplodnaviria; Heunggongvirae; Uroviricota; Caudoviricetes; Caudovirales; Autographiviridae; Melnykvirinae; Aerosvirus; Aerosvirus AS7	NC_019528				29491	Aeromonas salmonicida subsp. salmonicida	Bacteria; Proteobacteria; Gammaproteobacteria; Aeromonadales; Aeromonadaceae; Aeromonas; Aeromonas salmonicida		RefSeq
2913974	Aeromonas phage phiO18P	Viruses; Duplodnaviria; Heunggongvirae; Uroviricota; Caudoviricetes; Caudovirales; Myoviridae; Peduovirinae; Bielevirus; Bielevirus phiO18P	NC_009542				651	Aeromonas media	Bacteria; Proteobacteria; Gammaproteobacteria; Aeromonadales; Aeromonadaceae; Aeromonas		RefSeq
754050	Aeromonas phage pIS4-A	Viruses; Duplodnaviria; Heunggongvirae; Uroviricota; Caudoviricetes; Caudovirales; Siphoviridae; Roufvirus; Roufvirus pIS4A	NC_042037				728059	Aeromonas sp. IS4	Bacteria; Proteobacteria; Gammaproteobacteria; Aeromonadales; Aeromonadaceae; Aeromonas		RefSeq
926067	Aeromonas phage PX29	Viruses; Duplodnaviria; Heunggongvirae; Uroviricota; Caudoviricetes; Caudovirales; Myoviridae; Tevenvirinae; unclassified Tevenvirinae	NC_023688				645	Aeromonas salmonicida	Bacteria; Proteobacteria; Gammaproteobacteria; Aeromonadales; Aeromonadaceae; Aeromonas	21029436	Literature, NCBI Virus, RefSeq
2608321	Aeromonas phage vB_AhyS-A18P4	Viruses; Duplodnaviria; Heunggongvirae; Uroviricota; Caudoviricetes; Caudovirales; Siphoviridae; unclassified Siphoviridae	NC_052984				644	Aeromonas hydrophila	Bacteria; Proteobacteria; Gammaproteobacteria; Aeromonadales; Aeromonadaceae; Aeromonas		NCBI Virus, RefSeq
1127514	Aeromonas phage vB_AsaM-56	Viruses; Duplodnaviria; Heunggongvirae; Uroviricota; Caudoviricetes; Caudovirales; Myoviridae; Popoffvirus; Popoffvirus pv56	NC_019527				645	Aeromonas salmonicida	Bacteria; Proteobacteria; Gammaproteobacteria; Aeromonadales; Aeromonadaceae; Aeromonas		RefSeq
2420320	Aeromonas phage ZPAH7	Viruses; Duplodnaviria; Heunggongvirae; Uroviricota; Caudoviricetes; Caudovirales; Autographiviridae; Melnykvirinae; Aerosvirus; Aerosvirus ZPAH7	NC_048133				644	Aeromonas hydrophila	Bacteria; Proteobacteria; Gammaproteobacteria; Aeromonadales; Aeromonadaceae; Aeromonas	30863828	Literature, RefSeq
1157339	Aeropyrum coil-shaped virus	Viruses; Spiraviridae; Alphaspiravirus	NC_043427				56636	Aeropyrum pernix	Archaea; TACK group; Crenarchaeota; Thermoprotei; Desulfurococcales; Desulfurococcaceae; Aeropyrum	22826255	Literature, NCBI Virus, RefSeq
1932713	Aeropyrum globular virus 1	Viruses; unclassified archaeal viruses	NC_036595				272557	Aeropyrum pernix K1	Archaea; TACK group; Crenarchaeota; Thermoprotei; Desulfurococcales; Desulfurococcaceae; Aeropyrum; Aeropyrum pernix		Literature
1932713	Aeropyrum globular virus 1	Viruses; unclassified archaeal viruses	NC_036595				1198449	Aeropyrum camini SY1 = JCM 12091	Archaea; TACK group; Crenarchaeota; Thermoprotei; Desulfurococcales; Desulfurococcaceae; Aeropyrum; Aeropyrum camini		Literature
700542	Aeropyrum pernix bacilliform virus 1	Viruses; Clavaviridae; Clavavirus	NC_043030				272557	Aeropyrum pernix K1	Archaea; TACK group; Crenarchaeota; Thermoprotei; Desulfurococcales; Desulfurococcaceae; Aeropyrum; Aeropyrum pernix	20430412	Literature
1032474	Aeropyrum pernix ovoid virus 1	Viruses; Guttaviridae; Betaguttavirus	NC_028256				56636	Aeropyrum pernix	Archaea; TACK group; Crenarchaeota; Thermoprotei; Desulfurococcales; Desulfurococcaceae; Aeropyrum	21784945	Literature, UniProt
1032474	Aeropyrum pernix ovoid virus 1	Viruses; Guttaviridae; Betaguttavirus	NC_028256				272557	Aeropyrum pernix K1	Archaea; TACK group; Crenarchaeota; Thermoprotei; Desulfurococcales; Desulfurococcaceae; Aeropyrum; Aeropyrum pernix		NCBI Virus, RefSeq
1032473	Aeropyrum pernix spindle-shaped virus 1	Viruses; unclassified archaeal viruses	NC_028268				56636	Aeropyrum pernix	Archaea; TACK group; Crenarchaeota; Thermoprotei; Desulfurococcales; Desulfurococcaceae; Aeropyrum	21784945	Literature
1032473	Aeropyrum pernix spindle-shaped virus 1	Viruses; unclassified archaeal viruses	NC_028268				272557	Aeropyrum pernix K1	Archaea; TACK group; Crenarchaeota; Thermoprotei; Desulfurococcales; Desulfurococcaceae; Aeropyrum; Aeropyrum pernix		NCBI Virus, RefSeq
141904	Affertcholeramvirus CTXphi	Viruses; Monodnaviria; Loebvirae; Hofneiviricota; Faserviricetes; Tubulavirales; Inoviridae; Affertcholeramvirus	KJ619459				666	Vibrio cholerae	Bacteria; Proteobacteria; Gammaproteobacteria; Vibrionales; Vibrionaceae; Vibrio	24722374	Literature, NCBI Virus, RefSeq
2003501	African bat icavirus PREDICT-06105	Viruses; Riboviria; Orthornavirae; Pisuviricota; Pisoniviricetes; Picornavirales; Picornaviridae; Mischivirus; Mischivirus C	NC_026470				584996	Macronycteris gigas	Eukaryota; Opisthokonta; Metazoa; Eumetazoa; Bilateria; Deuterostomia; Chordata; Craniata; Vertebrata; Gnathostomata; Teleostomi; Euteleostomi; Sarcopterygii; Dipnotetrapodomorpha; Tetrapoda; Amniota; Mammalia; Theria; Eutheria; Boreoeutheria; Laurasiatheria; Chiroptera; Microchiroptera; Hipposideridae; Macronycteris	28555547	Literature, RefSeq
2560285	African cassava mosaic Burkina Faso virus	Viruses; Monodnaviria; Shotokuvirae; Cressdnaviricota; Repensiviricetes; Geplafuvirales; Geminiviridae; Begomovirus	NC_055127, NC_055128				3983	Manihot esculenta	Eukaryota; Viridiplantae; Streptophyta; Streptophytina; Embryophyta; Tracheophyta; Euphyllophyta; Spermatophyta; Magnoliopsida; Mesangiospermae; eudicotyledons; Gunneridae; Pentapetalae; rosids; fabids; Malpighiales; Euphorbiaceae; Crotonoideae; Manihoteae; Manihot	22416906	Literature, NCBI Virus, RefSeq
10817	African cassava mosaic virus	Viruses; Monodnaviria; Shotokuvirae; Cressdnaviricota; Repensiviricetes; Geplafuvirales; Geminiviridae; Begomovirus	NC_001467, NC_001468				3983	Manihot esculenta	Eukaryota; Viridiplantae; Streptophyta; Streptophytina; Embryophyta; Tracheophyta; Euphyllophyta; Spermatophyta; Magnoliopsida; Mesangiospermae; eudicotyledons; Gunneridae; Pentapetalae; rosids; fabids; Malpighiales; Euphorbiaceae; Crotonoideae; Manihoteae; Manihot		NCBI Virus, RefSeq
685973	African cassava mosaic virus-cotton	Viruses; Monodnaviria; Shotokuvirae; Cressdnaviricota; Repensiviricetes; Geplafuvirales; Geminiviridae; Begomovirus; African cassava mosaic virus	FJ751234				34276	Gossypium darwinii	Eukaryota; Viridiplantae; Streptophyta; Streptophytina; Embryophyta; Tracheophyta; Euphyllophyta; Spermatophyta; Magnoliopsida; Mesangiospermae; eudicotyledons; Gunneridae; Pentapetalae; rosids; malvids; Malvales; Malvaceae; Malvoideae; Gossypium	22899988	Literature
685973	African cassava mosaic virus-cotton	Viruses; Monodnaviria; Shotokuvirae; Cressdnaviricota; Repensiviricetes; Geplafuvirales; Geminiviridae; Begomovirus; African cassava mosaic virus	FJ751234				34282	Gossypium gossypioides	Eukaryota; Viridiplantae; Streptophyta; Streptophytina; Embryophyta; Tracheophyta; Euphyllophyta; Spermatophyta; Magnoliopsida; Mesangiospermae; eudicotyledons; Gunneridae; Pentapetalae; rosids; malvids; Malvales; Malvaceae; Malvoideae; Gossypium	22899988	Literature
685973	African cassava mosaic virus-cotton	Viruses; Monodnaviria; Shotokuvirae; Cressdnaviricota; Repensiviricetes; Geplafuvirales; Geminiviridae; Begomovirus; African cassava mosaic virus	FJ751234				34289	Gossypium lobatum	Eukaryota; Viridiplantae; Streptophyta; Streptophytina; Embryophyta; Tracheophyta; Euphyllophyta; Spermatophyta; Magnoliopsida; Mesangiospermae; eudicotyledons; Gunneridae; Pentapetalae; rosids; malvids; Malvales; Malvaceae; Malvoideae; Gossypium	22899988	Literature, RefSeq
685973	African cassava mosaic virus-cotton	Viruses; Monodnaviria; Shotokuvirae; Cressdnaviricota; Repensiviricetes; Geplafuvirales; Geminiviridae; Begomovirus; African cassava mosaic virus	FJ751234				47602	Gossypium stocksii	Eukaryota; Viridiplantae; Streptophyta; Streptophytina; Embryophyta; Tracheophyta; Euphyllophyta; Spermatophyta; Magnoliopsida; Mesangiospermae; eudicotyledons; Gunneridae; Pentapetalae; rosids; malvids; Malvales; Malvaceae; Malvoideae; Gossypium	22899988	Literature
685973	African cassava mosaic virus-cotton	Viruses; Monodnaviria; Shotokuvirae; Cressdnaviricota; Repensiviricetes; Geplafuvirales; Geminiviridae; Begomovirus; African cassava mosaic virus	FJ751234				47635	Gossypium somalense	Eukaryota; Viridiplantae; Streptophyta; Streptophytina; Embryophyta; Tracheophyta; Euphyllophyta; Spermatophyta; Magnoliopsida; Mesangiospermae; eudicotyledons; Gunneridae; Pentapetalae; rosids; malvids; Malvales; Malvaceae; Malvoideae; Gossypium	22899988	Literature
685973	African cassava mosaic virus-cotton	Viruses; Monodnaviria; Shotokuvirae; Cressdnaviricota; Repensiviricetes; Geplafuvirales; Geminiviridae; Begomovirus; African cassava mosaic virus	FJ751234				511460	Gossypium hirsutum var. punctatum	Eukaryota; Viridiplantae; Streptophyta; Streptophytina; Embryophyta; Tracheophyta; Euphyllophyta; Spermatophyta; Magnoliopsida; Mesangiospermae; eudicotyledons; Gunneridae; Pentapetalae; rosids; malvids; Malvales; Malvaceae; Malvoideae; Gossypium; Gossypium hirsutum; Gossypium hirsutum subsp. hirsutum	22899988	Literature
222064	African cassava mosaic virus-[Cameroon]	Viruses; Monodnaviria; Shotokuvirae; Cressdnaviricota; Repensiviricetes; Geplafuvirales; Geminiviridae; Begomovirus; African cassava mosaic virus	AF112352, AF112353				3983	Manihot esculenta	Eukaryota; Viridiplantae; Streptophyta; Streptophytina; Embryophyta; Tracheophyta; Euphyllophyta; Spermatophyta; Magnoliopsida; Mesangiospermae; eudicotyledons; Gunneridae; Pentapetalae; rosids; fabids; Malpighiales; Euphorbiaceae; Crotonoideae; Manihoteae; Manihot	10640569	Literature
222064	African cassava mosaic virus-[Cameroon]	Viruses; Monodnaviria; Shotokuvirae; Cressdnaviricota; Repensiviricetes; Geplafuvirales; Geminiviridae; Begomovirus; African cassava mosaic virus	AF112352, AF112353				4100	Nicotiana benthamiana	Eukaryota; Viridiplantae; Streptophyta; Streptophytina; Embryophyta; Tracheophyta; Euphyllophyta; Spermatophyta; Magnoliopsida; Mesangiospermae; eudicotyledons; Gunneridae; Pentapetalae; asterids; lamiids; Solanales; Solanaceae; Nicotianoideae; Nicotianeae; Nicotiana	10640569	Literature
2056161	African eggplant mosaic virus	Viruses; Riboviria; Orthornavirae; Pisuviricota; Stelpaviricetes; Patatavirales; Potyviridae; Potyvirus	NC_043537				4071	Capsicum	Eukaryota; Viridiplantae; Streptophyta; Streptophytina; Embryophyta; Tracheophyta; Euphyllophyta; Spermatophyta; Magnoliopsida; Mesangiospermae; eudicotyledons; Gunneridae; Pentapetalae; asterids; lamiids; Solanales; Solanaceae; Solanoideae; Capsiceae	33081084	Literature
2056161	African eggplant mosaic virus	Viruses; Riboviria; Orthornavirae; Pisuviricota; Stelpaviricetes; Patatavirales; Potyviridae; Potyvirus	NC_043537				205524	Solanum aethiopicum	Eukaryota; Viridiplantae; Streptophyta; Streptophytina; Embryophyta; Tracheophyta; Euphyllophyta; Spermatophyta; Magnoliopsida; Mesangiospermae; eudicotyledons; Gunneridae; Pentapetalae; asterids; lamiids; Solanales; Solanaceae; Solanoideae; Solaneae; Solanum	33081084	Literature, NCBI Virus, RefSeq
1963256	African eggplant yellowing virus	Viruses; Riboviria; Orthornavirae; Pisuviricota; Pisoniviricetes; Sobelivirales; Solemoviridae; Polerovirus; unclassified Polerovirus	NC_034207				4071	Capsicum	Eukaryota; Viridiplantae; Streptophyta; Streptophytina; Embryophyta; Tracheophyta; Euphyllophyta; Spermatophyta; Magnoliopsida; Mesangiospermae; eudicotyledons; Gunneridae; Pentapetalae; asterids; lamiids; Solanales; Solanaceae; Solanoideae; Capsiceae	28220324	Literature
1963256	African eggplant yellowing virus	Viruses; Riboviria; Orthornavirae; Pisuviricota; Pisoniviricetes; Sobelivirales; Solemoviridae; Polerovirus; unclassified Polerovirus	NC_034207				205524	Solanum aethiopicum	Eukaryota; Viridiplantae; Streptophyta; Streptophytina; Embryophyta; Tracheophyta; Euphyllophyta; Spermatophyta; Magnoliopsida; Mesangiospermae; eudicotyledons; Gunneridae; Pentapetalae; asterids; lamiids; Solanales; Solanaceae; Solanoideae; Solaneae; Solanum	28220324	Literature, NCBI Virus, RefSeq
1399914	African elephant polyomavirus 1	Viruses; Monodnaviria; Shotokuvirae; Cossaviricota; Papovaviricetes; Sepolyvirales; Polyomaviridae; Betapolyomavirus; Betapolyomavirus elephanti	NC_022519				9785	Loxodonta africana	Eukaryota; Opisthokonta; Metazoa; Eumetazoa; Bilateria; Deuterostomia; Chordata; Craniata; Vertebrata; Gnathostomata; Teleostomi; Euteleostomi; Sarcopterygii; Dipnotetrapodomorpha; Tetrapoda; Amniota; Mammalia; Theria; Eutheria; Afrotheria; Proboscidea; Elephantidae; Loxodonta		RefSeq
12480	African green monkey polyomavirus	Viruses; Monodnaviria; Shotokuvirae; Cossaviricota; Papovaviricetes; Sepolyvirales; Polyomaviridae; unclassified Polyomaviridae	NC_004763				9534	Chlorocebus aethiops	Eukaryota; Opisthokonta; Metazoa; Eumetazoa; Bilateria; Deuterostomia; Chordata; Craniata; Vertebrata; Gnathostomata; Teleostomi; Euteleostomi; Sarcopterygii; Dipnotetrapodomorpha; Tetrapoda; Amniota; Mammalia; Theria; Eutheria; Boreoeutheria; Euarchontoglires; Primates; Haplorrhini; Simiiformes; Catarrhini; Cercopithecoidea; Cercopithecidae; Cercopithecinae; Chlorocebus	2998001	Literature, UniProt
338079	African green monkey simian foamy virus	Viruses; Riboviria; Pararnavirae; Artverviricota; Revtraviricetes; Ortervirales; Retroviridae; Spumaretrovirinae; Spumavirus	NC_010820				9534	Chlorocebus aethiops	Eukaryota; Opisthokonta; Metazoa; Eumetazoa; Bilateria; Deuterostomia; Chordata; Craniata; Vertebrata; Gnathostomata; Teleostomi; Euteleostomi; Sarcopterygii; Dipnotetrapodomorpha; Tetrapoda; Amniota; Mammalia; Theria; Eutheria; Boreoeutheria; Euarchontoglires; Primates; Haplorrhini; Simiiformes; Catarrhini; Cercopithecoidea; Cercopithecidae; Cercopithecinae; Chlorocebus	1310187	Literature, UniProt
338079	African green monkey simian foamy virus	Viruses; Riboviria; Pararnavirae; Artverviricota; Revtraviricetes; Ortervirales; Retroviridae; Spumaretrovirinae; Spumavirus	NC_010820				9606	Homo sapiens	Eukaryota; Opisthokonta; Metazoa; Eumetazoa; Bilateria; Deuterostomia; Chordata; Craniata; Vertebrata; Gnathostomata; Teleostomi; Euteleostomi; Sarcopterygii; Dipnotetrapodomorpha; Tetrapoda; Amniota; Mammalia; Theria; Eutheria; Boreoeutheria; Euarchontoglires; Primates; Haplorrhini; Simiiformes; Catarrhini; Hominoidea; Hominidae; Homininae; Homo	9151878, 9546784	Literature, UniProt
338079	African green monkey simian foamy virus	Viruses; Riboviria; Pararnavirae; Artverviricota; Revtraviricetes; Ortervirales; Retroviridae; Spumaretrovirinae; Spumavirus	NC_010820				9615	Canis lupus familiaris	Eukaryota; Opisthokonta; Metazoa; Eumetazoa; Bilateria; Deuterostomia; Chordata; Craniata; Vertebrata; Gnathostomata; Teleostomi; Euteleostomi; Sarcopterygii; Dipnotetrapodomorpha; Tetrapoda; Amniota; Mammalia; Theria; Eutheria; Boreoeutheria; Laurasiatheria; Carnivora; Caniformia; Canidae; Canis; Canis lupus	9151878, 9546784	Literature
338079	African green monkey simian foamy virus	Viruses; Riboviria; Pararnavirae; Artverviricota; Revtraviricetes; Ortervirales; Retroviridae; Spumaretrovirinae; Spumavirus	NC_010820				10036	Mesocricetus auratus	Eukaryota; Opisthokonta; Metazoa; Eumetazoa; Bilateria; Deuterostomia; Chordata; Craniata; Vertebrata; Gnathostomata; Teleostomi; Euteleostomi; Sarcopterygii; Dipnotetrapodomorpha; Tetrapoda; Amniota; Mammalia; Theria; Eutheria; Boreoeutheria; Euarchontoglires; Glires; Rodentia; Myomorpha; Muroidea; Cricetidae; Cricetinae; Mesocricetus	1310187	Literature
40050	African horse sickness virus	Viruses; Riboviria; Orthornavirae; Duplornaviricota; Resentoviricetes; Reovirales; Reoviridae; Sedoreovirinae; Orbivirus	NC_005996, NC_006009, NC_006011, NC_006012, NC_006016, NC_006017, NC_006018, NC_006019, NC_006020, NC_006021				9615	Canis lupus familiaris	Eukaryota; Opisthokonta; Metazoa; Eumetazoa; Bilateria; Deuterostomia; Chordata; Craniata; Vertebrata; Gnathostomata; Teleostomi; Euteleostomi; Sarcopterygii; Dipnotetrapodomorpha; Tetrapoda; Amniota; Mammalia; Theria; Eutheria; Boreoeutheria; Laurasiatheria; Carnivora; Caniformia; Canidae; Canis; Canis lupus	15236676	Literature, UniProt
40050	African horse sickness virus	Viruses; Riboviria; Orthornavirae; Duplornaviricota; Resentoviricetes; Reovirales; Reoviridae; Sedoreovirinae; Orbivirus	NC_005996, NC_006009, NC_006011, NC_006012, NC_006016, NC_006017, NC_006018, NC_006019, NC_006020, NC_006021				9793	Equus asinus	Eukaryota; Opisthokonta; Metazoa; Eumetazoa; Bilateria; Deuterostomia; Chordata; Craniata; Vertebrata; Gnathostomata; Teleostomi; Euteleostomi; Sarcopterygii; Dipnotetrapodomorpha; Tetrapoda; Amniota; Mammalia; Theria; Eutheria; Boreoeutheria; Laurasiatheria; Perissodactyla; Equidae; Equus	15236676	Literature, UniProt
40050	African horse sickness virus	Viruses; Riboviria; Orthornavirae; Duplornaviricota; Resentoviricetes; Reovirales; Reoviridae; Sedoreovirinae; Orbivirus	NC_005996, NC_006009, NC_006011, NC_006012, NC_006016, NC_006017, NC_006018, NC_006019, NC_006020, NC_006021				9796	Equus caballus	Eukaryota; Opisthokonta; Metazoa; Eumetazoa; Bilateria; Deuterostomia; Chordata; Craniata; Vertebrata; Gnathostomata; Teleostomi; Euteleostomi; Sarcopterygii; Dipnotetrapodomorpha; Tetrapoda; Amniota; Mammalia; Theria; Eutheria; Boreoeutheria; Laurasiatheria; Perissodactyla; Equidae; Equus	15236676	Literature, UniProt
40050	African horse sickness virus	Viruses; Riboviria; Orthornavirae; Duplornaviricota; Resentoviricetes; Reovirales; Reoviridae; Sedoreovirinae; Orbivirus	NC_005996, NC_006009, NC_006011, NC_006012, NC_006016, NC_006017, NC_006018, NC_006019, NC_006020, NC_006021				10036	Mesocricetus auratus	Eukaryota; Opisthokonta; Metazoa; Eumetazoa; Bilateria; Deuterostomia; Chordata; Craniata; Vertebrata; Gnathostomata; Teleostomi; Euteleostomi; Sarcopterygii; Dipnotetrapodomorpha; Tetrapoda; Amniota; Mammalia; Theria; Eutheria; Boreoeutheria; Euarchontoglires; Glires; Rodentia; Myomorpha; Muroidea; Cricetidae; Cricetinae; Mesocricetus	1646273, 2033391, 9617769	Literature
40050	African horse sickness virus	Viruses; Riboviria; Orthornavirae; Duplornaviricota; Resentoviricetes; Reovirales; Reoviridae; Sedoreovirinae; Orbivirus	NC_005996, NC_006009, NC_006011, NC_006012, NC_006016, NC_006017, NC_006018, NC_006019, NC_006020, NC_006021				37951	Aedes sp.	Eukaryota; Opisthokonta; Metazoa; Eumetazoa; Bilateria; Protostomia; Ecdysozoa; Panarthropoda; Arthropoda; Mandibulata; Pancrustacea; Hexapoda; Insecta; Dicondylia; Pterygota; Neoptera; Endopterygota; Diptera; Nematocera; Culicomorpha; Culicoidea; Culicidae; Culicinae; Aedini; Aedes	2209746	Literature
40050	African horse sickness virus	Viruses; Riboviria; Orthornavirae; Duplornaviricota; Resentoviricetes; Reovirales; Reoviridae; Sedoreovirinae; Orbivirus	NC_005996, NC_006009, NC_006011, NC_006012, NC_006016, NC_006017, NC_006018, NC_006019, NC_006020, NC_006021				88399	Culicoides imicola	Eukaryota; Opisthokonta; Metazoa; Eumetazoa; Bilateria; Protostomia; Ecdysozoa; Panarthropoda; Arthropoda; Mandibulata; Pancrustacea; Hexapoda; Insecta; Dicondylia; Pterygota; Neoptera; Endopterygota; Diptera; Nematocera; Culicomorpha; Chironomoidea; Ceratopogonidae; Ceratopogoninae; Culicoidini; Culicoides; Avaritia	2209746	Literature
40050	African horse sickness virus	Viruses; Riboviria; Orthornavirae; Duplornaviricota; Resentoviricetes; Reovirales; Reoviridae; Sedoreovirinae; Orbivirus	NC_005996, NC_006009, NC_006011, NC_006012, NC_006016, NC_006017, NC_006018, NC_006019, NC_006020, NC_006021				89252	Equus quagga burchellii	Eukaryota; Opisthokonta; Metazoa; Eumetazoa; Bilateria; Deuterostomia; Chordata; Craniata; Vertebrata; Gnathostomata; Teleostomi; Euteleostomi; Sarcopterygii; Dipnotetrapodomorpha; Tetrapoda; Amniota; Mammalia; Theria; Eutheria; Boreoeutheria; Laurasiatheria; Perissodactyla; Equidae; Equus; Equus quagga	15236676	Literature, UniProt
40050	African horse sickness virus	Viruses; Riboviria; Orthornavirae; Duplornaviricota; Resentoviricetes; Reovirales; Reoviridae; Sedoreovirinae; Orbivirus	NC_005996, NC_006009, NC_006011, NC_006012, NC_006016, NC_006017, NC_006018, NC_006019, NC_006020, NC_006021				177093	Culicoides pulicaris	Eukaryota; Opisthokonta; Metazoa; Eumetazoa; Bilateria; Protostomia; Ecdysozoa; Panarthropoda; Arthropoda; Mandibulata; Pancrustacea; Hexapoda; Insecta; Dicondylia; Pterygota; Neoptera; Endopterygota; Diptera; Nematocera; Culicomorpha; Chironomoidea; Ceratopogonidae; Ceratopogoninae; Culicoidini; Culicoides; Culicoides	2209746	Literature
40050	African horse sickness virus	Viruses; Riboviria; Orthornavirae; Duplornaviricota; Resentoviricetes; Reovirales; Reoviridae; Sedoreovirinae; Orbivirus	NC_005996, NC_006009, NC_006011, NC_006012, NC_006016, NC_006017, NC_006018, NC_006019, NC_006020, NC_006021				582580	Equus asinus africanus	Eukaryota; Opisthokonta; Metazoa; Eumetazoa; Bilateria; Deuterostomia; Chordata; Craniata; Vertebrata; Gnathostomata; Teleostomi; Euteleostomi; Sarcopterygii; Dipnotetrapodomorpha; Tetrapoda; Amniota; Mammalia; Theria; Eutheria; Boreoeutheria; Laurasiatheria; Perissodactyla; Equidae; Equus; Equus asinus	15236676	Literature
185218	African oil palm ringspot virus	Viruses; Riboviria; Orthornavirae; Kitrinoviricota; Alsuviricetes; Tymovirales; Betaflexiviridae; Quinvirinae; Robigovirus	NC_012519				51953	Elaeis guineensis	Eukaryota; Viridiplantae; Streptophyta; Streptophytina; Embryophyta; Tracheophyta; Euphyllophyta; Spermatophyta; Magnoliopsida; Mesangiospermae; Liliopsida; Petrosaviidae; commelinids; Arecales; Arecaceae; Arecoideae; Cocoseae; Elaeidinae; Elaeis		Literature
1965064	African pouched rat arterivirus	Viruses; Riboviria; Orthornavirae; Pisuviricota; Pisoniviricetes; Nidovirales; Arnidovirineae; Arteriviridae; Heroarterivirinae; Lambdaarterivirus; Lambdaarterivirus afriporav	NC_026439				107265	Cricetomys emini	Eukaryota; Opisthokonta; Metazoa; Eumetazoa; Bilateria; Deuterostomia; Chordata; Craniata; Vertebrata; Gnathostomata; Teleostomi; Euteleostomi; Sarcopterygii; Dipnotetrapodomorpha; Tetrapoda; Amniota; Mammalia; Theria; Eutheria; Boreoeutheria; Euarchontoglires; Glires; Rodentia; Myomorpha; Muroidea; Nesomyidae; Cricetomyinae; Cricetomys		RefSeq
10497	African swine fever virus	Viruses; Varidnaviria; Bamfordvirae; Nucleocytoviricota; Pokkesviricetes; Asfuvirales; Asfarviridae; Asfivirus	NC_044950, NC_044951, NC_044952, NC_044953, NC_044954				6935	Ixodida	Eukaryota; Opisthokonta; Metazoa; Eumetazoa; Bilateria; Protostomia; Ecdysozoa; Panarthropoda; Arthropoda; Chelicerata; Arachnida; Acari; Parasitiformes	19009341	Literature, RefSeq
10497	African swine fever virus	Viruses; Varidnaviria; Bamfordvirae; Nucleocytoviricota; Pokkesviricetes; Asfuvirales; Asfarviridae; Asfivirus	NC_001659, NC_044942				9534	Chlorocebus aethiops	Eukaryota; Opisthokonta; Metazoa; Eumetazoa; Bilateria; Deuterostomia; Chordata; Craniata; Vertebrata; Gnathostomata; Teleostomi; Euteleostomi; Sarcopterygii; Dipnotetrapodomorpha; Tetrapoda; Amniota; Mammalia; Theria; Eutheria; Boreoeutheria; Euarchontoglires; Primates; Haplorrhini; Simiiformes; Catarrhini; Cercopithecoidea; Cercopithecidae; Cercopithecinae; Chlorocebus	11831707, 26618713	Literature, RefSeq
10497	African swine fever virus	Viruses; Varidnaviria; Bamfordvirae; Nucleocytoviricota; Pokkesviricetes; Asfuvirales; Asfarviridae; Asfivirus	NC_044947, NC_044948				9823	Sus scrofa	Eukaryota; Opisthokonta; Metazoa; Eumetazoa; Bilateria; Deuterostomia; Chordata; Craniata; Vertebrata; Gnathostomata; Teleostomi; Euteleostomi; Sarcopterygii; Dipnotetrapodomorpha; Tetrapoda; Amniota; Mammalia; Theria; Eutheria; Boreoeutheria; Laurasiatheria; Artiodactyla; Suina; Suidae; Sus	31817809	Literature, NCBI Virus, RefSeq, UniProt
10497	African swine fever virus	Viruses; Varidnaviria; Bamfordvirae; Nucleocytoviricota; Pokkesviricetes; Asfuvirales; Asfarviridae; Asfivirus	NC_001659, NC_044941, NC_044942, NC_044943, NC_044944, NC_044945, NC_044946, NC_044947, NC_044948, NC_044955, NC_044959				9825	Sus scrofa domesticus	Eukaryota; Opisthokonta; Metazoa; Eumetazoa; Bilateria; Deuterostomia; Chordata; Craniata; Vertebrata; Gnathostomata; Teleostomi; Euteleostomi; Sarcopterygii; Dipnotetrapodomorpha; Tetrapoda; Amniota; Mammalia; Theria; Eutheria; Boreoeutheria; Laurasiatheria; Artiodactyla; Suina; Suidae; Sus; Sus scrofa	19009341, 21470447, 25406173, 25645905, 26618713, 27856577, 31817809	Literature, NCBI Virus, RefSeq
10497	African swine fever virus	Viruses; Varidnaviria; Bamfordvirae; Nucleocytoviricota; Pokkesviricetes; Asfuvirales; Asfarviridae; Asfivirus	NC_044949				41426	Phacochoerus africanus	Eukaryota; Opisthokonta; Metazoa; Eumetazoa; Bilateria; Deuterostomia; Chordata; Craniata; Vertebrata; Gnathostomata; Teleostomi; Euteleostomi; Sarcopterygii; Dipnotetrapodomorpha; Tetrapoda; Amniota; Mammalia; Theria; Eutheria; Boreoeutheria; Laurasiatheria; Artiodactyla; Suina; Suidae; Phacochoerus	19009341	Literature, NCBI Virus, RefSeq, UniProt
443876	African swine fever virus Benin 97/1	Viruses; Varidnaviria; Bamfordvirae; Nucleocytoviricota; Pokkesviricetes; Asfuvirales; Asfarviridae; Asfivirus; African swine fever virus	NC_044956				9825	Sus scrofa domesticus	Eukaryota; Opisthokonta; Metazoa; Eumetazoa; Bilateria; Deuterostomia; Chordata; Craniata; Vertebrata; Gnathostomata; Teleostomi; Euteleostomi; Sarcopterygii; Dipnotetrapodomorpha; Tetrapoda; Amniota; Mammalia; Theria; Eutheria; Boreoeutheria; Laurasiatheria; Artiodactyla; Suina; Suidae; Sus; Sus scrofa	18198370	Literature
686262	African swine fever virus E75	Viruses; Varidnaviria; Bamfordvirae; Nucleocytoviricota; Pokkesviricetes; Asfuvirales; Asfarviridae; Asfivirus; African swine fever virus	NC_044958				9825	Sus scrofa domesticus	Eukaryota; Opisthokonta; Metazoa; Eumetazoa; Bilateria; Deuterostomia; Chordata; Craniata; Vertebrata; Gnathostomata; Teleostomi; Euteleostomi; Sarcopterygii; Dipnotetrapodomorpha; Tetrapoda; Amniota; Mammalia; Theria; Eutheria; Boreoeutheria; Laurasiatheria; Artiodactyla; Suina; Suidae; Sus; Sus scrofa	20171711	Literature
443878	African swine fever virus OURT 88/3	Viruses; Varidnaviria; Bamfordvirae; Nucleocytoviricota; Pokkesviricetes; Asfuvirales; Asfarviridae; Asfivirus; African swine fever virus	NC_044957				9825	Sus scrofa domesticus	Eukaryota; Opisthokonta; Metazoa; Eumetazoa; Bilateria; Deuterostomia; Chordata; Craniata; Vertebrata; Gnathostomata; Teleostomi; Euteleostomi; Sarcopterygii; Dipnotetrapodomorpha; Tetrapoda; Amniota; Mammalia; Theria; Eutheria; Boreoeutheria; Laurasiatheria; Artiodactyla; Suina; Suidae; Sus; Sus scrofa	18198370	Literature
443878	African swine fever virus OURT 88/3	Viruses; Varidnaviria; Bamfordvirae; Nucleocytoviricota; Pokkesviricetes; Asfuvirales; Asfarviridae; Asfivirus; African swine fever virus	NC_044957				265619	Ornithodoros erraticus	Eukaryota; Opisthokonta; Metazoa; Eumetazoa; Bilateria; Protostomia; Ecdysozoa; Panarthropoda; Arthropoda; Chelicerata; Arachnida; Acari; Parasitiformes; Ixodida; Ixodoidea; Argasidae; Ornithodorinae; Ornithodoros	18198370	Literature
1945738	Agaricus bisporus endornavirus 1	Viruses; Riboviria; Orthornavirae; Kitrinoviricota; Alsuviricetes; Martellivirales; Endornaviridae; Alphaendornavirus; Agaricus bisporus alphaendornavirus 1	NC_055468				5341	Agaricus bisporus	Eukaryota; Opisthokonta; Fungi; Dikarya; Basidiomycota; Agaricomycotina; Agaricomycetes; Agaricomycetidae; Agaricales; Agaricaceae; Agaricus	28550284	Literature, RefSeq
387423	Agave tequilana leaf virus	Viruses; Riboviria; Orthornavirae; Kitrinoviricota; Alsuviricetes; Tymovirales; Betaflexiviridae; Trivirinae; Vitivirus; unclassified Vitivirus	NC_034833				386106	Agave tequilana	Eukaryota; Viridiplantae; Streptophyta; Streptophytina; Embryophyta; Tracheophyta; Euphyllophyta; Spermatophyta; Magnoliopsida; Mesangiospermae; Liliopsida; Petrosaviidae; Asparagales; Asparagaceae; Agavoideae; Agave		NCBI Virus, RefSeq
944995	Ageratum conyzoides associated symptomless alphasatellite	Viruses; Alphasatellitidae; Geminialphasatellitinae; unclassified Begomovirus-associated alphasatellites	NC_024710				3670	Luffa aegyptiaca	Eukaryota; Viridiplantae; Streptophyta; Streptophytina; Embryophyta; Tracheophyta; Euphyllophyta; Spermatophyta; Magnoliopsida; Mesangiospermae; eudicotyledons; Gunneridae; Pentapetalae; rosids; fabids; Cucurbitales; Cucurbitaceae; Sicyoeae; Luffa		Literature
944995	Ageratum conyzoides associated symptomless alphasatellite	Viruses; Alphasatellitidae; Geminialphasatellitinae; unclassified Begomovirus-associated alphasatellites	NC_024710				223347	Tomato leaf curl New Delhi virus	Viruses; Monodnaviria; Shotokuvirae; Cressdnaviricota; Repensiviricetes; Geplafuvirales; Geminiviridae; Begomovirus		Literature
1705092	Ageratum conyzoides symptomless alphasatellite	Viruses; Alphasatellitidae; Geminialphasatellitinae; unclassified Begomovirus-associated alphasatellites	NC_028116				3670	Luffa aegyptiaca	Eukaryota; Viridiplantae; Streptophyta; Streptophytina; Embryophyta; Tracheophyta; Euphyllophyta; Spermatophyta; Magnoliopsida; Mesangiospermae; eudicotyledons; Gunneridae; Pentapetalae; rosids; fabids; Cucurbitales; Cucurbitaceae; Sicyoeae; Luffa		Literature
1705092	Ageratum conyzoides symptomless alphasatellite	Viruses; Alphasatellitidae; Geminialphasatellitinae; unclassified Begomovirus-associated alphasatellites	NC_028116				270145	Tomato leaf curl New Delhi virus - [Potato]	Viruses; Monodnaviria; Shotokuvirae; Cressdnaviricota; Repensiviricetes; Geplafuvirales; Geminiviridae; Begomovirus		Literature
1705092	Ageratum conyzoides symptomless alphasatellite	Viruses; Alphasatellitidae; Geminialphasatellitinae; unclassified Begomovirus-associated alphasatellites	NC_028116				1610811	Abelmoschus manihot subsp. tetraphyllus	Eukaryota; Viridiplantae; Streptophyta; Streptophytina; Embryophyta; Tracheophyta; Euphyllophyta; Spermatophyta; Magnoliopsida; Mesangiospermae; eudicotyledons; Gunneridae; Pentapetalae; rosids; malvids; Malvales; Malvaceae; Malvoideae; Abelmoschus; Abelmoschus manihot		NCBI Virus, RefSeq
1260769	Ageratum enation alphasatellite	Viruses; Alphasatellitidae; Geminialphasatellitinae; Colecusatellite	NC_019547				3469	Papaver somniferum	Eukaryota; Viridiplantae; Streptophyta; Streptophytina; Embryophyta; Tracheophyta; Euphyllophyta; Spermatophyta; Magnoliopsida; Mesangiospermae; Ranunculales; Papaveraceae; Papaveroideae; Papaver	28729873	Literature, NCBI Virus, RefSeq
1260769	Ageratum enation alphasatellite	Viruses; Alphasatellitidae; Geminialphasatellitinae; Colecusatellite	NC_019547				4100	Nicotiana benthamiana	Eukaryota; Viridiplantae; Streptophyta; Streptophytina; Embryophyta; Tracheophyta; Euphyllophyta; Spermatophyta; Magnoliopsida; Mesangiospermae; eudicotyledons; Gunneridae; Pentapetalae; asterids; lamiids; Solanales; Solanaceae; Nicotianoideae; Nicotianeae; Nicotiana	23963765	Literature
1260769	Ageratum enation alphasatellite	Viruses; Alphasatellitidae; Geminialphasatellitinae; Colecusatellite	NC_019547				68299	Ageratum conyzoides	Eukaryota; Viridiplantae; Streptophyta; Streptophytina; Embryophyta; Tracheophyta; Euphyllophyta; Spermatophyta; Magnoliopsida; Mesangiospermae; eudicotyledons; Gunneridae; Pentapetalae; asterids; campanulids; Asterales; Asteraceae; Asteroideae; Heliantheae alliance; Eupatorieae; Ageratum	23963765	Literature
1260769	Ageratum enation alphasatellite	Viruses; Alphasatellitidae; Geminialphasatellitinae; Colecusatellite	NC_019547				117272	Amaranthus cruentus	Eukaryota; Viridiplantae; Streptophyta; Streptophytina; Embryophyta; Tracheophyta; Euphyllophyta; Spermatophyta; Magnoliopsida; Mesangiospermae; eudicotyledons; Gunneridae; Pentapetalae; Caryophyllales; Amaranthaceae; Amaranthus	23963765	Literature
1260769	Ageratum enation alphasatellite	Viruses; Alphasatellitidae; Geminialphasatellitinae; Colecusatellite	NC_019547				188333	Ageratum enation virus	Viruses; Monodnaviria; Shotokuvirae; Cressdnaviricota; Repensiviricetes; Geplafuvirales; Geminiviridae; Begomovirus	23963765	Literature
188333	Ageratum enation virus	Viruses; Monodnaviria; Shotokuvirae; Cressdnaviricota; Repensiviricetes; Geplafuvirales; Geminiviridae; Begomovirus	NC_003434				68299	Ageratum conyzoides	Eukaryota; Viridiplantae; Streptophyta; Streptophytina; Embryophyta; Tracheophyta; Euphyllophyta; Spermatophyta; Magnoliopsida; Mesangiospermae; eudicotyledons; Gunneridae; Pentapetalae; asterids; campanulids; Asterales; Asteraceae; Asteroideae; Heliantheae alliance; Eupatorieae; Ageratum	25674770	Literature, NCBI Virus, RefSeq
666636	Ageratum enation virus associated DNA 1	Viruses; Alphasatellitidae; Geminialphasatellitinae; unclassified Begomovirus-associated alphasatellites	FN543100				68299	Ageratum conyzoides	Eukaryota; Viridiplantae; Streptophyta; Streptophytina; Embryophyta; Tracheophyta; Euphyllophyta; Spermatophyta; Magnoliopsida; Mesangiospermae; eudicotyledons; Gunneridae; Pentapetalae; asterids; campanulids; Asterales; Asteraceae; Asteroideae; Heliantheae alliance; Eupatorieae; Ageratum	25674770	Literature
666636	Ageratum enation virus associated DNA 1	Viruses; Alphasatellitidae; Geminialphasatellitinae; unclassified Begomovirus-associated alphasatellites	FN543100				188333	Ageratum enation virus	Viruses; Monodnaviria; Shotokuvirae; Cressdnaviricota; Repensiviricetes; Geplafuvirales; Geminiviridae; Begomovirus	25674770	Literature
666636	Ageratum enation virus associated DNA 1	Viruses; Alphasatellitidae; Geminialphasatellitinae; unclassified Begomovirus-associated alphasatellites	FN543100				320667	Trichosanthes dioica	Eukaryota; Viridiplantae; Streptophyta; Streptophytina; Embryophyta; Tracheophyta; Euphyllophyta; Spermatophyta; Magnoliopsida; Mesangiospermae; eudicotyledons; Gunneridae; Pentapetalae; rosids; fabids; Cucurbitales; Cucurbitaceae; Sicyoeae; Trichosanthes	25674770	Literature
2755028	Ageratum latent virus 1998	Viruses; Riboviria; Orthornavirae; Kitrinoviricota; Alsuviricetes; Martellivirales; Bromoviridae; Ilarvirus; Ageratum latent virus	NC_022127, NC_022128, NC_022129				55598	Ageratum houstonianum	Eukaryota; Viridiplantae; Streptophyta; Streptophytina; Embryophyta; Tracheophyta; Euphyllophyta; Spermatophyta; Magnoliopsida; Mesangiospermae; eudicotyledons; Gunneridae; Pentapetalae; asterids; campanulids; Asterales; Asteraceae; Asteroideae; Heliantheae alliance; Eupatorieae; Ageratum		RefSeq
1175505	Ageratum leaf curl betasatellite	Viruses; Tolecusatellitidae; Betasatellite; unclassified Betasatellite	NC_020889				4100	Nicotiana benthamiana	Eukaryota; Viridiplantae; Streptophyta; Streptophytina; Embryophyta; Tracheophyta; Euphyllophyta; Spermatophyta; Magnoliopsida; Mesangiospermae; eudicotyledons; Gunneridae; Pentapetalae; asterids; lamiids; Solanales; Solanaceae; Nicotianoideae; Nicotianeae; Nicotiana	23636468	Literature
1175505	Ageratum leaf curl betasatellite	Viruses; Tolecusatellitidae; Betasatellite; unclassified Betasatellite	NC_020889				55843	Tagetes patula	Eukaryota; Viridiplantae; Streptophyta; Streptophytina; Embryophyta; Tracheophyta; Euphyllophyta; Spermatophyta; Magnoliopsida; Mesangiospermae; eudicotyledons; Gunneridae; Pentapetalae; asterids; campanulids; Asterales; Asteraceae; Asteroideae; Heliantheae alliance; Tageteae; Tagetes	23636468	Literature, NCBI Virus, RefSeq
912035	Ageratum leaf curl Buea betasatellite	Viruses; Tolecusatellitidae; Betasatellite	NC_014746				68299	Ageratum conyzoides	Eukaryota; Viridiplantae; Streptophyta; Streptophytina; Embryophyta; Tracheophyta; Euphyllophyta; Spermatophyta; Magnoliopsida; Mesangiospermae; eudicotyledons; Gunneridae; Pentapetalae; asterids; campanulids; Asterales; Asteraceae; Asteroideae; Heliantheae alliance; Eupatorieae; Ageratum	22001569	Literature
912035	Ageratum leaf curl Buea betasatellite	Viruses; Tolecusatellitidae; Betasatellite	NC_014746				912033	Ageratum leaf curl Cameroon virus	Viruses; Monodnaviria; Shotokuvirae; Cressdnaviricota; Repensiviricetes; Geplafuvirales; Geminiviridae; Begomovirus	22001569	Literature
743035	Ageratum leaf curl Cameroon alphasatellite	Viruses; Alphasatellitidae; Geminialphasatellitinae; unclassified Begomovirus-associated alphasatellites	NC_014744				55597	Ageratum	Eukaryota; Viridiplantae; Streptophyta; Streptophytina; Embryophyta; Tracheophyta; Euphyllophyta; Spermatophyta; Magnoliopsida; Mesangiospermae; eudicotyledons; Gunneridae; Pentapetalae; asterids; campanulids; Asterales; Asteraceae; Asteroideae; Heliantheae alliance; Eupatorieae
743035	Ageratum leaf curl Cameroon alphasatellite	Viruses; Alphasatellitidae; Geminialphasatellitinae; unclassified Begomovirus-associated alphasatellites	NC_014744				55598	Ageratum houstonianum	Eukaryota; Viridiplantae; Streptophyta; Streptophytina; Embryophyta; Tracheophyta; Euphyllophyta; Spermatophyta; Magnoliopsida; Mesangiospermae; eudicotyledons; Gunneridae; Pentapetalae; asterids; campanulids; Asterales; Asteraceae; Asteroideae; Heliantheae alliance; Eupatorieae; Ageratum
743035	Ageratum leaf curl Cameroon alphasatellite	Viruses; Alphasatellitidae; Geminialphasatellitinae; unclassified Begomovirus-associated alphasatellites	NC_014744				912033	Ageratum leaf curl Cameroon virus	Viruses; Monodnaviria; Shotokuvirae; Cressdnaviricota; Repensiviricetes; Geplafuvirales; Geminiviridae; Begomovirus	22001569	Literature
635076	Ageratum leaf curl Cameroon betasatellite	Viruses; Tolecusatellitidae; Betasatellite	NC_012557				68299	Ageratum conyzoides	Eukaryota; Viridiplantae; Streptophyta; Streptophytina; Embryophyta; Tracheophyta; Euphyllophyta; Spermatophyta; Magnoliopsida; Mesangiospermae; eudicotyledons; Gunneridae; Pentapetalae; asterids; campanulids; Asterales; Asteraceae; Asteroideae; Heliantheae alliance; Eupatorieae; Ageratum		NCBI Virus, RefSeq
912033	Ageratum leaf curl Cameroon virus	Viruses; Monodnaviria; Shotokuvirae; Cressdnaviricota; Repensiviricetes; Geplafuvirales; Geminiviridae; Begomovirus	NC_014645				68299	Ageratum conyzoides	Eukaryota; Viridiplantae; Streptophyta; Streptophytina; Embryophyta; Tracheophyta; Euphyllophyta; Spermatophyta; Magnoliopsida; Mesangiospermae; eudicotyledons; Gunneridae; Pentapetalae; asterids; campanulids; Asterales; Asteraceae; Asteroideae; Heliantheae alliance; Eupatorieae; Ageratum	22001569	Literature
2182585	Ageratum leaf curl Sichuan virus	Viruses; Monodnaviria; Shotokuvirae; Cressdnaviricota; Repensiviricetes; Geplafuvirales; Geminiviridae; Begomovirus	NC_055492				68299	Ageratum conyzoides	Eukaryota; Viridiplantae; Streptophyta; Streptophytina; Embryophyta; Tracheophyta; Euphyllophyta; Spermatophyta; Magnoliopsida; Mesangiospermae; eudicotyledons; Gunneridae; Pentapetalae; asterids; campanulids; Asterales; Asteraceae; Asteroideae; Heliantheae alliance; Eupatorieae; Ageratum	30145682	Literature, NCBI Virus, RefSeq
298650	Ageratum leaf curl virus - [G52]	Viruses; Monodnaviria; Shotokuvirae; Cressdnaviricota; Repensiviricetes; Geplafuvirales; Geminiviridae; Begomovirus; Ageratum leaf curl virus	NC_006384				68299	Ageratum conyzoides	Eukaryota; Viridiplantae; Streptophyta; Streptophytina; Embryophyta; Tracheophyta; Euphyllophyta; Spermatophyta; Magnoliopsida; Mesangiospermae; eudicotyledons; Gunneridae; Pentapetalae; asterids; campanulids; Asterales; Asteraceae; Asteroideae; Heliantheae alliance; Eupatorieae; Ageratum		RefSeq
169687	Ageratum yellow leaf curl betasatellite	Viruses; Tolecusatellitidae; Betasatellite	NC_005046				68299	Ageratum conyzoides	Eukaryota; Viridiplantae; Streptophyta; Streptophytina; Embryophyta; Tracheophyta; Euphyllophyta; Spermatophyta; Magnoliopsida; Mesangiospermae; eudicotyledons; Gunneridae; Pentapetalae; asterids; campanulids; Asterales; Asteraceae; Asteroideae; Heliantheae alliance; Eupatorieae; Ageratum		NCBI Virus, RefSeq
187850	Ageratum yellow vein alphasatellite	Viruses; Alphasatellitidae; Geminialphasatellitinae; Colecusatellite	NC_033555				3888	Pisum sativum	Eukaryota; Viridiplantae; Streptophyta; Streptophytina; Embryophyta; Tracheophyta; Euphyllophyta; Spermatophyta; Magnoliopsida; Mesangiospermae; eudicotyledons; Gunneridae; Pentapetalae; rosids; fabids; Fabales; Fabaceae; Papilionoideae; 50 kb inversion clade; NPAAA clade; Hologalegina; IRL clade; Fabeae; Pisum	28012011	Literature, NCBI Virus, RefSeq
187850	Ageratum yellow vein alphasatellite	Viruses; Alphasatellitidae; Geminialphasatellitinae; Colecusatellite	NC_033555				1931111	Pea leaf distortion virus	Viruses; Monodnaviria; Shotokuvirae; Cressdnaviricota; Repensiviricetes; Geplafuvirales; Geminiviridae; Begomovirus	28012011	Literature
185750	Ageratum yellow vein betasatellite	Viruses; Tolecusatellitidae; Betasatellite	NC_003403				68299	Ageratum conyzoides	Eukaryota; Viridiplantae; Streptophyta; Streptophytina; Embryophyta; Tracheophyta; Euphyllophyta; Spermatophyta; Magnoliopsida; Mesangiospermae; eudicotyledons; Gunneridae; Pentapetalae; asterids; campanulids; Asterales; Asteraceae; Asteroideae; Heliantheae alliance; Eupatorieae; Ageratum	10841581	Literature, NCBI Virus, RefSeq
1454227	Ageratum yellow vein China alphasatellite	Viruses; Alphasatellitidae; Geminialphasatellitinae; Colecusatellite	NC_023443				183085	Synedrella nodiflora	Eukaryota; Viridiplantae; Streptophyta; Streptophytina; Embryophyta; Tracheophyta; Euphyllophyta; Spermatophyta; Magnoliopsida; Mesangiospermae; eudicotyledons; Gunneridae; Pentapetalae; asterids; campanulids; Asterales; Asteraceae; Asteroideae; Heliantheae alliance; Heliantheae; Synedrella		NCBI Virus, RefSeq
329288	Ageratum yellow vein China betasatellite	Viruses; Tolecusatellitidae; Betasatellite	NC_007067				68299	Ageratum conyzoides	Eukaryota; Viridiplantae; Streptophyta; Streptophytina; Embryophyta; Tracheophyta; Euphyllophyta; Spermatophyta; Magnoliopsida; Mesangiospermae; eudicotyledons; Gunneridae; Pentapetalae; asterids; campanulids; Asterales; Asteraceae; Asteroideae; Heliantheae alliance; Eupatorieae; Ageratum		NCBI Virus, RefSeq
1329380	Ageratum Yellow vein China virus - OX1	Viruses; Monodnaviria; Shotokuvirae; Cressdnaviricota; Repensiviricetes; Geplafuvirales; Geminiviridae; Begomovirus; unclassified Begomovirus	NC_021202				212256	Oxalis corniculata	Eukaryota; Viridiplantae; Streptophyta; Streptophytina; Embryophyta; Tracheophyta; Euphyllophyta; Spermatophyta; Magnoliopsida; Mesangiospermae; eudicotyledons; Gunneridae; Pentapetalae; rosids; fabids; Oxalidales; Oxalidaceae; Oxalis		NCBI Virus, RefSeq
298133	Ageratum yellow vein China virus - [G68]	Viruses; Monodnaviria; Shotokuvirae; Cressdnaviricota; Repensiviricetes; Geplafuvirales; Geminiviridae; Begomovirus; unclassified Begomovirus; Ageratum yellow vein China virus	AJ849916				68299	Ageratum conyzoides	Eukaryota; Viridiplantae; Streptophyta; Streptophytina; Embryophyta; Tracheophyta; Euphyllophyta; Spermatophyta; Magnoliopsida; Mesangiospermae; eudicotyledons; Gunneridae; Pentapetalae; asterids; campanulids; Asterales; Asteraceae; Asteroideae; Heliantheae alliance; Eupatorieae; Ageratum	30708480	Literature, RefSeq
222078	Ageratum yellow vein China virus - [Hn2]	Viruses; Monodnaviria; Shotokuvirae; Cressdnaviricota; Repensiviricetes; Geplafuvirales; Geminiviridae; Begomovirus; Ageratum yellow vein virus	NC_004090				68299	Ageratum conyzoides	Eukaryota; Viridiplantae; Streptophyta; Streptophytina; Embryophyta; Tracheophyta; Euphyllophyta; Spermatophyta; Magnoliopsida; Mesangiospermae; eudicotyledons; Gunneridae; Pentapetalae; asterids; campanulids; Asterales; Asteraceae; Asteroideae; Heliantheae alliance; Eupatorieae; Ageratum		RefSeq
1311625	Ageratum yellow vein China virus - [Z1]	Viruses; Monodnaviria; Shotokuvirae; Cressdnaviricota; Repensiviricetes; Geplafuvirales; Geminiviridae; Begomovirus; unclassified Begomovirus; Ageratum yellow vein China virus	JX911332				34245	Zinnia elegans	Eukaryota; Viridiplantae; Streptophyta; Streptophytina; Embryophyta; Tracheophyta; Euphyllophyta; Spermatophyta; Magnoliopsida; Mesangiospermae; eudicotyledons; Gunneridae; Pentapetalae; asterids; campanulids; Asterales; Asteraceae; Asteroideae; Heliantheae alliance; Heliantheae; Zinnia	30722387	Literature, RefSeq
437063	Ageratum yellow vein Hualian virus	Viruses; Monodnaviria; Shotokuvirae; Cressdnaviricota; Repensiviricetes; Geplafuvirales; Geminiviridae; Begomovirus	NC_010812				4081	Solanum lycopersicum	Eukaryota; Viridiplantae; Streptophyta; Streptophytina; Embryophyta; Tracheophyta; Euphyllophyta; Spermatophyta; Magnoliopsida; Mesangiospermae; eudicotyledons; Gunneridae; Pentapetalae; asterids; lamiids; Solanales; Solanaceae; Solanoideae; Solaneae; Solanum; Solanum subgen. Lycopersicon		NCBI Virus, RefSeq
437061	Ageratum yellow vein Hualian virus-[Taiwan:Hualian4:2000]	Viruses; Monodnaviria; Shotokuvirae; Cressdnaviricota; Repensiviricetes; Geplafuvirales; Geminiviridae; Begomovirus; Ageratum yellow vein Hualian virus	NC_038913				55597	Ageratum	Eukaryota; Viridiplantae; Streptophyta; Streptophytina; Embryophyta; Tracheophyta; Euphyllophyta; Spermatophyta; Magnoliopsida; Mesangiospermae; eudicotyledons; Gunneridae; Pentapetalae; asterids; campanulids; Asterales; Asteraceae; Asteroideae; Heliantheae alliance; Eupatorieae		RefSeq
437061	Ageratum yellow vein Hualian virus-[Taiwan:Hualian4:2000]	Viruses; Monodnaviria; Shotokuvirae; Cressdnaviricota; Repensiviricetes; Geplafuvirales; Geminiviridae; Begomovirus; Ageratum yellow vein Hualian virus	NC_038913				55598	Ageratum houstonianum	Eukaryota; Viridiplantae; Streptophyta; Streptophytina; Embryophyta; Tracheophyta; Euphyllophyta; Spermatophyta; Magnoliopsida; Mesangiospermae; eudicotyledons; Gunneridae; Pentapetalae; asterids; campanulids; Asterales; Asteraceae; Asteroideae; Heliantheae alliance; Eupatorieae; Ageratum		RefSeq
1407058	Ageratum yellow vein India alphasatellite	Viruses; Alphasatellitidae; Geminialphasatellitinae; Colecusatellite	NC_019546				183063	Parthenium hysterophorus	Eukaryota; Viridiplantae; Streptophyta; Streptophytina; Embryophyta; Tracheophyta; Euphyllophyta; Spermatophyta; Magnoliopsida; Mesangiospermae; eudicotyledons; Gunneridae; Pentapetalae; asterids; campanulids; Asterales; Asteraceae; Asteroideae; Heliantheae alliance; Heliantheae; Parthenium		NCBI Virus, RefSeq
2010316	Ageratum yellow vein India betasatellite	Viruses; Tolecusatellitidae; Betasatellite	NC_043428				4097	Nicotiana tabacum	Eukaryota; Viridiplantae; Streptophyta; Streptophytina; Embryophyta; Tracheophyta; Euphyllophyta; Spermatophyta; Magnoliopsida; Mesangiospermae; eudicotyledons; Gunneridae; Pentapetalae; asterids; lamiids; Solanales; Solanaceae; Nicotianoideae; Nicotianeae; Nicotiana	25000899	Literature
2010316	Ageratum yellow vein India betasatellite	Viruses; Tolecusatellitidae; Betasatellite	NC_043428				4565	Triticum aestivum	Eukaryota; Viridiplantae; Streptophyta; Streptophytina; Embryophyta; Tracheophyta; Euphyllophyta; Spermatophyta; Magnoliopsida; Mesangiospermae; Liliopsida; Petrosaviidae; commelinids; Poales; Poaceae; BOP clade; Pooideae; Triticeae; Triticinae; Triticum	25000899	Literature
2010316	Ageratum yellow vein India betasatellite	Viruses; Tolecusatellitidae; Betasatellite	NC_043428				68299	Ageratum conyzoides	Eukaryota; Viridiplantae; Streptophyta; Streptophytina; Embryophyta; Tracheophyta; Euphyllophyta; Spermatophyta; Magnoliopsida; Mesangiospermae; eudicotyledons; Gunneridae; Pentapetalae; asterids; campanulids; Asterales; Asteraceae; Asteroideae; Heliantheae alliance; Eupatorieae; Ageratum		NCBI Virus, RefSeq
2010316	Ageratum yellow vein India betasatellite	Viruses; Tolecusatellitidae; Betasatellite	NC_043428				183085	Synedrella nodiflora	Eukaryota; Viridiplantae; Streptophyta; Streptophytina; Embryophyta; Tracheophyta; Euphyllophyta; Spermatophyta; Magnoliopsida; Mesangiospermae; eudicotyledons; Gunneridae; Pentapetalae; asterids; campanulids; Asterales; Asteraceae; Asteroideae; Heliantheae alliance; Heliantheae; Synedrella	29744588	Literature
2010316	Ageratum yellow vein India betasatellite	Viruses; Tolecusatellitidae; Betasatellite	NC_043428				188333	Ageratum enation virus	Viruses; Monodnaviria; Shotokuvirae; Cressdnaviricota; Repensiviricetes; Geplafuvirales; Geminiviridae; Begomovirus	25000899	Literature
2010316	Ageratum yellow vein India betasatellite	Viruses; Tolecusatellitidae; Betasatellite	NC_043428				1174526	Wheat dwarf India virus	Viruses; Monodnaviria; Shotokuvirae; Cressdnaviricota; Repensiviricetes; Geplafuvirales; Geminiviridae; Mastrevirus	25000899	Literature
2010316	Ageratum yellow vein India betasatellite	Viruses; Tolecusatellitidae; Betasatellite	NC_043428				1914900	Synedrella yellow vein clearing virus	Viruses; Monodnaviria; Shotokuvirae; Cressdnaviricota; Repensiviricetes; Geplafuvirales; Geminiviridae; Begomovirus	29744588	Literature
1468596	Ageratum yellow vein Pakistan alphasatellite	Viruses; Alphasatellitidae; Geminialphasatellitinae; unclassified Begomovirus-associated alphasatellites	NC_033271				346391	Ageratum yellow vein virus-Pakistan	Viruses; Monodnaviria; Shotokuvirae; Cressdnaviricota; Repensiviricetes; Geplafuvirales; Geminiviridae; Begomovirus
1468596	Ageratum yellow vein Pakistan alphasatellite	Viruses; Alphasatellitidae; Geminialphasatellitinae; unclassified Begomovirus-associated alphasatellites	NC_033271				455045	Abelmoschus esculentus	Eukaryota; Viridiplantae; Streptophyta; Streptophytina; Embryophyta; Tracheophyta; Euphyllophyta; Spermatophyta; Magnoliopsida; Mesangiospermae; eudicotyledons; Gunneridae; Pentapetalae; rosids; malvids; Malvales; Malvaceae; Malvoideae; Abelmoschus		Literature, NCBI Virus, RefSeq
915293	Ageratum yellow vein Singapore alphasatellite	Viruses; Alphasatellitidae; Geminialphasatellitinae; Ageyesisatellite	NC_003414				4100	Nicotiana benthamiana	Eukaryota; Viridiplantae; Streptophyta; Streptophytina; Embryophyta; Tracheophyta; Euphyllophyta; Spermatophyta; Magnoliopsida; Mesangiospermae; eudicotyledons; Gunneridae; Pentapetalae; asterids; lamiids; Solanales; Solanaceae; Nicotianoideae; Nicotianeae; Nicotiana		RefSeq
915293	Ageratum yellow vein Singapore alphasatellite	Viruses; Alphasatellitidae; Geminialphasatellitinae; Ageyesisatellite	NC_003414				68299	Ageratum conyzoides	Eukaryota; Viridiplantae; Streptophyta; Streptophytina; Embryophyta; Tracheophyta; Euphyllophyta; Spermatophyta; Magnoliopsida; Mesangiospermae; eudicotyledons; Gunneridae; Pentapetalae; asterids; campanulids; Asterales; Asteraceae; Asteroideae; Heliantheae alliance; Eupatorieae; Ageratum		NCBI Virus, RefSeq
2010317	Ageratum yellow vein Sri Lanka betasatellite	Viruses; Tolecusatellitidae; Betasatellite	NC_043429				44560	Ageratum yellow vein virus	Viruses; Monodnaviria; Shotokuvirae; Cressdnaviricota; Repensiviricetes; Geplafuvirales; Geminiviridae; Begomovirus	15168205	Literature
2010317	Ageratum yellow vein Sri Lanka betasatellite	Viruses; Tolecusatellitidae; Betasatellite	NC_043429				68299	Ageratum conyzoides	Eukaryota; Viridiplantae; Streptophyta; Streptophytina; Embryophyta; Tracheophyta; Euphyllophyta; Spermatophyta; Magnoliopsida; Mesangiospermae; eudicotyledons; Gunneridae; Pentapetalae; asterids; campanulids; Asterales; Asteraceae; Asteroideae; Heliantheae alliance; Eupatorieae; Ageratum	15168205	Literature, NCBI Virus, RefSeq
222079	Ageratum yellow vein Sri Lanka virus	Viruses; Monodnaviria; Shotokuvirae; Cressdnaviricota; Repensiviricetes; Geplafuvirales; Geminiviridae; Begomovirus	NC_002981				4100	Nicotiana benthamiana	Eukaryota; Viridiplantae; Streptophyta; Streptophytina; Embryophyta; Tracheophyta; Euphyllophyta; Spermatophyta; Magnoliopsida; Mesangiospermae; eudicotyledons; Gunneridae; Pentapetalae; asterids; lamiids; Solanales; Solanaceae; Nicotianoideae; Nicotianeae; Nicotiana	11853400	Literature
222079	Ageratum yellow vein Sri Lanka virus	Viruses; Monodnaviria; Shotokuvirae; Cressdnaviricota; Repensiviricetes; Geplafuvirales; Geminiviridae; Begomovirus	NC_002981				68299	Ageratum conyzoides	Eukaryota; Viridiplantae; Streptophyta; Streptophytina; Embryophyta; Tracheophyta; Euphyllophyta; Spermatophyta; Magnoliopsida; Mesangiospermae; eudicotyledons; Gunneridae; Pentapetalae; asterids; campanulids; Asterales; Asteraceae; Asteroideae; Heliantheae alliance; Eupatorieae; Ageratum	11853400	Literature
222441	Ageratum yellow vein Taiwan virus	Viruses; Monodnaviria; Shotokuvirae; Cressdnaviricota; Repensiviricetes; Geplafuvirales; Geminiviridae; Begomovirus; unclassified Begomovirus	NC_004627				68299	Ageratum conyzoides	Eukaryota; Viridiplantae; Streptophyta; Streptophytina; Embryophyta; Tracheophyta; Euphyllophyta; Spermatophyta; Magnoliopsida; Mesangiospermae; eudicotyledons; Gunneridae; Pentapetalae; asterids; campanulids; Asterales; Asteraceae; Asteroideae; Heliantheae alliance; Eupatorieae; Ageratum		NCBI Virus, RefSeq
44560	Ageratum yellow vein virus	Viruses; Monodnaviria; Shotokuvirae; Cressdnaviricota; Repensiviricetes; Geplafuvirales; Geminiviridae; Begomovirus	NC_004626				3885	Phaseolus vulgaris	Eukaryota; Viridiplantae; Streptophyta; Streptophytina; Embryophyta; Tracheophyta; Euphyllophyta; Spermatophyta; Magnoliopsida; Mesangiospermae; eudicotyledons; Gunneridae; Pentapetalae; rosids; fabids; Fabales; Fabaceae; Papilionoideae; 50 kb inversion clade; NPAAA clade; indigoferoid/millettioid clade; Phaseoleae; Phaseolus	8847495	Literature
44560	Ageratum yellow vein virus	Viruses; Monodnaviria; Shotokuvirae; Cressdnaviricota; Repensiviricetes; Geplafuvirales; Geminiviridae; Begomovirus	NC_027040				4071	Capsicum	Eukaryota; Viridiplantae; Streptophyta; Streptophytina; Embryophyta; Tracheophyta; Euphyllophyta; Spermatophyta; Magnoliopsida; Mesangiospermae; eudicotyledons; Gunneridae; Pentapetalae; asterids; lamiids; Solanales; Solanaceae; Solanoideae; Capsiceae		Literature
44560	Ageratum yellow vein virus	Viruses; Monodnaviria; Shotokuvirae; Cressdnaviricota; Repensiviricetes; Geplafuvirales; Geminiviridae; Begomovirus	NC_004626, NC_027040				4081	Solanum lycopersicum	Eukaryota; Viridiplantae; Streptophyta; Streptophytina; Embryophyta; Tracheophyta; Euphyllophyta; Spermatophyta; Magnoliopsida; Mesangiospermae; eudicotyledons; Gunneridae; Pentapetalae; asterids; lamiids; Solanales; Solanaceae; Solanoideae; Solaneae; Solanum; Solanum subgen. Lycopersicon	8847495	Literature, NCBI Virus, RefSeq
44560	Ageratum yellow vein virus	Viruses; Monodnaviria; Shotokuvirae; Cressdnaviricota; Repensiviricetes; Geplafuvirales; Geminiviridae; Begomovirus	NC_004626				4100	Nicotiana benthamiana	Eukaryota; Viridiplantae; Streptophyta; Streptophytina; Embryophyta; Tracheophyta; Euphyllophyta; Spermatophyta; Magnoliopsida; Mesangiospermae; eudicotyledons; Gunneridae; Pentapetalae; asterids; lamiids; Solanales; Solanaceae; Nicotianoideae; Nicotianeae; Nicotiana	8847495	Literature
44560	Ageratum yellow vein virus	Viruses; Monodnaviria; Shotokuvirae; Cressdnaviricota; Repensiviricetes; Geplafuvirales; Geminiviridae; Begomovirus	NC_004626				68299	Ageratum conyzoides	Eukaryota; Viridiplantae; Streptophyta; Streptophytina; Embryophyta; Tracheophyta; Euphyllophyta; Spermatophyta; Magnoliopsida; Mesangiospermae; eudicotyledons; Gunneridae; Pentapetalae; asterids; campanulids; Asterales; Asteraceae; Asteroideae; Heliantheae alliance; Eupatorieae; Ageratum	8847495	Literature
501251	Ageratum yellow vein virus - [G129]	Viruses; Monodnaviria; Shotokuvirae; Cressdnaviricota; Repensiviricetes; Geplafuvirales; Geminiviridae; Begomovirus; Ageratum yellow vein virus	AM940137				50207	Sonchus oleraceus	Eukaryota; Viridiplantae; Streptophyta; Streptophytina; Embryophyta; Tracheophyta; Euphyllophyta; Spermatophyta; Magnoliopsida; Mesangiospermae; eudicotyledons; Gunneridae; Pentapetalae; asterids; campanulids; Asterales; Asteraceae; Cichorioideae; Cichorieae; Hyoseridinae; Sonchus		Literature, RefSeq
446569	Ageratum yellow vein virus satellite DNA beta-[Ishigaki]	Viruses; Tolecusatellitidae; Betasatellite; Ageratum yellow vein betasatellite	AB306522				4081	Solanum lycopersicum	Eukaryota; Viridiplantae; Streptophyta; Streptophytina; Embryophyta; Tracheophyta; Euphyllophyta; Spermatophyta; Magnoliopsida; Mesangiospermae; eudicotyledons; Gunneridae; Pentapetalae; asterids; lamiids; Solanales; Solanaceae; Solanoideae; Solaneae; Solanum; Solanum subgen. Lycopersicon		Literature
446569	Ageratum yellow vein virus satellite DNA beta-[Ishigaki]	Viruses; Tolecusatellitidae; Betasatellite; Ageratum yellow vein betasatellite	AB306522				7038	Bemisia tabaci	Eukaryota; Opisthokonta; Metazoa; Eumetazoa; Bilateria; Protostomia; Ecdysozoa; Panarthropoda; Arthropoda; Mandibulata; Pancrustacea; Hexapoda; Insecta; Dicondylia; Pterygota; Neoptera; Paraneoptera; Hemiptera; Sternorrhyncha; Aleyrodoidea; Aleyrodidae; Aleyrodinae; Bemisia		Literature
446569	Ageratum yellow vein virus satellite DNA beta-[Ishigaki]	Viruses; Tolecusatellitidae; Betasatellite; Ageratum yellow vein betasatellite	AB306522				68299	Ageratum conyzoides	Eukaryota; Viridiplantae; Streptophyta; Streptophytina; Embryophyta; Tracheophyta; Euphyllophyta; Spermatophyta; Magnoliopsida; Mesangiospermae; eudicotyledons; Gunneridae; Pentapetalae; asterids; campanulids; Asterales; Asteraceae; Asteroideae; Heliantheae alliance; Eupatorieae; Ageratum		Literature
446569	Ageratum yellow vein virus satellite DNA beta-[Ishigaki]	Viruses; Tolecusatellitidae; Betasatellite; Ageratum yellow vein betasatellite	AB306522				446318	Ageratum yellow vein virus-Ishigaki	Viruses; Monodnaviria; Shotokuvirae; Cressdnaviricota; Repensiviricetes; Geplafuvirales; Geminiviridae; Begomovirus		Literature
446318	Ageratum yellow vein virus-Ishigaki	Viruses; Monodnaviria; Shotokuvirae; Cressdnaviricota; Repensiviricetes; Geplafuvirales; Geminiviridae; Begomovirus; Ageratum yellow vein virus	AB306314				4081	Solanum lycopersicum	Eukaryota; Viridiplantae; Streptophyta; Streptophytina; Embryophyta; Tracheophyta; Euphyllophyta; Spermatophyta; Magnoliopsida; Mesangiospermae; eudicotyledons; Gunneridae; Pentapetalae; asterids; lamiids; Solanales; Solanaceae; Solanoideae; Solaneae; Solanum; Solanum subgen. Lycopersicon		Literature
446318	Ageratum yellow vein virus-Ishigaki	Viruses; Monodnaviria; Shotokuvirae; Cressdnaviricota; Repensiviricetes; Geplafuvirales; Geminiviridae; Begomovirus; Ageratum yellow vein virus	AB306314				68299	Ageratum conyzoides	Eukaryota; Viridiplantae; Streptophyta; Streptophytina; Embryophyta; Tracheophyta; Euphyllophyta; Spermatophyta; Magnoliopsida; Mesangiospermae; eudicotyledons; Gunneridae; Pentapetalae; asterids; campanulids; Asterales; Asteraceae; Asteroideae; Heliantheae alliance; Eupatorieae; Ageratum		Literature
683735	Aggregatibacter phage S1249	Viruses; Duplodnaviria; Heunggongvirae; Uroviricota; Caudoviricetes; Caudovirales; Myoviridae; unclassified Myoviridae	NC_013597				668336	Aggregatibacter actinomycetemcomitans D11S-1	Bacteria; Proteobacteria; Gammaproteobacteria; Pasteurellales; Pasteurellaceae; Aggregatibacter; Aggregatibacter actinomycetemcomitans		NCBI Virus, RefSeq
1512278	Aglaonema bacilliform virus	Viruses; Riboviria; Pararnavirae; Artverviricota; Revtraviricetes; Ortervirales; Caulimoviridae; Badnavirus	NC_055236				174182	Aglaonema modestum	Eukaryota; Viridiplantae; Streptophyta; Streptophytina; Embryophyta; Tracheophyta; Euphyllophyta; Spermatophyta; Magnoliopsida; Mesangiospermae; Liliopsida; Alismatales; Araceae; Philodendroideae; Aglaonemateae; Aglaonema	31679082	Literature, NCBI Virus, RefSeq
1161931	Agrobacterium phage 7-7-1	Viruses; Duplodnaviria; Heunggongvirae; Uroviricota; Caudoviricetes; Caudovirales; Myoviridae; Schmittlotzvirus; Schmittlotzvirus sv771	NC_019519				1183401	Agrobacterium fabacearum	Bacteria; Proteobacteria; Alphaproteobacteria; Hyphomicrobiales; Rhizobiaceae; Agrobacterium; Agrobacterium tumefaciens complex	22650361	Literature, RefSeq
2024261	Agrobacterium phage Atu_ph02	Viruses; Duplodnaviria; Heunggongvirae; Uroviricota; Caudoviricetes; Caudovirales; Autographiviridae; Atuphduovirus; Atuphduovirus atuph02	NC_047845				358	Agrobacterium tumefaciens	Bacteria; Proteobacteria; Alphaproteobacteria; Hyphomicrobiales; Rhizobiaceae; Agrobacterium; Agrobacterium tumefaciens complex	28970228	Literature, RefSeq
2024262	Agrobacterium phage Atu_ph03	Viruses; Duplodnaviria; Heunggongvirae; Uroviricota; Caudoviricetes; Caudovirales; Autographiviridae; Atuphduovirus; Atuphduovirus atuph03	NC_047846				358	Agrobacterium tumefaciens	Bacteria; Proteobacteria; Alphaproteobacteria; Hyphomicrobiales; Rhizobiaceae; Agrobacterium; Agrobacterium tumefaciens complex	28970228	Literature, RefSeq
2024264	Agrobacterium phage Atu_ph07	Viruses; Duplodnaviria; Heunggongvirae; Uroviricota; Caudoviricetes; Caudovirales; Myoviridae; Polybotosvirus; Polybotosvirus Atuph07	NC_042013				358	Agrobacterium tumefaciens	Bacteria; Proteobacteria; Alphaproteobacteria; Hyphomicrobiales; Rhizobiaceae; Agrobacterium; Agrobacterium tumefaciens complex	30154772	Literature, RefSeq
2723769	Agrobacterium phage OLIVR1	Viruses; Duplodnaviria; Heunggongvirae; Uroviricota; Caudoviricetes; Caudovirales; Schitoviridae; unclassified Schitoviridae	NC_055840				1183400	Agrobacterium tumefaciens complex	Bacteria; Proteobacteria; Alphaproteobacteria; Hyphomicrobiales; Rhizobiaceae; Agrobacterium
2723773	Agrobacterium phage OLIVR5	Viruses; Duplodnaviria; Heunggongvirae; Uroviricota; Caudoviricetes; Caudovirales; Ackermannviridae; unclassified Ackermannviridae	NC_055841				1183400	Agrobacterium tumefaciens complex	Bacteria; Proteobacteria; Alphaproteobacteria; Hyphomicrobiales; Rhizobiaceae; Agrobacterium
41763	Agropyron mosaic virus	Viruses; Riboviria; Orthornavirae; Pisuviricota; Stelpaviricetes; Patatavirales; Potyviridae; Rymovirus	NC_005903	T40167			4565	Triticum aestivum	Eukaryota; Viridiplantae; Streptophyta; Streptophytina; Embryophyta; Tracheophyta; Euphyllophyta; Spermatophyta; Magnoliopsida; Mesangiospermae; Liliopsida; Petrosaviidae; commelinids; Poales; Poaceae; BOP clade; Pooideae; Triticeae; Triticinae; Triticum	15449142	Literature
41763	Agropyron mosaic virus	Viruses; Riboviria; Orthornavirae; Pisuviricota; Stelpaviricetes; Patatavirales; Potyviridae; Rymovirus	NC_005903	T40167			52152	Elymus repens	Eukaryota; Viridiplantae; Streptophyta; Streptophytina; Embryophyta; Tracheophyta; Euphyllophyta; Spermatophyta; Magnoliopsida; Mesangiospermae; Liliopsida; Petrosaviidae; commelinids; Poales; Poaceae; BOP clade; Pooideae; Triticeae; Hordeinae; Elymus	15449142	Literature
208013	Agrotis ipsilon multiple nucleopolyhedrovirus	Viruses; Naldaviricetes; Lefavirales; Baculoviridae; Alphabaculovirus	NC_011345				56364	Agrotis ipsilon	Eukaryota; Opisthokonta; Metazoa; Eumetazoa; Bilateria; Protostomia; Ecdysozoa; Panarthropoda; Arthropoda; Mandibulata; Pancrustacea; Hexapoda; Insecta; Dicondylia; Pterygota; Neoptera; Endopterygota; Amphiesmenoptera; Lepidoptera; Glossata; Neolepidoptera; Heteroneura; Ditrysia; Obtectomera; Noctuoidea; Noctuidae; Noctuinae; Noctuini; Agrotis
10464	Agrotis segetum granulovirus	Viruses; Naldaviricetes; Lefavirales; Baculoviridae; Betabaculovirus	NC_039213				47767	Agrotis segetum	Eukaryota; Opisthokonta; Metazoa; Eumetazoa; Bilateria; Protostomia; Ecdysozoa; Panarthropoda; Arthropoda; Mandibulata; Pancrustacea; Hexapoda; Insecta; Dicondylia; Pterygota; Neoptera; Endopterygota; Amphiesmenoptera; Lepidoptera; Glossata; Neolepidoptera; Heteroneura; Ditrysia; Obtectomera; Noctuoidea; Noctuidae; Noctuinae; Noctuini; Agrotis	28442399	Literature, NCBI Virus, RefSeq, UniProt
1962501	Agrotis segetum nucleopolyhedrovirus A	Viruses; Naldaviricetes; Lefavirales; Baculoviridae; Alphabaculovirus	NC_007921				7088	Lepidoptera	Eukaryota; Opisthokonta; Metazoa; Eumetazoa; Bilateria; Protostomia; Ecdysozoa; Panarthropoda; Arthropoda; Mandibulata; Pancrustacea; Hexapoda; Insecta; Dicondylia; Pterygota; Neoptera; Endopterygota; Amphiesmenoptera		UniProt
1580580	Agrotis segetum nucleopolyhedrovirus B	Viruses; Naldaviricetes; Lefavirales; Baculoviridae; Alphabaculovirus	NC_025960				47767	Agrotis segetum	Eukaryota; Opisthokonta; Metazoa; Eumetazoa; Bilateria; Protostomia; Ecdysozoa; Panarthropoda; Arthropoda; Mandibulata; Pancrustacea; Hexapoda; Insecta; Dicondylia; Pterygota; Neoptera; Endopterygota; Amphiesmenoptera; Lepidoptera; Glossata; Neolepidoptera; Heteroneura; Ditrysia; Obtectomera; Noctuoidea; Noctuidae; Noctuinae; Noctuini; Agrotis		NCBI Virus, RefSeq
1006583	Aguacate virus	Viruses; Riboviria; Orthornavirae; Negarnaviricota; Polyploviricotina; Ellioviricetes; Bunyavirales; Phenuiviridae; Phlebovirus; Aguacate phlebovirus	NC_015450, NC_015451, NC_015452				7199	Lutzomyia	Eukaryota; Opisthokonta; Metazoa; Eumetazoa; Bilateria; Protostomia; Ecdysozoa; Panarthropoda; Arthropoda; Mandibulata; Pancrustacea; Hexapoda; Insecta; Dicondylia; Pterygota; Neoptera; Endopterygota; Diptera; Nematocera; Psychodomorpha; Psychodoidea; Psychodidae; Phlebotominae		RefSeq
1006583	Aguacate virus	Viruses; Riboviria; Orthornavirae; Negarnaviricota; Polyploviricotina; Ellioviricetes; Bunyavirales; Phenuiviridae; Phlebovirus; Aguacate phlebovirus	NC_015450, NC_015451, NC_015452				252607	Lutzomyia	Eukaryota; Opisthokonta; Metazoa; Eumetazoa; Bilateria; Protostomia; Ecdysozoa; Panarthropoda; Arthropoda; Mandibulata; Pancrustacea; Hexapoda; Insecta; Dicondylia; Pterygota; Neoptera; Endopterygota; Diptera; Nematocera; Psychodomorpha; Psychodoidea; Psychodidae; Phlebotominae; Lutzomyia		RefSeq
1313215	Aichi virus 1	Viruses; Riboviria; Orthornavirae; Pisuviricota; Pisoniviricetes; Picornavirales; Picornaviridae; Kobuvirus; Aichivirus A	NC_001918				9606	Homo sapiens	Eukaryota; Opisthokonta; Metazoa; Eumetazoa; Bilateria; Deuterostomia; Chordata; Craniata; Vertebrata; Gnathostomata; Teleostomi; Euteleostomi; Sarcopterygii; Dipnotetrapodomorpha; Tetrapoda; Amniota; Mammalia; Theria; Eutheria; Boreoeutheria; Euarchontoglires; Primates; Haplorrhini; Simiiformes; Catarrhini; Hominoidea; Hominidae; Homininae; Homo		RefSeq
194965	Aichivirus B	Viruses; Riboviria; Orthornavirae; Pisuviricota; Pisoniviricetes; Picornavirales; Picornaviridae; Kobuvirus	NC_004421				9534	Chlorocebus aethiops	Eukaryota; Opisthokonta; Metazoa; Eumetazoa; Bilateria; Deuterostomia; Chordata; Craniata; Vertebrata; Gnathostomata; Teleostomi; Euteleostomi; Sarcopterygii; Dipnotetrapodomorpha; Tetrapoda; Amniota; Mammalia; Theria; Eutheria; Boreoeutheria; Euarchontoglires; Primates; Haplorrhini; Simiiformes; Catarrhini; Cercopithecoidea; Cercopithecidae; Cercopithecinae; Chlorocebus	14573811	Literature
194965	Aichivirus B	Viruses; Riboviria; Orthornavirae; Pisuviricota; Pisoniviricetes; Picornavirales; Picornaviridae; Kobuvirus	NC_004421				9606	Homo sapiens	Eukaryota; Opisthokonta; Metazoa; Eumetazoa; Bilateria; Deuterostomia; Chordata; Craniata; Vertebrata; Gnathostomata; Teleostomi; Euteleostomi; Sarcopterygii; Dipnotetrapodomorpha; Tetrapoda; Amniota; Mammalia; Theria; Eutheria; Boreoeutheria; Euarchontoglires; Primates; Haplorrhini; Simiiformes; Catarrhini; Hominoidea; Hominidae; Homininae; Homo	14573811	Literature
194965	Aichivirus B	Viruses; Riboviria; Orthornavirae; Pisuviricota; Pisoniviricetes; Picornavirales; Picornaviridae; Kobuvirus	NC_004421				9913	Bos taurus	Eukaryota; Opisthokonta; Metazoa; Eumetazoa; Bilateria; Deuterostomia; Chordata; Craniata; Vertebrata; Gnathostomata; Teleostomi; Euteleostomi; Sarcopterygii; Dipnotetrapodomorpha; Tetrapoda; Amniota; Mammalia; Theria; Eutheria; Boreoeutheria; Laurasiatheria; Artiodactyla; Ruminantia; Pecora; Bovidae; Bovinae; Bos	14573811	Literature, NCBI Virus
2016454	Ailuropoda melanoleuca papillomavirus 1	Viruses; Monodnaviria; Shotokuvirae; Cossaviricota; Papovaviricetes; Zurhausenvirales; Papillomaviridae; Firstpapillomavirinae; Omegapapillomavirus; Omegapapillomavirus 1	NC_035201				9646	Ailuropoda melanoleuca	Eukaryota; Opisthokonta; Metazoa; Eumetazoa; Bilateria; Deuterostomia; Chordata; Craniata; Vertebrata; Gnathostomata; Teleostomi; Euteleostomi; Sarcopterygii; Dipnotetrapodomorpha; Tetrapoda; Amniota; Mammalia; Theria; Eutheria; Boreoeutheria; Laurasiatheria; Carnivora; Caniformia; Ursidae; Ailuropoda	28780905	Literature
2016455	Ailuropoda melanoleuca papillomavirus 2	Viruses; Monodnaviria; Shotokuvirae; Cossaviricota; Papovaviricetes; Zurhausenvirales; Papillomaviridae; Firstpapillomavirinae; Omegapapillomavirus; Omegapapillomavirus 1	NC_035199				9646	Ailuropoda melanoleuca	Eukaryota; Opisthokonta; Metazoa; Eumetazoa; Bilateria; Deuterostomia; Chordata; Craniata; Vertebrata; Gnathostomata; Teleostomi; Euteleostomi; Sarcopterygii; Dipnotetrapodomorpha; Tetrapoda; Amniota; Mammalia; Theria; Eutheria; Boreoeutheria; Laurasiatheria; Carnivora; Caniformia; Ursidae; Ailuropoda	28780905	Literature
2016453	Ailuropoda melanoleuca papillomavirus 4	Viruses; Monodnaviria; Shotokuvirae; Cossaviricota; Papovaviricetes; Zurhausenvirales; Papillomaviridae; Firstpapillomavirinae; Dyonupapillomavirus; Dyonupapillomavirus 1	NC_035193				9646	Ailuropoda melanoleuca	Eukaryota; Opisthokonta; Metazoa; Eumetazoa; Bilateria; Deuterostomia; Chordata; Craniata; Vertebrata; Gnathostomata; Teleostomi; Euteleostomi; Sarcopterygii; Dipnotetrapodomorpha; Tetrapoda; Amniota; Mammalia; Theria; Eutheria; Boreoeutheria; Laurasiatheria; Carnivora; Caniformia; Ursidae; Ailuropoda	28780905	Literature
2016447	Aimelvirus 1	Viruses; Riboviria; Orthornavirae; Pisuviricota; Pisoniviricetes; Picornavirales; Picornaviridae; Ailurivirus; Ailurivirus A	NC_055161				1	root		28780905	Literature	Organismal	9646
2016448	Aimelvirus 2	Viruses; Riboviria; Orthornavirae; Pisuviricota; Pisoniviricetes; Picornavirales; Picornaviridae; unclassified Picornaviridae	NC_035198				9646	Ailuropoda melanoleuca	Eukaryota; Opisthokonta; Metazoa; Eumetazoa; Bilateria; Deuterostomia; Chordata; Craniata; Vertebrata; Gnathostomata; Teleostomi; Euteleostomi; Sarcopterygii; Dipnotetrapodomorpha; Tetrapoda; Amniota; Mammalia; Theria; Eutheria; Boreoeutheria; Laurasiatheria; Carnivora; Caniformia; Ursidae; Ailuropoda	28780905	Literature
11582	Aino virus	Viruses; Riboviria; Orthornavirae; Negarnaviricota; Polyploviricotina; Ellioviricetes; Bunyavirales; Peribunyaviridae; Orthobunyavirus; Aino orthobunyavirus	NC_018459, NC_018460, NC_018465				9913	Bos taurus	Eukaryota; Opisthokonta; Metazoa; Eumetazoa; Bilateria; Deuterostomia; Chordata; Craniata; Vertebrata; Gnathostomata; Teleostomi; Euteleostomi; Sarcopterygii; Dipnotetrapodomorpha; Tetrapoda; Amniota; Mammalia; Theria; Eutheria; Boreoeutheria; Laurasiatheria; Artiodactyla; Ruminantia; Pecora; Bovidae; Bovinae; Bos		UniProt
1692242	Aiptasia sp. sea anemone associated circular virus	Viruses; Monodnaviria; Shotokuvirae; Cressdnaviricota; Arfiviricetes; Cirlivirales; Circoviridae; unclassified Circoviridae	NC_027781				12922	Aiptasia	Eukaryota; Opisthokonta; Metazoa; Eumetazoa; Cnidaria; Anthozoa; Hexacorallia; Actiniaria; Aiptasiidae		NCBI Virus, RefSeq
2491018	Air potato virus 1	Viruses; Riboviria; Orthornavirae; Kitrinoviricota; Alsuviricetes; Martellivirales; Closteroviridae; Ampelovirus; Air potato ampelovirus 1	NC_055177				35874	Dioscorea bulbifera	Eukaryota; Viridiplantae; Streptophyta; Streptophytina; Embryophyta; Tracheophyta; Euphyllophyta; Spermatophyta; Magnoliopsida; Mesangiospermae; Liliopsida; Petrosaviidae; Dioscoreales; Dioscoreaceae; Dioscorea	30460477	Literature, RefSeq
70566	Akabane virus	Viruses; Riboviria; Orthornavirae; Negarnaviricota; Polyploviricotina; Ellioviricetes; Bunyavirales; Peribunyaviridae; Orthobunyavirus; Akabane orthobunyavirus	NC_009894, NC_009895, NC_009896				9913	Bos taurus	Eukaryota; Opisthokonta; Metazoa; Eumetazoa; Bilateria; Deuterostomia; Chordata; Craniata; Vertebrata; Gnathostomata; Teleostomi; Euteleostomi; Sarcopterygii; Dipnotetrapodomorpha; Tetrapoda; Amniota; Mammalia; Theria; Eutheria; Boreoeutheria; Laurasiatheria; Artiodactyla; Ruminantia; Pecora; Bovidae; Bovinae; Bos	17216138	Literature
70566	Akabane virus	Viruses; Riboviria; Orthornavirae; Negarnaviricota; Polyploviricotina; Ellioviricetes; Bunyavirales; Peribunyaviridae; Orthobunyavirus; Akabane orthobunyavirus	NC_009894, NC_009895, NC_009896				9925	Capra hircus	Eukaryota; Opisthokonta; Metazoa; Eumetazoa; Bilateria; Deuterostomia; Chordata; Craniata; Vertebrata; Gnathostomata; Teleostomi; Euteleostomi; Sarcopterygii; Dipnotetrapodomorpha; Tetrapoda; Amniota; Mammalia; Theria; Eutheria; Boreoeutheria; Laurasiatheria; Artiodactyla; Ruminantia; Pecora; Bovidae; Caprinae; Capra	17216138	Literature
70566	Akabane virus	Viruses; Riboviria; Orthornavirae; Negarnaviricota; Polyploviricotina; Ellioviricetes; Bunyavirales; Peribunyaviridae; Orthobunyavirus; Akabane orthobunyavirus	NC_009894, NC_009895, NC_009896				9940	Ovis aries	Eukaryota; Opisthokonta; Metazoa; Eumetazoa; Bilateria; Deuterostomia; Chordata; Craniata; Vertebrata; Gnathostomata; Teleostomi; Euteleostomi; Sarcopterygii; Dipnotetrapodomorpha; Tetrapoda; Amniota; Mammalia; Theria; Eutheria; Boreoeutheria; Laurasiatheria; Artiodactyla; Ruminantia; Pecora; Bovidae; Caprinae; Ovis	17216138	Literature
2200830	Akhmeta virus	Viruses; Varidnaviria; Bamfordvirae; Nucleocytoviricota; Pokkesviricetes; Chitovirales; Poxviridae; Chordopoxvirinae; Orthopoxvirus	NC_055230				9534	Chlorocebus aethiops	Eukaryota; Opisthokonta; Metazoa; Eumetazoa; Bilateria; Deuterostomia; Chordata; Craniata; Vertebrata; Gnathostomata; Teleostomi; Euteleostomi; Sarcopterygii; Dipnotetrapodomorpha; Tetrapoda; Amniota; Mammalia; Theria; Eutheria; Boreoeutheria; Euarchontoglires; Primates; Haplorrhini; Simiiformes; Catarrhini; Cercopithecoidea; Cercopithecidae; Cercopithecinae; Chlorocebus	31554682	Literature
2200830	Akhmeta virus	Viruses; Varidnaviria; Bamfordvirae; Nucleocytoviricota; Pokkesviricetes; Chitovirales; Poxviridae; Chordopoxvirinae; Orthopoxvirus	NC_055230				9606	Homo sapiens	Eukaryota; Opisthokonta; Metazoa; Eumetazoa; Bilateria; Deuterostomia; Chordata; Craniata; Vertebrata; Gnathostomata; Teleostomi; Euteleostomi; Sarcopterygii; Dipnotetrapodomorpha; Tetrapoda; Amniota; Mammalia; Theria; Eutheria; Boreoeutheria; Euarchontoglires; Primates; Haplorrhini; Simiiformes; Catarrhini; Hominoidea; Hominidae; Homininae; Homo	31554682	Literature, NCBI Virus, RefSeq
2200830	Akhmeta virus	Viruses; Varidnaviria; Bamfordvirae; Nucleocytoviricota; Pokkesviricetes; Chitovirales; Poxviridae; Chordopoxvirinae; Orthopoxvirus	NC_055230				54292	Apodemus flavicollis	Eukaryota; Opisthokonta; Metazoa; Eumetazoa; Bilateria; Deuterostomia; Chordata; Craniata; Vertebrata; Gnathostomata; Teleostomi; Euteleostomi; Sarcopterygii; Dipnotetrapodomorpha; Tetrapoda; Amniota; Mammalia; Theria; Eutheria; Boreoeutheria; Euarchontoglires; Glires; Rodentia; Myomorpha; Muroidea; Muridae; Murinae; Apodemus; Sylvaemus group	31554682	Literature
2200830	Akhmeta virus	Viruses; Varidnaviria; Bamfordvirae; Nucleocytoviricota; Pokkesviricetes; Chitovirales; Poxviridae; Chordopoxvirinae; Orthopoxvirus	NC_055230				134910	Apodemus uralensis	Eukaryota; Opisthokonta; Metazoa; Eumetazoa; Bilateria; Deuterostomia; Chordata; Craniata; Vertebrata; Gnathostomata; Teleostomi; Euteleostomi; Sarcopterygii; Dipnotetrapodomorpha; Tetrapoda; Amniota; Mammalia; Theria; Eutheria; Boreoeutheria; Euarchontoglires; Glires; Rodentia; Myomorpha; Muroidea; Muridae; Murinae; Apodemus; Sylvaemus group	31554682	Literature
2163422	Akodon montensis polyomavirus	Viruses; Monodnaviria; Shotokuvirae; Cossaviricota; Papovaviricetes; Sepolyvirales; Polyomaviridae; unclassified Polyomaviridae	NC_040715				106112	Akodon montensis	Eukaryota; Opisthokonta; Metazoa; Eumetazoa; Bilateria; Deuterostomia; Chordata; Craniata; Vertebrata; Gnathostomata; Teleostomi; Euteleostomi; Sarcopterygii; Dipnotetrapodomorpha; Tetrapoda; Amniota; Mammalia; Theria; Eutheria; Boreoeutheria; Euarchontoglires; Glires; Rodentia; Myomorpha; Muroidea; Cricetidae; Sigmodontinae; Akodon	29931397	Literature, NCBI Virus, RefSeq
11791	AKR (endogenous) murine leukemia virus	Viruses; Riboviria; Pararnavirae; Artverviricota; Revtraviricetes; Ortervirales; Retroviridae; Orthoretrovirinae; Gammaretrovirus; Murine leukemia virus	J01998				10090	Mus musculus	Eukaryota; Opisthokonta; Metazoa; Eumetazoa; Bilateria; Deuterostomia; Chordata; Craniata; Vertebrata; Gnathostomata; Teleostomi; Euteleostomi; Sarcopterygii; Dipnotetrapodomorpha; Tetrapoda; Amniota; Mammalia; Theria; Eutheria; Boreoeutheria; Euarchontoglires; Glires; Rodentia; Myomorpha; Muroidea; Muridae; Murinae; Mus; Mus	6319746	Literature, UniProt
1552846	Alajuela virus	Viruses; Riboviria; Orthornavirae; Negarnaviricota; Polyploviricotina; Ellioviricetes; Bunyavirales; Peribunyaviridae; Orthobunyavirus; Alajuela orthobunyavirus	NC_038715, NC_038716, NC_038717				139058	Aedeomyia squamipennis	Eukaryota; Opisthokonta; Metazoa; Eumetazoa; Bilateria; Protostomia; Ecdysozoa; Panarthropoda; Arthropoda; Mandibulata; Pancrustacea; Hexapoda; Insecta; Dicondylia; Pterygota; Neoptera; Endopterygota; Diptera; Nematocera; Culicomorpha; Culicoidea; Culicidae; Culicinae; Aedeomyiini; Aedeomyia	25414487	Literature, RefSeq
35252	Alcelaphine gammaherpesvirus 1	Viruses; Duplodnaviria; Heunggongvirae; Peploviricota; Herviviricetes; Herpesvirales; Herpesviridae; Gammaherpesvirinae; Macavirus	NC_002531				9913	Bos taurus	Eukaryota; Opisthokonta; Metazoa; Eumetazoa; Bilateria; Deuterostomia; Chordata; Craniata; Vertebrata; Gnathostomata; Teleostomi; Euteleostomi; Sarcopterygii; Dipnotetrapodomorpha; Tetrapoda; Amniota; Mammalia; Theria; Eutheria; Boreoeutheria; Laurasiatheria; Artiodactyla; Ruminantia; Pecora; Bovidae; Bovinae; Bos
35252	Alcelaphine gammaherpesvirus 1	Viruses; Duplodnaviria; Heunggongvirae; Peploviricota; Herviviricetes; Herpesvirales; Herpesviridae; Gammaherpesvirinae; Macavirus	NC_002531				9927	Connochaetes taurinus	Eukaryota; Opisthokonta; Metazoa; Eumetazoa; Bilateria; Deuterostomia; Chordata; Craniata; Vertebrata; Gnathostomata; Teleostomi; Euteleostomi; Sarcopterygii; Dipnotetrapodomorpha; Tetrapoda; Amniota; Mammalia; Theria; Eutheria; Boreoeutheria; Laurasiatheria; Artiodactyla; Ruminantia; Pecora; Bovidae; Alcelaphinae; Connochaetes		UniProt
35252	Alcelaphine gammaherpesvirus 1	Viruses; Duplodnaviria; Heunggongvirae; Peploviricota; Herviviricetes; Herpesvirales; Herpesviridae; Gammaherpesvirinae; Macavirus	NC_002531				101659	Connochaetes taurinus taurinus	Eukaryota; Opisthokonta; Metazoa; Eumetazoa; Bilateria; Deuterostomia; Chordata; Craniata; Vertebrata; Gnathostomata; Teleostomi; Euteleostomi; Sarcopterygii; Dipnotetrapodomorpha; Tetrapoda; Amniota; Mammalia; Theria; Eutheria; Boreoeutheria; Laurasiatheria; Artiodactyla; Ruminantia; Pecora; Bovidae; Alcelaphinae; Connochaetes; Connochaetes taurinus		NCBI Virus, RefSeq
138184	Alcelaphine gammaherpesvirus 2	Viruses; Duplodnaviria; Heunggongvirae; Peploviricota; Herviviricetes; Herpesvirales; Herpesviridae; Gammaherpesvirinae; Macavirus	NC_024382				59546	Damaliscus lunatus jimela	Eukaryota; Opisthokonta; Metazoa; Eumetazoa; Bilateria; Deuterostomia; Chordata; Craniata; Vertebrata; Gnathostomata; Teleostomi; Euteleostomi; Sarcopterygii; Dipnotetrapodomorpha; Tetrapoda; Amniota; Mammalia; Theria; Eutheria; Boreoeutheria; Laurasiatheria; Artiodactyla; Ruminantia; Pecora; Bovidae; Alcelaphinae; Damaliscus; Damaliscus lunatus		NCBI Virus, RefSeq
2219143	Alces alces faeces associated circular virus MP65	Viruses; Monodnaviria; Shotokuvirae; Cressdnaviricota; Repensiviricetes; Geplafuvirales; Genomoviridae; unclassified Genomoviridae	NC_040327				1	root		29879480	Literature	Organismal	9852
2219133	Alces alces faeces associated microvirus MP10 5560	Viruses; Monodnaviria; Sangervirae; Phixviricota; Malgrandaviricetes; Petitvirales; Microviridae; unclassified Microviridae	NC_040350				1	root		29879480	Literature	Organismal	9852
2219134	Alces alces faeces associated microvirus MP11 5517	Viruses; Monodnaviria; Sangervirae; Phixviricota; Malgrandaviricetes; Petitvirales; Microviridae; unclassified Microviridae	NC_040342				1	root		29879480	Literature	Organismal	9852
2219135	Alces alces faeces associated microvirus MP12 5423	Viruses; Monodnaviria; Sangervirae; Phixviricota; Malgrandaviricetes; Petitvirales; Microviridae; unclassified Microviridae	NC_040328				1	root		29879480	Literature	Organismal	9852
2219136	Alces alces faeces associated microvirus MP15 5067	Viruses; Monodnaviria; Sangervirae; Phixviricota; Malgrandaviricetes; Petitvirales; Microviridae; unclassified Microviridae	NC_040374				1	root		29879480	Literature	Organismal	9852
2219137	Alces alces faeces associated microvirus MP18 4940	Viruses; Monodnaviria; Sangervirae; Phixviricota; Malgrandaviricetes; Petitvirales; Microviridae; unclassified Microviridae	NC_040373				1	root		29879480	Literature	Organismal	9852
2219138	Alces alces faeces associated microvirus MP21 4718	Viruses; Monodnaviria; Sangervirae; Phixviricota; Malgrandaviricetes; Petitvirales; Microviridae; unclassified Microviridae	NC_040349				1	root		29879480	Literature	Organismal	9852
2219139	Alces alces faeces associated microvirus MP3 6497	Viruses; Monodnaviria; Sangervirae; Phixviricota; Malgrandaviricetes; Petitvirales; Microviridae; unclassified Microviridae	NC_040375				1	root		29879480	Literature	Organismal	9852
2219142	Alces alces faeces associated smacovirus MP78	Viruses; Monodnaviria; Shotokuvirae; Cressdnaviricota; Arfiviricetes; Cremevirales; Smacoviridae; Porprismacovirus; Porprismacovirus alecas1	NC_040359				1	root		29879480	Literature	Organismal	9852
2885846	Alces alces papillomavirus 1	Viruses; Monodnaviria; Shotokuvirae; Cossaviricota; Papovaviricetes; Zurhausenvirales; Papillomaviridae; Firstpapillomavirinae; Deltapapillomavirus; Deltapapillomavirus 1	NC_001524				9853	Alces alces alces	Eukaryota; Opisthokonta; Metazoa; Eumetazoa; Bilateria; Deuterostomia; Chordata; Craniata; Vertebrata; Gnathostomata; Teleostomi; Euteleostomi; Sarcopterygii; Dipnotetrapodomorpha; Tetrapoda; Amniota; Mammalia; Theria; Eutheria; Boreoeutheria; Laurasiatheria; Artiodactyla; Ruminantia; Pecora; Cervidae; Odocoileinae; Alces; Alces alces	3034730	Literature
1725367	Alcube virus	Viruses; Riboviria; Orthornavirae; Negarnaviricota; Polyploviricotina; Ellioviricetes; Bunyavirales; Phenuiviridae; Phlebovirus; Alcube phlebovirus	NC_055372, NC_055373, NC_055374				9534	Chlorocebus aethiops	Eukaryota; Opisthokonta; Metazoa; Eumetazoa; Bilateria; Deuterostomia; Chordata; Craniata; Vertebrata; Gnathostomata; Teleostomi; Euteleostomi; Sarcopterygii; Dipnotetrapodomorpha; Tetrapoda; Amniota; Mammalia; Theria; Eutheria; Boreoeutheria; Euarchontoglires; Primates; Haplorrhini; Simiiformes; Catarrhini; Cercopithecoidea; Cercopithecidae; Cercopithecinae; Chlorocebus	26497645	Literature
1725367	Alcube virus	Viruses; Riboviria; Orthornavirae; Negarnaviricota; Polyploviricotina; Ellioviricetes; Bunyavirales; Phenuiviridae; Phlebovirus; Alcube phlebovirus	NC_055372, NC_055373, NC_055374				13204	Phlebotomus perniciosus	Eukaryota; Opisthokonta; Metazoa; Eumetazoa; Bilateria; Protostomia; Ecdysozoa; Panarthropoda; Arthropoda; Mandibulata; Pancrustacea; Hexapoda; Insecta; Dicondylia; Pterygota; Neoptera; Endopterygota; Diptera; Nematocera; Psychodomorpha; Psychodoidea; Psychodidae; Phlebotominae; Phlebotomus; Larroussius	26497645	Literature, RefSeq
629726	Alenquer virus	Viruses; Riboviria; Orthornavirae; Negarnaviricota; Polyploviricotina; Ellioviricetes; Bunyavirales; Phenuiviridae; Phlebovirus; Alenquer phlebovirus	NC_055330, NC_055331, NC_055332				9606	Homo sapiens	Eukaryota; Opisthokonta; Metazoa; Eumetazoa; Bilateria; Deuterostomia; Chordata; Craniata; Vertebrata; Gnathostomata; Teleostomi; Euteleostomi; Sarcopterygii; Dipnotetrapodomorpha; Tetrapoda; Amniota; Mammalia; Theria; Eutheria; Boreoeutheria; Euarchontoglires; Primates; Haplorrhini; Simiiformes; Catarrhini; Hominoidea; Hominidae; Homininae; Homo	21289119	Literature, RefSeq
28314	Aleutian mink disease virus	Viruses; Monodnaviria; Shotokuvirae; Cossaviricota; Quintoviricetes; Piccovirales; Parvoviridae; Parvovirinae; Amdoparvovirus; Carnivore amdoparvovirus 1	NC_001662				9665	Mustela	Eukaryota; Opisthokonta; Metazoa; Eumetazoa; Bilateria; Deuterostomia; Chordata; Craniata; Vertebrata; Gnathostomata; Teleostomi; Euteleostomi; Sarcopterygii; Dipnotetrapodomorpha; Tetrapoda; Amniota; Mammalia; Theria; Eutheria; Boreoeutheria; Laurasiatheria; Carnivora; Caniformia; Mustelidae; Mustelinae		UniProt
998864	Alfalfa dwarf virus	Viruses; Riboviria; Orthornavirae; Negarnaviricota; Haploviricotina; Monjiviricetes; Mononegavirales; Rhabdoviridae; Betarhabdovirinae; Cytorhabdovirus; Cytorhabdovirus medicagonis	NC_028237				3879	Medicago sativa	Eukaryota; Viridiplantae; Streptophyta; Streptophytina; Embryophyta; Tracheophyta; Euphyllophyta; Spermatophyta; Magnoliopsida; Mesangiospermae; eudicotyledons; Gunneridae; Pentapetalae; rosids; fabids; Fabales; Fabaceae; Papilionoideae; 50 kb inversion clade; NPAAA clade; Hologalegina; IRL clade; Trifolieae; Medicago	26004251	Literature, RefSeq
1770265	Alfalfa enamovirus 1	Viruses; Riboviria; Orthornavirae; Pisuviricota; Pisoniviricetes; Sobelivirales; Solemoviridae; Enamovirus	NC_029993				3879	Medicago sativa	Eukaryota; Viridiplantae; Streptophyta; Streptophytina; Embryophyta; Tracheophyta; Euphyllophyta; Spermatophyta; Magnoliopsida; Mesangiospermae; eudicotyledons; Gunneridae; Pentapetalae; rosids; fabids; Fabales; Fabaceae; Papilionoideae; 50 kb inversion clade; NPAAA clade; Hologalegina; IRL clade; Trifolieae; Medicago	27068164	Literature, NCBI Virus, RefSeq
165250	Alfalfa latent virus	Viruses; Riboviria; Orthornavirae; Kitrinoviricota; Alsuviricetes; Tymovirales; Betaflexiviridae; Quinvirinae; Carlavirus; Pea streak virus	NC_026616				3879	Medicago sativa	Eukaryota; Viridiplantae; Streptophyta; Streptophytina; Embryophyta; Tracheophyta; Euphyllophyta; Spermatophyta; Magnoliopsida; Mesangiospermae; eudicotyledons; Gunneridae; Pentapetalae; rosids; fabids; Fabales; Fabaceae; Papilionoideae; 50 kb inversion clade; NPAAA clade; Hologalegina; IRL clade; Trifolieae; Medicago		RefSeq
1306546	Alfalfa leaf curl virus	Viruses; Monodnaviria; Shotokuvirae; Cressdnaviricota; Repensiviricetes; Geplafuvirales; Geminiviridae; Capulavirus	NC_027714				3879	Medicago sativa	Eukaryota; Viridiplantae; Streptophyta; Streptophytina; Embryophyta; Tracheophyta; Euphyllophyta; Spermatophyta; Magnoliopsida; Mesangiospermae; eudicotyledons; Gunneridae; Pentapetalae; rosids; fabids; Fabales; Fabaceae; Papilionoideae; 50 kb inversion clade; NPAAA clade; Hologalegina; IRL clade; Trifolieae; Medicago		NCBI Virus, RefSeq
12321	Alfalfa mosaic virus	Viruses; Riboviria; Orthornavirae; Kitrinoviricota; Alsuviricetes; Martellivirales; Bromoviridae; Alfamovirus	NC_001495, NC_002024, NC_002025	T40129			3827	Cicer arietinum	Eukaryota; Viridiplantae; Streptophyta; Streptophytina; Embryophyta; Tracheophyta; Euphyllophyta; Spermatophyta; Magnoliopsida; Mesangiospermae; eudicotyledons; Gunneridae; Pentapetalae; rosids; fabids; Fabales; Fabaceae; Papilionoideae; 50 kb inversion clade; NPAAA clade; Hologalegina; IRL clade; Cicereae; Cicer		UniProt
12321	Alfalfa mosaic virus	Viruses; Riboviria; Orthornavirae; Kitrinoviricota; Alsuviricetes; Martellivirales; Bromoviridae; Alfamovirus	NC_001495, NC_002024, NC_002025	T40129			3847	Glycine max	Eukaryota; Viridiplantae; Streptophyta; Streptophytina; Embryophyta; Tracheophyta; Euphyllophyta; Spermatophyta; Magnoliopsida; Mesangiospermae; eudicotyledons; Gunneridae; Pentapetalae; rosids; fabids; Fabales; Fabaceae; Papilionoideae; 50 kb inversion clade; NPAAA clade; indigoferoid/millettioid clade; Phaseoleae; Glycine; Glycine subgen. Soja		UniProt
12321	Alfalfa mosaic virus	Viruses; Riboviria; Orthornavirae; Kitrinoviricota; Alsuviricetes; Martellivirales; Bromoviridae; Alfamovirus	NC_001495, NC_002024, NC_002025	T40129			3864	Lens culinaris	Eukaryota; Viridiplantae; Streptophyta; Streptophytina; Embryophyta; Tracheophyta; Euphyllophyta; Spermatophyta; Magnoliopsida; Mesangiospermae; eudicotyledons; Gunneridae; Pentapetalae; rosids; fabids; Fabales; Fabaceae; Papilionoideae; 50 kb inversion clade; NPAAA clade; Hologalegina; IRL clade; Fabeae; Lens		UniProt
12321	Alfalfa mosaic virus	Viruses; Riboviria; Orthornavirae; Kitrinoviricota; Alsuviricetes; Martellivirales; Bromoviridae; Alfamovirus	NC_001495, NC_002024, NC_002025	T40129			3869	Lupinus	Eukaryota; Viridiplantae; Streptophyta; Streptophytina; Embryophyta; Tracheophyta; Euphyllophyta; Spermatophyta; Magnoliopsida; Mesangiospermae; eudicotyledons; Gunneridae; Pentapetalae; rosids; fabids; Fabales; Fabaceae; Papilionoideae; 50 kb inversion clade; genistoids sensu lato; core genistoids; Genisteae		UniProt
12321	Alfalfa mosaic virus	Viruses; Riboviria; Orthornavirae; Kitrinoviricota; Alsuviricetes; Martellivirales; Bromoviridae; Alfamovirus	NC_001495, NC_002024, NC_002025	T40129			3879	Medicago sativa	Eukaryota; Viridiplantae; Streptophyta; Streptophytina; Embryophyta; Tracheophyta; Euphyllophyta; Spermatophyta; Magnoliopsida; Mesangiospermae; eudicotyledons; Gunneridae; Pentapetalae; rosids; fabids; Fabales; Fabaceae; Papilionoideae; 50 kb inversion clade; NPAAA clade; Hologalegina; IRL clade; Trifolieae; Medicago		UniProt
12321	Alfalfa mosaic virus	Viruses; Riboviria; Orthornavirae; Kitrinoviricota; Alsuviricetes; Martellivirales; Bromoviridae; Alfamovirus	NC_001495, NC_002024, NC_002025	T40129			3885	Phaseolus vulgaris	Eukaryota; Viridiplantae; Streptophyta; Streptophytina; Embryophyta; Tracheophyta; Euphyllophyta; Spermatophyta; Magnoliopsida; Mesangiospermae; eudicotyledons; Gunneridae; Pentapetalae; rosids; fabids; Fabales; Fabaceae; Papilionoideae; 50 kb inversion clade; NPAAA clade; indigoferoid/millettioid clade; Phaseoleae; Phaseolus		UniProt
12321	Alfalfa mosaic virus	Viruses; Riboviria; Orthornavirae; Kitrinoviricota; Alsuviricetes; Martellivirales; Bromoviridae; Alfamovirus	NC_001495, NC_002024, NC_002025	T40129			3888	Pisum sativum	Eukaryota; Viridiplantae; Streptophyta; Streptophytina; Embryophyta; Tracheophyta; Euphyllophyta; Spermatophyta; Magnoliopsida; Mesangiospermae; eudicotyledons; Gunneridae; Pentapetalae; rosids; fabids; Fabales; Fabaceae; Papilionoideae; 50 kb inversion clade; NPAAA clade; Hologalegina; IRL clade; Fabeae; Pisum		UniProt
12321	Alfalfa mosaic virus	Viruses; Riboviria; Orthornavirae; Kitrinoviricota; Alsuviricetes; Martellivirales; Bromoviridae; Alfamovirus	NC_001495, NC_002024, NC_002025	T40129			3916	Vigna radiata var. radiata	Eukaryota; Viridiplantae; Streptophyta; Streptophytina; Embryophyta; Tracheophyta; Euphyllophyta; Spermatophyta; Magnoliopsida; Mesangiospermae; eudicotyledons; Gunneridae; Pentapetalae; rosids; fabids; Fabales; Fabaceae; Papilionoideae; 50 kb inversion clade; NPAAA clade; indigoferoid/millettioid clade; Phaseoleae; Vigna; Vigna radiata		UniProt
12321	Alfalfa mosaic virus	Viruses; Riboviria; Orthornavirae; Kitrinoviricota; Alsuviricetes; Martellivirales; Bromoviridae; Alfamovirus	NC_001495, NC_002024, NC_002025	T40129			3917	Vigna unguiculata	Eukaryota; Viridiplantae; Streptophyta; Streptophytina; Embryophyta; Tracheophyta; Euphyllophyta; Spermatophyta; Magnoliopsida; Mesangiospermae; eudicotyledons; Gunneridae; Pentapetalae; rosids; fabids; Fabales; Fabaceae; Papilionoideae; 50 kb inversion clade; NPAAA clade; indigoferoid/millettioid clade; Phaseoleae; Vigna		UniProt
12321	Alfalfa mosaic virus	Viruses; Riboviria; Orthornavirae; Kitrinoviricota; Alsuviricetes; Martellivirales; Bromoviridae; Alfamovirus	NC_001495, NC_002024, NC_002025	T40129			4045	Apium graveolens	Eukaryota; Viridiplantae; Streptophyta; Streptophytina; Embryophyta; Tracheophyta; Euphyllophyta; Spermatophyta; Magnoliopsida; Mesangiospermae; eudicotyledons; Gunneridae; Pentapetalae; asterids; campanulids; Apiales; Apiineae; Apiaceae; Apioideae; apioid superclade; Apieae; Apium		UniProt
12321	Alfalfa mosaic virus	Viruses; Riboviria; Orthornavirae; Kitrinoviricota; Alsuviricetes; Martellivirales; Bromoviridae; Alfamovirus	NC_001495, NC_002024, NC_002025	T40129			4072	Capsicum annuum	Eukaryota; Viridiplantae; Streptophyta; Streptophytina; Embryophyta; Tracheophyta; Euphyllophyta; Spermatophyta; Magnoliopsida; Mesangiospermae; eudicotyledons; Gunneridae; Pentapetalae; asterids; lamiids; Solanales; Solanaceae; Solanoideae; Capsiceae; Capsicum		UniProt
12321	Alfalfa mosaic virus	Viruses; Riboviria; Orthornavirae; Kitrinoviricota; Alsuviricetes; Martellivirales; Bromoviridae; Alfamovirus	NC_001495, NC_002024, NC_002025	T40129			4081	Solanum lycopersicum	Eukaryota; Viridiplantae; Streptophyta; Streptophytina; Embryophyta; Tracheophyta; Euphyllophyta; Spermatophyta; Magnoliopsida; Mesangiospermae; eudicotyledons; Gunneridae; Pentapetalae; asterids; lamiids; Solanales; Solanaceae; Solanoideae; Solaneae; Solanum; Solanum subgen. Lycopersicon		UniProt
12321	Alfalfa mosaic virus	Viruses; Riboviria; Orthornavirae; Kitrinoviricota; Alsuviricetes; Martellivirales; Bromoviridae; Alfamovirus	NC_001495, NC_002024, NC_002025	T40129			4097	Nicotiana tabacum	Eukaryota; Viridiplantae; Streptophyta; Streptophytina; Embryophyta; Tracheophyta; Euphyllophyta; Spermatophyta; Magnoliopsida; Mesangiospermae; eudicotyledons; Gunneridae; Pentapetalae; asterids; lamiids; Solanales; Solanaceae; Nicotianoideae; Nicotianeae; Nicotiana		UniProt
12321	Alfalfa mosaic virus	Viruses; Riboviria; Orthornavirae; Kitrinoviricota; Alsuviricetes; Martellivirales; Bromoviridae; Alfamovirus	NC_001495, NC_002024, NC_002025	T40129			4113	Solanum tuberosum	Eukaryota; Viridiplantae; Streptophyta; Streptophytina; Embryophyta; Tracheophyta; Euphyllophyta; Spermatophyta; Magnoliopsida; Mesangiospermae; eudicotyledons; Gunneridae; Pentapetalae; asterids; lamiids; Solanales; Solanaceae; Solanoideae; Solaneae; Solanum		UniProt
12321	Alfalfa mosaic virus	Viruses; Riboviria; Orthornavirae; Kitrinoviricota; Alsuviricetes; Martellivirales; Bromoviridae; Alfamovirus	NC_001495, NC_002024, NC_002025	T40129			4236	Lactuca sativa	Eukaryota; Viridiplantae; Streptophyta; Streptophytina; Embryophyta; Tracheophyta; Euphyllophyta; Spermatophyta; Magnoliopsida; Mesangiospermae; eudicotyledons; Gunneridae; Pentapetalae; asterids; campanulids; Asterales; Asteraceae; Cichorioideae; Cichorieae; Lactucinae; Lactuca		UniProt
12321	Alfalfa mosaic virus	Viruses; Riboviria; Orthornavirae; Kitrinoviricota; Alsuviricetes; Martellivirales; Bromoviridae; Alfamovirus	NC_001495, NC_002024, NC_002025	T40129			23113	Philadelphus	Eukaryota; Viridiplantae; Streptophyta; Streptophytina; Embryophyta; Tracheophyta; Euphyllophyta; Spermatophyta; Magnoliopsida; Mesangiospermae; eudicotyledons; Gunneridae; Pentapetalae; asterids; Cornales; Hydrangeaceae		UniProt
12321	Alfalfa mosaic virus	Viruses; Riboviria; Orthornavirae; Kitrinoviricota; Alsuviricetes; Martellivirales; Bromoviridae; Alfamovirus	NC_001495, NC_002024, NC_002025	T40129			35936	Lablab purpureus	Eukaryota; Viridiplantae; Streptophyta; Streptophytina; Embryophyta; Tracheophyta; Euphyllophyta; Spermatophyta; Magnoliopsida; Mesangiospermae; eudicotyledons; Gunneridae; Pentapetalae; rosids; fabids; Fabales; Fabaceae; Papilionoideae; 50 kb inversion clade; NPAAA clade; indigoferoid/millettioid clade; Phaseoleae; Lablab		UniProt
12321	Alfalfa mosaic virus	Viruses; Riboviria; Orthornavirae; Kitrinoviricota; Alsuviricetes; Martellivirales; Bromoviridae; Alfamovirus	NC_001495, NC_002024, NC_002025	T40129			41386	Caryopteris incana	Eukaryota; Viridiplantae; Streptophyta; Streptophytina; Embryophyta; Tracheophyta; Euphyllophyta; Spermatophyta; Magnoliopsida; Mesangiospermae; eudicotyledons; Gunneridae; Pentapetalae; asterids; lamiids; Lamiales; Lamiaceae; Ajugoideae; Ajugeae; Caryopteris		UniProt
12321	Alfalfa mosaic virus	Viruses; Riboviria; Orthornavirae; Kitrinoviricota; Alsuviricetes; Martellivirales; Bromoviridae; Alfamovirus	NC_001495, NC_002024, NC_002025	T40129			60916	Trifolium incarnatum	Eukaryota; Viridiplantae; Streptophyta; Streptophytina; Embryophyta; Tracheophyta; Euphyllophyta; Spermatophyta; Magnoliopsida; Mesangiospermae; eudicotyledons; Gunneridae; Pentapetalae; rosids; fabids; Fabales; Fabaceae; Papilionoideae; 50 kb inversion clade; NPAAA clade; Hologalegina; IRL clade; Trifolieae; Trifolium		UniProt
12321	Alfalfa mosaic virus	Viruses; Riboviria; Orthornavirae; Kitrinoviricota; Alsuviricetes; Martellivirales; Bromoviridae; Alfamovirus	NC_001495, NC_002024, NC_002025	T40129			83862	Astragalus glycyphyllos	Eukaryota; Viridiplantae; Streptophyta; Streptophytina; Embryophyta; Tracheophyta; Euphyllophyta; Spermatophyta; Magnoliopsida; Mesangiospermae; eudicotyledons; Gunneridae; Pentapetalae; rosids; fabids; Fabales; Fabaceae; Papilionoideae; 50 kb inversion clade; NPAAA clade; Hologalegina; IRL clade; Galegeae; Astragalus		UniProt
12321	Alfalfa mosaic virus	Viruses; Riboviria; Orthornavirae; Kitrinoviricota; Alsuviricetes; Martellivirales; Bromoviridae; Alfamovirus	NC_001495, NC_002024, NC_002025	T40129			85293	Viburnum opulus	Eukaryota; Viridiplantae; Streptophyta; Streptophytina; Embryophyta; Tracheophyta; Euphyllophyta; Spermatophyta; Magnoliopsida; Mesangiospermae; eudicotyledons; Gunneridae; Pentapetalae; asterids; campanulids; Dipsacales; Adoxaceae; Viburnum		UniProt
12321	Alfalfa mosaic virus	Viruses; Riboviria; Orthornavirae; Kitrinoviricota; Alsuviricetes; Martellivirales; Bromoviridae; Alfamovirus	NC_001495, NC_002024, NC_002025	T40129			145753	Malva parviflora	Eukaryota; Viridiplantae; Streptophyta; Streptophytina; Embryophyta; Tracheophyta; Euphyllophyta; Spermatophyta; Magnoliopsida; Mesangiospermae; eudicotyledons; Gunneridae; Pentapetalae; rosids; malvids; Malvales; Malvaceae; Malvoideae; Malva		UniProt
12321	Alfalfa mosaic virus	Viruses; Riboviria; Orthornavirae; Kitrinoviricota; Alsuviricetes; Martellivirales; Bromoviridae; Alfamovirus	NC_001495, NC_002024, NC_002025	T40129			157662	Teramnus repens	Eukaryota; Viridiplantae; Streptophyta; Streptophytina; Embryophyta; Tracheophyta; Euphyllophyta; Spermatophyta; Magnoliopsida; Mesangiospermae; eudicotyledons; Gunneridae; Pentapetalae; rosids; fabids; Fabales; Fabaceae; Papilionoideae; 50 kb inversion clade; NPAAA clade; indigoferoid/millettioid clade; Phaseoleae; Teramnus		UniProt
2170538	Alfalfa virus F	Viruses; Riboviria; Orthornavirae; Kitrinoviricota; Alsuviricetes; Tymovirales; Tymoviridae; Marafivirus	NC_040565				3879	Medicago sativa	Eukaryota; Viridiplantae; Streptophyta; Streptophytina; Embryophyta; Tracheophyta; Euphyllophyta; Spermatophyta; Magnoliopsida; Mesangiospermae; eudicotyledons; Gunneridae; Pentapetalae; rosids; fabids; Fabales; Fabaceae; Papilionoideae; 50 kb inversion clade; NPAAA clade; Hologalegina; IRL clade; Trifolieae; Medicago	30180217	Literature, NCBI Virus, RefSeq
1985968	Alfalfa virus S	Viruses; Riboviria; Orthornavirae; Kitrinoviricota; Alsuviricetes; Tymovirales; Alphaflexiviridae; Allexivirus	NC_034622				3879	Medicago sativa	Eukaryota; Viridiplantae; Streptophyta; Streptophytina; Embryophyta; Tracheophyta; Euphyllophyta; Spermatophyta; Magnoliopsida; Mesangiospermae; eudicotyledons; Gunneridae; Pentapetalae; rosids; fabids; Fabales; Fabaceae; Papilionoideae; 50 kb inversion clade; NPAAA clade; Hologalegina; IRL clade; Trifolieae; Medicago	28558046	Literature, NCBI Virus, RefSeq
44017	Alfuy virus	Viruses; Riboviria; Orthornavirae; Kitrinoviricota; Flasuviricetes; Amarillovirales; Flaviviridae; Flavivirus; Murray Valley encephalitis virus	AY898809				10090	Mus musculus	Eukaryota; Opisthokonta; Metazoa; Eumetazoa; Bilateria; Deuterostomia; Chordata; Craniata; Vertebrata; Gnathostomata; Teleostomi; Euteleostomi; Sarcopterygii; Dipnotetrapodomorpha; Tetrapoda; Amniota; Mammalia; Theria; Eutheria; Boreoeutheria; Euarchontoglires; Glires; Rodentia; Myomorpha; Muroidea; Muridae; Murinae; Mus; Mus	16432019	Literature
44017	Alfuy virus	Viruses; Riboviria; Orthornavirae; Kitrinoviricota; Flasuviricetes; Amarillovirales; Flaviviridae; Flavivirus; Murray Valley encephalitis virus	AY898809				121387	Centropus phasianinus	Eukaryota; Opisthokonta; Metazoa; Eumetazoa; Bilateria; Deuterostomia; Chordata; Craniata; Vertebrata; Gnathostomata; Teleostomi; Euteleostomi; Sarcopterygii; Dipnotetrapodomorpha; Tetrapoda; Amniota; Sauropsida; Sauria; Archelosauria; Archosauria; Dinosauria; Saurischia; Theropoda; Coelurosauria; Aves; Neognathae; Cuculiformes; Centropidae; Centropus	16432019	Literature
515575	Algerian watermelon mosaic virus	Viruses; Riboviria; Orthornavirae; Pisuviricota; Stelpaviricetes; Patatavirales; Potyviridae; Potyvirus	NC_010736				3660	Cucurbita	Eukaryota; Viridiplantae; Streptophyta; Streptophytina; Embryophyta; Tracheophyta; Euphyllophyta; Spermatophyta; Magnoliopsida; Mesangiospermae; eudicotyledons; Gunneridae; Pentapetalae; rosids; fabids; Cucurbitales; Cucurbitaceae; Cucurbiteae		NCBI Virus, RefSeq
172148	Alkhumra hemorrhagic fever virus	Viruses; Riboviria; Orthornavirae; Kitrinoviricota; Flasuviricetes; Amarillovirales; Flaviviridae; Flavivirus; Kyasanur Forest disease virus	JN860200	T40050	H01560	Alkhumra hemorrhagic fever	9534	Chlorocebus aethiops	Eukaryota; Opisthokonta; Metazoa; Eumetazoa; Bilateria; Deuterostomia; Chordata; Craniata; Vertebrata; Gnathostomata; Teleostomi; Euteleostomi; Sarcopterygii; Dipnotetrapodomorpha; Tetrapoda; Amniota; Mammalia; Theria; Eutheria; Boreoeutheria; Euarchontoglires; Primates; Haplorrhini; Simiiformes; Catarrhini; Cercopithecoidea; Cercopithecidae; Cercopithecinae; Chlorocebus	11554750, 17370534, 28456648	Literature
172148	Alkhumra hemorrhagic fever virus	Viruses; Riboviria; Orthornavirae; Kitrinoviricota; Flasuviricetes; Amarillovirales; Flaviviridae; Flavivirus; Kyasanur Forest disease virus	JN860200	T40050	H01560	Alkhumra hemorrhagic fever	9606	Homo sapiens	Eukaryota; Opisthokonta; Metazoa; Eumetazoa; Bilateria; Deuterostomia; Chordata; Craniata; Vertebrata; Gnathostomata; Teleostomi; Euteleostomi; Sarcopterygii; Dipnotetrapodomorpha; Tetrapoda; Amniota; Mammalia; Theria; Eutheria; Boreoeutheria; Euarchontoglires; Primates; Haplorrhini; Simiiformes; Catarrhini; Hominoidea; Hominidae; Homininae; Homo	11554750, 17370534, 28456648	Literature, RefSeq, UniProt
172148	Alkhumra hemorrhagic fever virus	Viruses; Riboviria; Orthornavirae; Kitrinoviricota; Flasuviricetes; Amarillovirales; Flaviviridae; Flavivirus; Kyasanur Forest disease virus	JN860200	T40050	H01560	Alkhumra hemorrhagic fever	9940	Ovis aries	Eukaryota; Opisthokonta; Metazoa; Eumetazoa; Bilateria; Deuterostomia; Chordata; Craniata; Vertebrata; Gnathostomata; Teleostomi; Euteleostomi; Sarcopterygii; Dipnotetrapodomorpha; Tetrapoda; Amniota; Mammalia; Theria; Eutheria; Boreoeutheria; Laurasiatheria; Artiodactyla; Ruminantia; Pecora; Bovidae; Caprinae; Ovis	11554750, 17370534, 28456648	Literature
172148	Alkhumra hemorrhagic fever virus	Viruses; Riboviria; Orthornavirae; Kitrinoviricota; Flasuviricetes; Amarillovirales; Flaviviridae; Flavivirus; Kyasanur Forest disease virus	JN860200	T40050	H01560	Alkhumra hemorrhagic fever	10090	Mus musculus	Eukaryota; Opisthokonta; Metazoa; Eumetazoa; Bilateria; Deuterostomia; Chordata; Craniata; Vertebrata; Gnathostomata; Teleostomi; Euteleostomi; Sarcopterygii; Dipnotetrapodomorpha; Tetrapoda; Amniota; Mammalia; Theria; Eutheria; Boreoeutheria; Euarchontoglires; Glires; Rodentia; Myomorpha; Muroidea; Muridae; Murinae; Mus; Mus	11554750, 17370534, 28456648	Literature
172148	Alkhumra hemorrhagic fever virus	Viruses; Riboviria; Orthornavirae; Kitrinoviricota; Flasuviricetes; Amarillovirales; Flaviviridae; Flavivirus; Kyasanur Forest disease virus	JN860200	T40050	H01560	Alkhumra hemorrhagic fever	10116	Rattus norvegicus	Eukaryota; Opisthokonta; Metazoa; Eumetazoa; Bilateria; Deuterostomia; Chordata; Craniata; Vertebrata; Gnathostomata; Teleostomi; Euteleostomi; Sarcopterygii; Dipnotetrapodomorpha; Tetrapoda; Amniota; Mammalia; Theria; Eutheria; Boreoeutheria; Euarchontoglires; Glires; Rodentia; Myomorpha; Muroidea; Muridae; Murinae; Rattus	11554750, 17370534, 28456648	Literature
[truncated: 17,631 more rows]

## Sheet: refseqBacteria
tax id	species name	accession.version	refseq release directory	refseq status	length
35	Corallococcus macrosporus	NC_015711.1	bacteria|complete	na	9003593
316	Stutzerimonas stutzeri	NC_015740.1	bacteria|complete	na	4547930
340	Xanthomonas campestris pv. campestris	NC_010688.1	bacteria|complete	na	5079002
813	Chlamydia trachomatis	NC_022106.1	bacteria|complete	na	1042619
[truncated: 3,583 more rows]

## Sheet: virus-host pairs
Virus accesion	Virus name	Bacteria name	Bacteria accession		Virus	Number of hosts	Number of accessions (genomes)		Bacteria	Number of viruses	Number of accessions (genomes)
[truncated: 1,046 more rows]

[truncated: 2 more sheets: acc-genera, predictions]
