# Supplementary material for: Comparative evaluation of bioinformatic tools for virus-host prediction and their application to a highly diverse community in the Cuatro Ciénegas Basin, Mexico
Source: PLoS One. 2024 Feb 1;19(2):e0291402. doi: 10.1371/journal.pone.0291402 (PMC10833507; doi:10.1371/journal.pone.0291402)
Supplement: S2 File — It includes viral and bacterial genomes in fasta format. It also contains files with predicted CRISPR arrays and spacers. (XLSX) [file pone.0291402.s002.xlsx]

## Sheet: Hoja1
S2 File is a zip compressed file available at https://doi.org/10.6084/m9.figshare.24649935.v2. It consists of five files:
bacteria_genomes.fasta - 133 bacteria genomes in fasta format
bacteria_arrays.gff - 86 arrays predicted by CRISPRDetect
bacteria_spacers.gff - 1349 spacers extracted by CrisprCustomDB (get_blast_tables.sh)
bacteria_spacers.fasta - 1349 spacers in fasta format
bacteria_viruses.fasta - 1029 bacteria virus genomes in fasta format
