# Supplementary material for: Comparative evaluation of bioinformatic tools for virus-host prediction and their application to a highly diverse community in the Cuatro Ciénegas Basin, Mexico
Source: PLoS One. 2024 Feb 1;19(2):e0291402. doi: 10.1371/journal.pone.0291402 (PMC10833507; doi:10.1371/journal.pone.0291402)
Supplement: S3 File — It includes metagenomic viral contigs and metagenome-assembled genomes in fasta format, as well as spacers needed to run predictions with BLAST and CrisprCustomDB and the host k-mer file needed to run predictions with PHP. (XLSX) [file pone.0291402.s003.xlsx]

## Sheet: Hoja1
S3 File is a zip compressed file available at https://doi.org/10.6084/m9.figshare.24649935.v2.
mags.fasta - MAGs from Archaean Domes
mags_taxonomy.tsv - MAGs taxonomy
mvcs.fasta - mVCs from Archaean Domes
CRISPR_blast
	spacers_2016_2020.fasta - CRISPR spacers detected by CRISPRCasTyper
custom
	crispr_arrays.gff - CRISPR arrays prdicted by CRISPRDetect
	crispr_spacers.gff - CRISPR spacers extracted by CrisprCustomDB (get_blast_tables.sh)
	crispr_spacers.fasta - CRISPR spacers in fasta format
php
	HostKmer.txt - MAGs k-mer profiles
