# Supplementary material for: Comparative evaluation of bioinformatic tools for virus-host prediction and their application to a highly diverse community in the Cuatro Ciénegas Basin, Mexico
Source: PLoS One. 2024 Feb 1;19(2):e0291402. doi: 10.1371/journal.pone.0291402 (PMC10833507; doi:10.1371/journal.pone.0291402)
Supplement: S4 File — It includes a table with contig information and host predictions. Contigs highlighted with beige backgrounds will likely represent the same virus according to their protein domain content and host prediction. A red line delimits unreliable predictions from predictions supported by only one method but with consistency between the predicted host biology and the virus source environment. Above the yellow line, predictions are supported by two methods. Above the green line, predictions are supported by three methods. (XLSX) [file pone.0291402.s004.xlsx]

## Sheet: Hoja1
Metagenome	Contig name	Short name	Size	Completeness	List of predicted HMMs	CRISPR	CrisprCustomDB	CrisprOpenDB	PHP	RaFAH	Host biology
C50	NODE_1_length_42463_cov_31.019534_cutoff_20_type_linears	C50N1L42	42463	Full-length	23S_rRNA_IVP BRCT Baseplate_J CLP_protease D5_N DNA_pol3_beta DUF2190 HTH_17 HTH_3 Minor_tail_Z Peptidase_S24 PhageMin_Tail Phage_GPD Phage_P2_GpU Phage_TAC_7 Phage_base_V Phage_integrase Phage_lysozyme Phage_portal_2 Phage_tube Pur_ac_phosph_N RVT_1 SSB Tail_P2_I Terminase_GpA zf-CHC2 zf-dskA_traR	d__Bacteria;p__Desulfobacterota;c__Desulfovibrionia;o__Desulfovibrionales;f__Desulfohalobiaceae;g__Desulfovermiculus;s__	NA	NA	d__Bacteria;p__Desulfobacterota;c__Desulfovibrionia;o__Desulfovibrionales;f__Desulfohalobiaceae;g__	Bacteria; Thermodesulfobacteriota; Desulfovibrionia; Desulfovibrionales; Desulfovibrionaceae; Desulfovibrio	Sulfate reduction; haloalkaline
M5	NODE_2_length_43874_cov_79.277025_cutoff_54_type_circular	M5N2L438	43874	Full-length	AAA_25 DUF4055 DUF4128 ERF GP3_package HTH_17 HTH_23 Holin_2-3 Peptidase_S24 Phage_Mu_F Phage_integrase Phage_tube_2 RVT_1 RecA_dep_nuc SLT SSB Terminase_3 YdaS_antitoxin YqaJ dUTPase zf-dskA_traR	d__Bacteria;p__Proteobacteria;c__Gammaproteobacteria;o__Nitrococcales;f__Halorhodospiraceae;g__Halorhodospira	d__Bacteria;p__Proteobacteria;c__Gammaproteobacteria;o__Nitrococcales;f__Halorhodospiraceae;g__Halorhodospira	NA	d__Bacteria;p__Proteobacteria;c__Gammaproteobacteria;o__Nitrococcales;f__Halorhodospiraceae;g__Halorhodospira	Bacteria; Pseudomonadota; Gammaproteobacteria; Pseudomonadales; Pseudomonadaceae; Pseudomonas	Halophilic
M6	NODE_1_length_43908_cov_85.795619_cutoff_54_type_circular	M6N1L439	43908	Full-length	AAA_25 DUF4055 DUF4128 ERF GP3_package HTH_17 HTH_23 Holin_2-3 Peptidase_S24 Phage_Mu_F Phage_integrase Phage_tube_2 RVT_1 RecA_dep_nuc SLT SSB Terminase_3 YdaS_antitoxin YqaJ dUTPase zf-dskA_traR	d__Bacteria;p__Proteobacteria;c__Gammaproteobacteria;o__Nitrococcales;f__Halorhodospiraceae;g__Halorhodospira	d__Bacteria;p__Proteobacteria;c__Gammaproteobacteria;o__Nitrococcales;f__Halorhodospiraceae;g__Halorhodospira	NA	d__Bacteria;p__Proteobacteria;c__Gammaproteobacteria;o__Nitrococcales;f__Halorhodospiraceae;g__Halorhodospira	Bacteria; Pseudomonadota; Gammaproteobacteria; Pseudomonadales; Pseudomonadaceae; Pseudomonas	Halophilic
C30	NODE_1_length_64430_cov_14.133757_cutoff_10_type_circular	C30N1L64	64430	Full-length	AAA Acetyltransf_1 DUF5675 ERF Hjc InPase LAGLIDADG_1 LAGLIDADG_2 Laminin_G_3 RNA_pol_A_CTD RRXRR ResIII SSB Terminase_2 Thymidylat_synt Toprim_3 VWA YqaJ	d__Bacteria;p__Proteobacteria;c__Gammaproteobacteria;o__Thiohalorhabdales/Thiohalospirales;f__Thiohalorhabdaceae/Thiohalospiraceae;g__Thiohalorhabdus/Thiohalospira	d__Bacteria;p__Proteobacteria;c__Gammaproteobacteria;o__Thiohalorhabdales;f__Thiohalorhabdaceae;g__Thiohalorhabdus; Criterion 3: Multiple hosts matching same number of regions. Host with spacer closest to the 5' end	NA	d__Bacteria;p__Proteobacteria;c__Gammaproteobacteria;o__Thiohalorhabdales;f__Thiohalorhabdaceae;g__Thiohalorhabdus	Bacteria; Pseudomonadota; Gammaproteobacteria; Vibrionales; Vibrionaceae; Vibrio	Hypersaline lake
C0	NODE_5_length_50610_cov_20.948735_cutoff_5_type_linears	C0N5L506	50610	Full-length	23S_rRNA_IVP CAP DNA_methylase DUF350 DUF4124 DnaB HDPD HTH_17 HTH_3 Metallophos MethyltransfD12 Minor_tail_Z NLPC_P60 Peptidase_S24 Peptidase_S49 PhageMin_Tail Phage_cap_E Phage_integrase Phage_portal_2 RVT_1 ResIII RusA SSB Terminase_GpA	d__Bacteria;p__Desulfobacterota;c__Desulfobacteria;o__Desulfobacterales;f__SURF-3;g__	NA	NA	d__Bacteria;p__Desulfobacterota;c__Desulfobacteria;o__Desulfobacterales;f__SURF-3;g__	Bacteria; Bacillota; Clostridia; Eubacteriales; Clostridiaceae; Clostridium	Sulfate reduction
M1	NODE_5_length_60786_cov_6.133055_cutoff_5_type_linears	M1N5L607	60786	Full-length	AAA_24 DEAD DNA_pol_A DUF3987 DUF4214 DUF551 DUF669 DUF935 GT-D Glycos_transf_1 Methyltransf_11 N6_N4_Mtase PDDEXK_1 ParBc Peptidase_S49 Phage_cap_E Pyr_excise RHH_1 Sigma70_r2 dCMP_cyt_deam_1 dUTPase	d__Bacteria;p__Desulfobacterota;c__Desulfobacteria;o__Desulfobacterales;f__SURF-3;g__;s__	d__Bacteria;p__Desulfobacterota;c__Desulfobacteria;o__Desulfobacterales;f__SURF-3;g__;s__	NA	NA	Bacteria; Pseudomonadota; Gammaproteobacteria; Alteromonadales; Pseudoalteromonadaceae; Pseudoalteromonas	Sulfate reduction
C0	NODE_1_length_39461_cov_45.003458_cutoff_42_type_circular	C0N1L394	39461	Full-length	CLP_protease D5_N DNA_pol3_beta DUF2190 DUF2341 HTH_17 HTH_3 Minor_tail_Z PP-binding PhageMin_Tail Phage_integrase Phage_lysozyme Phage_portal_2 Prim_Zn_Ribbon SSB Sigma70_r4 Terminase_GpA	d__Bacteria;p__Desulfobacterota;c__Desulfovibrionia;o__Desulfovibrionales;f__Desulfohalobiaceae;g__Desulfovermiculus;s__	NA	NA	d__Bacteria;p__Desulfobacterota;c__Desulfovibrionia;o__Desulfovibrionales;f__Desulfohalobiaceae;g__	Bacteria; Bacteroidota; Bacteroidia; Bacteroidales; Bacteroidaceae; Bacteroides	Sulfate reduction, haloalkaline
M4	NODE_1_length_64231_cov_24.449473_cutoff_10_type_circular	M4N1L642	64231	Full-length	AAA_16 AntA Bro-N Bro-N DNA_pol_A DUF2201_N DUF5664 DUF927 HNH_3 PDDEXK_1 PG_binding_1 Phage_integrase SNF2_N Thy1	d__Bacteria;p__Proteobacteria;c__Gammaproteobacteria;o__Chromatiales;f__Chromatiaceae;g__Halochromatium;s__	d__Bacteria;p__Proteobacteria;c__Gammaproteobacteria;o__Chromatiales;f__Chromatiaceae;g__Halochromatium;s__	d_Bacteria;p_Pseudomonadota;c_Betaproteobacteria;o_Nitrosomonadales;f_Thiobacillaceae;g_Thiobacillus	NA	Bacteria; Pseudomonadota; Betaproteobacteria; Neisseriales; Neisseriaceae; Kingella	Hypersaline microbial mat
C0	NODE_2_length_45847_cov_20.668504_cutoff_5_type_circular	C0N2L458	45847	Full-length	DUF4376 HTH_23 HTH_3 NRDD OrfB_Zn_ribbon PAPS_reduct Phage_capsid Phage_integrase Phage_portal_2 Prim-Pol RVT_1 SSB TMP_2 Terminase_GpA YdaS_antitoxin	NA	NA	d_Bacteria;c_Gammaproteobacteria;o_Oceanospirillales;f_Halomonadacea,g_Halomonas	d__Bacteria;c__Gammaproteobacteria;o__Chromatiales;f__Chromatiaceae;g__Halochromatium	Bacteria; Pseudomonadota; Betaproteobacteria; Rhodocyclales; Zoogloeaceae; Thauera	Hypersaline microbial mat
M5	NODE_6_length_41552_cov_26.743005_cutoff_10_type_linears	M5N6L415	41552	Full-length	AAA_24 CarboxypepD_reg DNA_pol_B_exo2 DUF4406 Helicase_C_2 N6_N4_Mtase Pyr_excise Transglut_core dUTPase zf-C2H2_6	NA	NA	NA	d__Archaea;c__Hadarchaeia;o__;f__;g__	Archaea; Euryarchaeota; Halobacteria; Halobacteriales; Haloarculaceae; Haloarcula	Archaea
M6	NODE_2_length_52409_cov_4.634750_cutoff_5_type_circular	M6N2L524	52409	Full-length	AAA_5 Hjc Laminin_G_3 Methyltransf_23 ParBc Peptidase_S78_2 Phage_portal Phage_tube_2 Terminase_3 VWA fn3 fn3	NA	NA	NA	d__Archaea;c__Halobacteria;o__Halobacteriales;f__Haloferacaceae;g__Halorubrum	Archaea; Euryarchaeota; Halobacteria; Halobacteriales; Haloarculaceae; Haloarcula	Archaea
M1	NODE_1_length_79019_cov_26.416443_cutoff_15_type_circular	M1N1L790	79019	Full-length	23S_rRNA_IVP 23S_rRNA_IVP AAA_23 Amidase_3 AntA Baseplate_J BetR Bro-N DUF1064 DUF1064 DUF2163 DUF2460 DUF2612 DUF2634 DUF3383 DUF3799 DUF5651 DUF739 DZR DnaB_2 GIY-YIG Glyco_hydro_108 Gp138_N HK97-gp10_like HNH HNH HNH_3 HTH_3 HTH_3 IstB_IS21 Lactamase_B_2 NLPC_P60 Peptidase_S24 Peptidase_S78 Phage-tail_3 Phage_GP20 Phage_Mu_F Phage_capsid Phage_holin_4_1 Phage_holin_4_1 Phage_integrase Phage_po…	NA	NA	d_Bacteria;p_Bacillota;c_Halanaerobiia,o_Halanaerobiales;f_Halanaerobiaceae;g_Halanaerobium	NA	Bacteria; Bacillota; Clostridia; Eubacteriales; Clostridiaceae; Clostridium	Haloalkaliphilic
D30	NODE_111_length_14048_cov_5.062280_cutoff_5_type_linears	D30N111L	14048	Full-length	DNA_pol_B_2 Laminin_G_3	NA	NA	NA	d__Archaea;c__Archaeoglobi;o__Archaeoglobales;f__Archaeoglobaceae;g__JdFR-22	Bacteria; Pseudomonadota; Gammaproteobacteria; Pseudomonadales; Pseudomonadaceae; Pseudomonas	Archaea
D30	NODE_2_length_48831_cov_6.604550_cutoff_0_type_circular	D30N2L48	48831	Full-length	AAA_24 DNA_ligase_OB_2 DNA_pol_A DUF3987 DUF5309 Epimerase Epimerase Glycos_transf_2 Glycos_transf_2 HIRAN LAGLIDADG_2 Methyltransf_23 N6_N4_Mtase PDDEXK_1 Pentapeptide Peptidase_M15_4 RCC1_2 SLT dCMP_cyt_deam_1	NA	NA	NA	d__Archaea;c__Bathyarchaeia;o__B26-1;f__SOJC01;g__	Bacteria; Bacillota; Negativicutes; Veillonellales; Veillonellaceae; Veillonella	Archaea
D30	NODE_115_length_13220_cov_7.609257_cutoff_5_type_linears	D30N115L	13220	Full-length	AAA DNA_pol_B_2	NA	NA	NA	d__Archaea;c__Nanoarchaeia;o__UBA583;f__;g__	Bacteria; Bacillota; Bacilli; Bacillales; Bacillaceae; Bacillus	Archaea
M4	NODE_1_length_42454_cov_7.179956_cutoff_0_type_circular	M4N1L424	42454	Full-length	DNA_pol_A DUF2312 DUF3854 DUF5664 Laminin_G_3 P22_CoatProtein P22_portal PDDEXK_1 Phage_lysozyme SNF2_N Trans_reg_C VRR_NUC	NA	NA	NA	d__Bacteria;c__Alphaproteobacteria;o__Rhizobiales;f__Rhodomicrobiaceae;g__Dichotomicrobium	Bacteria; Bacteroidota; Bacteroidia; Bacteroidales; Tannerellaceae; Parabacteroides	Thermohalophilic
D30	NODE_1_length_56803_cov_15.492801_cutoff_10_type_circular	D30N1L56	56803	Full-length	Amidase_2 DUF1249 DUF3168 DUF5653 DnaB_C Epimerase GIY-YIG Glycos_transf_2 HNH HNH HTH_26 Lar_restr_allev MgsA_C NHL Peptidase_S78 PhageMin_Tail Phage_Mu_F Phage_capsid Phage_portal Phg_2220_C Sulfotransfer_1 YopX	NA	NA	NA	d__Bacteria;c__Aminicenantia;o__Aminicenantales;f__Aminicenantaceae;g__	Bacteria; Bacillota; Clostridia; Eubacteriales; Clostridiaceae; Clostridium	Hydrothermal vents; groundwater
M3	NODE_8_length_36483_cov_6.129690_cutoff_5_type_linears	M3N8L364	36483	Full-length	AAA_31 HTH_23 HTH_31 Mu-like_gpT ParBc ParBc PhageMin_Tail Phage_Mu_F Phage_integrase Phage_integrase Phage_prot_Gp6 Sigma70_r2 Sipho_tail	NA	NA	NA	d__Bacteria;c__Anaerolineae;o__SBR1031;f__A4b;g__	Bacteria; Pseudomonadota; Gammaproteobacteria; Vibrionales; Vibrionaceae; Vibrio	Marine sediments
M1	NODE_5_length_60833_cov_5.310381_cutoff_5_type_circular	M1N5L608	60833	Full-length	DNA_ligase_A_M DNA_pol_A DUF3846 Glyco_transf_9 Glycos_transf_2 HTH_23 Laminin_G_3 MethyltransfD12 NYN P22_CoatProtein PDDEXK_1 ParBc ParBc PhageMin_Tail RNase_T Sulfotransfer_3 Terminase_GpA	NA	NA	NA	d__Bacteria;c__Anaerolineae;o__SBR1031;f__A4b;g__J038	Bacteria; Fusobacteriota; Fusobacteriia; Fusobacteriales; Fusobacteriaceae; Fusobacterium	Marine sediments
M5	NODE_3_length_64571_cov_11.528738_cutoff_5_type_circular	M5N3L645	64571	Full-length	AAA DHHA1 DNA_ligase_A_M DNA_pol_A DUF2201_N DUF4376 DUF927 Glycos_transf_2 HD_4 Helicase_C LAGLIDADG_2 PDDEXK_1 Peptidase_S8 Thioredoxin	NA	NA	NA	d__Bacteria;c__Anaerolineae;o__SBR1031;f__A4b;g__J038	Bacteria; Pseudomonadota; Betaproteobacteria; Neisseriales; Neisseriaceae; Kingella	Marine sediments
C50	NODE_2_length_80914_cov_16.413866_cutoff_0_type_circular	C50N2L80	80914	Full-length	5_3_exonuc_N AAA AAA_15 DNA_pol3_alpha DUF3150 DUF5309 DUF5662 DUF5675 DnaB_C Epimerase GDP_Man_Dehyd Glyoxalase_4 Lar_restr_allev MAM Metallophos Methyltransf_11 Methyltransf_24 NMN_transporter Radical_SAM RecA Rho_N SNF2_N Terminase_2 Thy1 Topoisom_I adh_short gp32	NA	NA	NA	d__Bacteria;c__Anaerolineae;o__SBR1031;f__A4b;g__J038	Bacteria; Pseudomonadota; Gammaproteobacteria; Vibrionales; Vibrionaceae; Vibrio	Marine sediments
D50	NODE_2_length_80914_cov_21.102999_cutoff_0_type_circular	D50N2L80	80914	Full-length	5_3_exonuc_N AAA AAA_15 DNA_pol3_alpha DUF3150 DUF5309 DUF5662 DUF5675 DnaB_C Epimerase GDP_Man_Dehyd Glyoxalase_4 Lar_restr_allev MAM Metallophos Methyltransf_11 Methyltransf_24 Radical_SAM RecA Rho_N SNF2_N Terminase_2 Thy1 Topoisom_I adh_short gp32	NA	NA	NA	d__Bacteria;c__Anaerolineae;o__SBR1031;f__A4b;g__J038	Bacteria; Pseudomonadota; Gammaproteobacteria; Vibrionales; Vibrionaceae; Vibrio	Marine sediments
M5	NODE_8_length_40405_cov_28.342445_cutoff_5_type_circular	M5N8L404	40405	Full-length	DNA_methylase DUF2163 HNH HNHc_6 HTH_3 HTH_36 NLPC_P60 PDDEXK_1 ParBc Peptidase_S78 Phage-tail_3 PhageMin_Tail Phage_capsid Phage_connect_1 Phage_min_tail Phage_portal RVT_1 Rad52_Rad22 RusA Spc7 Terminase_GpA YopX Zn-ribbon_8	NA	NA	NA	d__Bacteria;c__Bipolaricaulia;o__;f__;g__	Bacteria; Fusobacteriota; Fusobacteriia; Fusobacteriales; Leptotrichiaceae; Leptotrichia	Geothermal brine
M6	NODE_4_length_40405_cov_34.307091_cutoff_10_type_circular	M6N4L404	40405	Full-length	DNA_methylase DUF2163 HNH HNHc_6 HTH_3 HTH_36 NLPC_P60 PDDEXK_1 ParBc Peptidase_S78 Phage-tail_3 PhageMin_Tail Phage_capsid Phage_connect_1 Phage_min_tail Phage_portal RVT_1 Rad52_Rad22 RusA Spc7 Terminase_GpA YopX Zn-ribbon_8	NA	NA	NA	d__Bacteria;c__Bipolaricaulia;o__;f__;g__	Bacteria; Fusobacteriota; Fusobacteriia; Fusobacteriales; Leptotrichiaceae; Leptotrichia	Geothermal brine
D30	NODE_50_length_36058_cov_5.844508_cutoff_5_type_linears	D30N50L3	36058	Full-length	AAA_24 Adenylsucc_synt DNA_pol_A Hydrolase_2 Laminin_G_3 MazE_antitoxin Minor_capsid_3 N6_N4_Mtase P22_CoatProtein PDDEXK_1 Peptidase_M15_3 PhageMin_Tail Phage_GP20 Phage_min_cap2 Phage_prot_Gp6 Prim-Pol Ribonuc_red_lgC SNF2_N Terminase_6 zf-like	NA	NA	NA	d__Bacteria;c__Bipolaricaulia;o__;f__;g__	Bacteria; Pseudomonadota; Gammaproteobacteria; Vibrionales; Vibrionaceae; Vibrio	Geothermal brine
C50	NODE_1_length_90473_cov_7.769973_cutoff_5_type_circular	C50N1L90	90473	Full-length	AAA_30 Amidase_2 DNA_pol_A DUF2828 DUF3799 DUF5662 DUF932 DnaB_C HATPase_c_3 Phage_holin_4_1 Polysacc_synt_4 ResIII SpoU_methylase Stealth_CR2 Thy1 UDG fn3	NA	NA	NA	d__Bacteria;c__Chitinivibrionia;o__Chitinivibrionales;f__;g__	Bacteria; Bacteroidota; Bacteroidia; Bacteroidales; Prevotellaceae; Prevotella	Haloalkaliphilic
M1	NODE_25_length_4627_cov_32.936889_cutoff_0_type_circular	M1N25L46	4627	Full-length	Chlamy_scaf Phage_F	NA	NA	NA	d__Bacteria;c__Chitinivibrionia;o__Chitinivibrionales;f__;g__	Bacteria; Chlamydiota; Chlamydiia; Chlamydiales; Chlamydiaceae; Chlamydia	Haloalkaliphilic
D30	NODE_6_length_39700_cov_6.053066_cutoff_0_type_circular	D30N6L39	39700	Full-length	AAA_17 Adenylsucc_synt DNA_pol3_alpha DnaB_C HD_2 Mtd_N PAPS_reduct Peptidase_S78 Phage_capsid Phage_portal RecA Terminase_3 dUTPase	NA	NA	NA	d__Bacteria;c__Chitinivibrionia;o__Chitinivibrionales;f__;g__	Bacteria; Pseudomonadota; Alphaproteobacteria; Sphingomonadales; Erythrobacteraceae; Porphyrobacter	Haloalkaliphilic
M1	NODE_22_length_26794_cov_10.205760_cutoff_5_type_linears	M1N22L26	26794	Full-length	DNA_pol_B_2 GIY-YIG Helicase_C RNase_T	NA	NA	NA	d__Bacteria;c__Chitinivibrionia;o__Chitinivibrionales;f__;g__	Bacteria; Pseudomonadota; Gammaproteobacteria; Pseudomonadales; Pseudomonadaceae; Pseudomonas	Haloalkaliphilic
M5	NODE_4_length_59279_cov_10.527083_cutoff_5_type_circular	M5N4L592	59279	Full-length	ART-PolyVal DNA_methylase DUF1351 DUF1353 DUF2303 DUF3799 DUF4376 DnaB_C HTH_24 LAGLIDADG_3 Peptidase_M15_3 RecA_dep_nuc RecT SSB Terminase_2 YdaS_antitoxin dUTPase	NA	NA	NA	d__Bacteria;c__Gammaproteobacteria;o__Halothiobacillales;f__Halothiobacillaceae;g__	Bacteria; Bacillota; Clostridia; Eubacteriales; Oscillospiraceae; Faecalibacterium	Halotolerant
M6	NODE_2_length_59279_cov_11.768596_cutoff_0_type_circular	M6N2L592	59279	Full-length	ART-PolyVal DNA_methylase DUF1351 DUF1353 DUF2303 DUF3799 DUF4376 DnaB_C HTH_24 LAGLIDADG_3 Peptidase_M15_3 RecA_dep_nuc RecT SSB Terminase_2 YdaS_antitoxin dUTPase	NA	NA	NA	d__Bacteria;c__Gammaproteobacteria;o__Halothiobacillales;f__Halothiobacillaceae;g__	Bacteria; Bacillota; Clostridia; Eubacteriales; Oscillospiraceae; Faecalibacterium	Halotolerant
M5	NODE_7_length_41695_cov_11.639699_cutoff_5_type_circular	M5N7L416	41695	Full-length	Bro-N DUF4376 HTH_31 HTH_31 Mu-like_Pro ParD Phage_CP76 Phage_integrase Phage_integrase Resolvase SLT Toprim_3	NA	NA	NA	d__Bacteria;c__Gammaproteobacteria;o__Xanthomonadales;f__Wenzhouxiangellaceae;g__Wenzhouxiangella	Bacteria; Pseudomonadota; Betaproteobacteria; Burkholderiales; Burkholderiaceae; Burkholderia	Marine sediments
M6	NODE_3_length_41722_cov_12.145931_cutoff_10_type_circular	M6N3L417	41722	Full-length	Bro-N DUF4376 HTH_31 HTH_31 Mu-like_Pro ParD Phage_CP76 Phage_integrase Phage_integrase Resolvase SLT Toprim_3	NA	NA	NA	d__Bacteria;c__Gammaproteobacteria;o__Xanthomonadales;f__Wenzhouxiangellaceae;g__Wenzhouxiangella	Bacteria; Pseudomonadota; Betaproteobacteria; Burkholderiales; Burkholderiaceae; Burkholderia	Marine sediments
M1	NODE_1_length_52138_cov_19.099479_cutoff_10_type_circular	M1N1L521	52138	Full-length	AAA_24 Asn_synthase DNA_methylase DNA_pol_A DUF1073 DUF1874 DUF2213 DUF2793 DUF669 Linocin_M18 MT-A70 Methyltransf_23 Methyltransf_25 Minor_capsid_3 PDDEXK_1 ParBc PhageMin_Tail Phage_Mu_F Pyr_excise SNF2_N Sulfotransfer_4 Toprim_2 UDG	NA	NA	NA	d__Bacteria;c__Gammaproteobacteria;o__XJ16;f__Halofilaceae;g__Halofilum	Bacteria; Pseudomonadota; Gammaproteobacteria; Vibrionales; Vibrionaceae; Vibrio	Marine solar saltern
M5	NODE_28_length_50934_cov_6.678273_cutoff_5_type_linears	M5N28L50	50934	Full-length	AAA_5 HHH_5 Hjc Peptidase_S78_2 Phage_portal Phage_tube_2 Terminase_3 VWA	NA	NA	NA	d__Bacteria;c__Gemmatimonadetes;o__KS3-K002;f__;g__	Archaea; Euryarchaeota; Halobacteria; Halobacteriales; Haloarculaceae; Haloarcula	Archaea
M6	NODE_4_length_51115_cov_7.045756_cutoff_0_type_circular	M6N4L511	51115	Full-length	AAA_5 HHH_5 Hjc Peptidase_S78_2 Phage_portal Phage_tube_2 Terminase_3 VWA	NA	NA	NA	d__Bacteria;c__Gemmatimonadetes;o__KS3-K002;f__;g__	Archaea; Euryarchaeota; Halobacteria; Halobacteriales; Haloarculaceae; Haloarcula	Archaea
C0	NODE_2_length_195648_cov_5.103687_cutoff_5_type_linears	C0N2L195	195648	Full-length	5_3_exonuc_N AAA_23 BNR Cob_adeno_trans Cob_adeno_trans Cob_adeno_trans Collagen Cpn10 Cys_rich_CWC DAGK_prokar DNA_ligase_A_M DNA_pol3_alpha DNA_pol3_alpha DNA_pol3_finger DUF2786 DUF932 DnaB_C Eco57I Epimerase Fer4_12 Flg_new Flg_new GPW_gp25 Gp23 HD_4 HNH_5 HSP20 HTH_36 Helicase_C IMPDH Lactamase_B Laminin_G_3 MGS MS_channel MUG113 Metallophos Metallophos_2 MethyltransfD12 MethyltransfD12 NADA…	NA	NA	NA	d__Bacteria;c__Halanaerobiia;o__Halanaerobiales;f__;g__	Bacteria; Bacteroidota; Bacteroidia; Bacteroidales; Rikenellaceae; Alistipes	Halophilic
M4	NODE_3_length_52731_cov_6.678294_cutoff_5_type_linears	M4N3L527	52731	Full-length	Cas_VVA1548 DnaB_C Head-tail_con N6_N4_Mtase Pentapeptide Phage_T7_tail Sigma70_r4_2 Tube YqaJ	NA	NA	NA	d__Bacteria;c__Phycisphaerae;o__Phycisphaerales;f__SM1A02;g__	Bacteria; Pseudomonadota; Gammaproteobacteria; Pseudomonadales; Pseudomonadaceae; Pseudomonas	Marine
M1	NODE_3_length_46169_cov_19.868099_cutoff_15_type_circular	M1N3L461	46169	Full-length	DnaB_C ERF EzrA HNH_3 Head-tail_con Intein_splicing Lipase_3 PG_binding_1 Phage_tail_APC Phg_2220_C ResIII SSB TROVE	NA	NA	NA	d__Bacteria;c__Rhodothermia;o__Rhodothermales;f__;g__	Bacteria; Bacteroidota; Bacteroidia; Bacteroidales; Rikenellaceae; Alistipes	Halophilic, thermophilic
D30	NODE_26_length_53399_cov_8.198209_cutoff_5_type_linears	D30N26L5	53399	Full-length	Big_5 Collagen DNA_pol_A DUF192 DUF192 DnaJ ERCC4 Glug Helicase_C_2 MAM PDDEXK_1 Peptidase_S8 Peptidase_S8 Phage_integrase	NA	NA	NA	d__Bacteria;c__Thermotogae;o__Petrotogales;f__;g__	Bacteria; Fusobacteriota; Fusobacteriia; Fusobacteriales; Fusobacteriaceae; Fusobacterium	Thermophilic
C0	NODE_1_length_56747_cov_3.923755_cutoff_0_type_circular	C0N1L567	56747	Full-length	AAA_23 ALP_N Amidase_3 Baseplate_J DNA_pol_A DUF2001 DUF2313 DUF2634 DUF5651 HK97-gp10_like HTH_17 HTH_23 LysM MCM Metallophos Phage_Mu_F Phage_TAC_5 Phage_cap_E Phage_prot_Gp6 Phage_sheath_1 ResIII SHOCT SMC_N	NA	NA	NA	d__Bacteria;c__Halanaerobiia;o__Halanaerobiales;f__CSSED10-376;g__	Bacteria; Bacillota; Clostridia; Eubacteriales; Clostridiaceae; Clostridium	Halophilic
C30	NODE_1_length_45057_cov_49.892566_cutoff_26_type_circular	C30N1L45	45057	Full-length	AAA_18 ADPrib_exo_Tox Adenylsucc_synt Baseplate_J DNA_pol_A DUF1073 DUF2184 DUF2213 DUF2612 DUF3277 DUF3383 DUF4054 DUF5675 DnaB_C Gp138_N LPD11 PDDEXK_1 Terminase_6 Toprim_N	NA	NA	NA	NA	Bacteria; Actinomycetota; Actinomycetes; Micromonosporales; Micromonosporaceae; Salinispora	Marine sediments
M1	NODE_6_length_53575_cov_7.391034_cutoff_5_type_linears	M1N6L535	53575	Full-length	DNA_methylase DNA_pol_A MT-A70 ParBc Peptidase_S49 PhageMin_Tail Phage_portal_2 Phage_tube_2 RNase_T SNF2_N Terminase_GpA Thy1	NA	NA	NA	NA	Bacteria; Bacillota; Clostridia; Eubacteriales; Desulfotomaculaceae; Desulfotomaculum	Sulfate reduction
M1	NODE_8_length_48312_cov_8.535063_cutoff_5_type_circular	M1N8L483	48312	Full-length	AAA_24 DNA_ligase_OB_2 DNA_pol_A DUF3987 DUF5309 Epimerase Glycos_transf_2 LPD23 N6_N4_Mtase PDDEXK_1 Peptidase_M15_4 dCMP_cyt_deam_1	NA	NA	NA	NA	Bacteria; Deinococcota; Deinococci; Thermales; Thermaceae; Thermus	Thermophilic
M5	NODE_19_length_71312_cov_5.456206_cutoff_5_type_linears	M5N19L71	71312	Full-length	B_solenoid_ydck Cob_adeno_trans Cpn10 DNA_pol_A HATPase_c_3 Laminin_G_3 MAF_flag10 MazG Mu-like_gpT Pentapeptide Pentapeptide Pentapeptide Peptidase_M15_4 Phage_endo_I Proteasome Pyr_excise Radical_SAM Ribonuc_red_lgC RtcB SLT TROVE Terminase_6C Thioredoxin Toprim_2 dCMP_cyt_deam_1	NA	NA	NA	NA	Bacteria; Pseudomonadota; Alphaproteobacteria; Caulobacterales; Caulobacteraceae; Caulobacter	Oligotrophic
M6	NODE_6_length_71444_cov_6.303911_cutoff_5_type_linears	M6N6L714	71444	Full-length	B_solenoid_ydck Cob_adeno_trans Cpn10 DNA_pol_A HATPase_c_3 Laminin_G_3 MAF_flag10 MazG Mu-like_gpT Pentapeptide Pentapeptide Pentapeptide Peptidase_M15_4 Phage_endo_I Proteasome Pyr_excise RNase_H_2 Radical_SAM Ribonuc_red_lgC RtcB SLT TROVE Terminase_6C Thioredoxin Toprim_2 dCMP_cyt_deam_1	NA	NA	NA	NA	Bacteria; Pseudomonadota; Alphaproteobacteria; Caulobacterales; Caulobacteraceae; Caulobacter	Oligotrophic
D50	NODE_3_length_71897_cov_4.543235_cutoff_0_type_circular	D50N3L71	71897	Full-length	2_5_RNA_ligase2 ASCH BppU_N DUF1874 DUF4031 DUF5131 DnaB_C HNH_3 HTH_17 HTH_3 HTH_36 LPD29 Phage_Mu_F Phage_portal Phage_tube_2 R2K_3 Ribonuc_red_lgC RusA TMP_2 YAcAr dUTPase	NA	NA	NA	d__Bacteria;c__Brocadiae;o__SM23-32;f__SM23-32;g__B1Sed10-231	Bacteria; Pseudomonadota; Alphaproteobacteria; Hyphomicrobiales; Methylobacteriaceae; Methylobacterium	-
M1	NODE_2_length_68187_cov_48.986012_cutoff_15_type_circular	M1N2L681	68187	Full-length	Amidase_2 Bac_DnaA_C Cpn10 DNA_pol_B_exo2 DUF1937 DUF5664 DnaB_C HNH_3 HTH_3 KilA-N LRR_4 N6_N4_Mtase OrfB_IS605 SSB UspA1_rep YqaJ	NA	NA	d_Bacteria;p_Bacteroidota;c_Bacteroidia;o_Bacteroidales;f_Prolixibacteraceae;g_Prolixibacter	NA	Bacteria; Pseudomonadota; Alphaproteobacteria; Hyphomicrobiales; Nitrobacteraceae; Bradyrhizobium	-
M4	NODE_1_length_42773_cov_8.077569_cutoff_5_type_circular	M4N1L427	42773	Full-length	Big_13 DUF2190 DnaJ Laminin_G_3 Mu-like_gpT ParBc PhageMin_Tail Phage_portal_2 Phage_tube_2 Resolvase Terminase_GpA	NA	NA	d_Bacteria;p_Proteobacteria;c_Gammaproteobacteria;o_Enterobacteriales;f_Enterobacteriaceae;g_Klebsiella	d__Bacteria;c__SZUA-567;o__SZUA-567;f__;g__	Bacteria; Actinomycetota; Actinomycetes; Pseudonocardiales; Pseudonocardiaceae; Actinoalloteichus	-
C50	NODE_68_length_13115_cov_18.546119_cutoff_5_type_linears	C50N68L1	13115	Full-length	DNA_pol_B_2	NA	NA	NA	d__Bacteria;c__Bacteroidia;o__Bacteroidales;f__UBA12077;g__	Bacteria; Bacillota; Bacilli; Bacillales; Bacillaceae; Bacillus	-
C50	NODE_1_length_47015_cov_33.747611_cutoff_26_type_circular	C50N1L47	47015	Full-length	AAA_24 DNA_ligase_OB DNA_pol_A DUF1353 DUF3987 DUF5309 HTH_3 Laminin_G_3 PDDEXK_1 ParBc	NA	NA	NA	d__Bacteria;c__Dehalococcoidia;o__GIF9;f__AB-539-J10;g__	Bacteria; Pseudomonadota; Gammaproteobacteria; Pseudomonadales; Pseudomonadaceae; Pseudomonas	-
D30	NODE_34_length_46980_cov_5.620152_cutoff_5_type_linears	D30N34L4	46980	Full-length	AAA_24 AAA_5 CobT_C DNA_pol_A DUF1566 DUF3987 HTH_17 Metallophos PDDEXK_1 Phage_integrase Sigma70_r4	NA	NA	NA	d__Bacteria;c__Dehalococcoidia;o__SZUA-161;f__SpSt-899;g__	Bacteria; Bacillota; Clostridia; Eubacteriales; Lachnospiraceae; Roseburia	-
D50	NODE_1_length_47665_cov_6.446843_cutoff_5_type_circular	D50N1L47	47665	Full-length	AAA_24 DNA_pol_A DNA_pol_A DUF1937 DUF3987 DUF5309 HNH_3 N6_N4_Mtase PDDEXK_1 UDG	NA	NA	NA	d__Bacteria;c__Dehalococcoidia;o__SZUA-161;f__SpSt-899;g__	Bacteria; Pseudomonadota; Gammaproteobacteria; Pseudomonadales; Pseudomonadaceae; Pseudomonas	-
C0	NODE_11_length_5637_cov_3.112704_cutoff_0_type_circular	C0N11L56	5637	Full-length	HTH_26 Viral_Rep	NA	NA	NA	d__Bacteria;c__JS1;o__SB-45;f__UBA6794;g__	Bacteria; Pseudomonadota; Gammaproteobacteria; Pseudomonadales; Pseudomonadaceae; Pseudomonas	-
D50	NODE_5_length_51040_cov_26.375189_cutoff_0_type_circular	D50N5L51	51040	Full-length	AAA_24 CTP_transf_like DNA_pol_A DUF3310 Laminin_G_3 LicD MazG Methyltransf_23 Mu-like_gpT N6_N4_Mtase PDDEXK_1 Peptidase_M15_3	NA	NA	NA	d__Bacteria;c__Myxococcia;o__SLRQ01;f__SLRQ01;g__SKWY01	Bacteria; Pseudomonadota; Gammaproteobacteria; Vibrionales; Vibrionaceae; Vibrio	-
M1	NODE_1_length_51634_cov_39.537092_cutoff_33_type_circular	M1N1L516	51634	Full-length	AAA_24 Collar DNA_pol_A DUF3987 DUF5664 HTH_31 MazG Metallophos Mtd_N Mu-like_gpT PDDEXK_1 Peptidase_M20 Peptidase_M23 Phage_tail_APC Ribonuc_red_lgC	NA	NA	NA	d__Bacteria;c__SLGR01;o__;f__;g__	Bacteria; Pseudomonadota; Gammaproteobacteria; Vibrionales; Vibrionaceae; Vibrio	-
M1	NODE_12_length_37362_cov_9.851215_cutoff_5_type_circular	M1N12L37	37362	Full-length	DUF1320 DUF2190 DUF935 HTH_3 LTD Laminin_G_3 N6_N4_Mtase Pentapeptide_3 PhageMin_Tail Sigma70_r4 Sipho_Gp157	NA	NA	NA	d__Bacteria;c__UBA6919;o__UBA6919;f__;g__	Bacteria; Bacillota; Clostridia; Eubacteriales; Clostridiaceae; Clostridium	-
M1	NODE_10_length_42603_cov_12.018457_cutoff_5_type_circular	M1N10L42	42603	Full-length	Amidase_3 BNR_2 DUF1064 DUF2190 DUF3168 DUF5763 DnaB_C ERF HK97-gp10_like HNH HTH_3 MUG113 Mu-like_gpT NLPC_P60 Phage_Mu_F Phage_TTP_12 Phage_rep_org_N RVT_1 SSB	NA	NA	NA	NA	Bacteria; Actinomycetota; Actinomycetes; Actinomycetales; Actinomycetaceae; Actinomyces	-
M1	NODE_3_length_88546_cov_20.232235_cutoff_5_type_circular	M1N3L885	88546	Full-length	3D Amidase_2 CSD CarboxypepD_reg DNA_methylase DNA_pol3_beta DNA_pol3_delta2 DNA_pol3_delta2 DNA_pol_A DNA_pol_A DUF5658 DnaB_C Fer4_12 Glutaredoxin HNH_3 IstB_IS21 Metallophos N6_N4_Mtase N6_N4_Mtase N6_N4_Mtase NRDD N_methyl Peptidase_S78_2 PhageMin_Tail Phage_Mu_F Phage_capsid Phage_holin_4_1 Phage_portal Phage_tube_2 Pyr_excise RecA SNF2_N Sigma70_r4 Terminase_6 Thymidylate_kin Toprim_2 WD40 …	NA	NA	NA	NA	Bacteria; Bacillota; Bacilli; Bacillales; Bacillaceae; Bacillus	-
C0	NODE_2_length_37444_cov_40.296005_cutoff_26_type_circular	C0N2L374	37444	Full-length	AAA_24 Amidase_2 DNA_pol_A DUF3987 HTH_3 N6_N4_Mtase PDDEXK_1 Zn-ribbon_8	NA	NA	NA	NA	Bacteria; Bacillota; Clostridia; Eubacteriales; Lachnospiraceae; Roseburia	-
D0	NODE_1_length_65573_cov_65.222428_cutoff_20_type_circular	D0N1L65a	65573	Full-length	AP2 Acetyltransf_8 Bro-N DNA_pol_A DUF2829 DUF4043 DUF5051 DUF5664 HTH_17 P22_portal PDDEXK_1 Phage_integrase Phage_lysozyme Ribonuc_red_lgC SNF2_N SNase Terminase_6 ThiF Thy1	NA	NA	NA	NA	Bacteria; Bacillota; Clostridia; Eubacteriales; Lachnospiraceae; Roseburia	-
D0	NODE_1_length_65573_cov_65.222428_cutoff_26_type_circular	D0N1L65b	65573	Full-length	AP2 Acetyltransf_8 Bro-N DNA_pol_A DUF2829 DUF4043 DUF5051 DUF5664 HTH_17 P22_portal PDDEXK_1 Phage_integrase Phage_lysozyme Ribonuc_red_lgC SNF2_N SNase Terminase_6 ThiF Thy1	NA	NA	NA	NA	Bacteria; Bacillota; Clostridia; Eubacteriales; Lachnospiraceae; Roseburia	-
M5	NODE_2_length_65995_cov_6.684445_cutoff_5_type_circular	M5N2L659	65995	Full-length	Acetyltransf_8 Bro-N DNA_pol_A DUF1353 DUF2829 DUF4043 DUF5051 DUF5664 HTH_17 P22_portal PDDEXK_1 Phage_integrase Phage_lysozyme Ribonuc_red_lgC SNF2_N SNase Terminase_6 ThiF Thy1	NA	NA	NA	NA	Bacteria; Bacillota; Clostridia; Eubacteriales; Lachnospiraceae; Roseburia	-
M6	NODE_1_length_65426_cov_7.789093_cutoff_5_type_circular	M6N1L654	65426	Full-length	Acetyltransf_8 Bro-N DNA_pol_A DUF1353 DUF2829 DUF4043 DUF5051 DUF5664 HTH_17 P22_portal PDDEXK_1 Phage_integrase Phage_lysozyme Ribonuc_red_lgC SNF2_N SNase Terminase_6 ThiF Thy1	NA	NA	NA	NA	Bacteria; Bacillota; Clostridia; Eubacteriales; Lachnospiraceae; Roseburia	-
M1	NODE_13_length_34857_cov_13.795854_cutoff_5_type_circular	M1N13L34	34857	Full-length	Cpn60_TCP1 HTH_36 IstB_IS21 NinG SLT_3 Terminase_3 YqaJ	NA	NA	NA	NA	Bacteria; Bacteroidota; Bacteroidia; Bacteroidales; Prevotellaceae; Prevotella	-
M5	NODE_29_length_49271_cov_8.653182_cutoff_5_type_linears	M5N29L49	49271	Full-length	DNA_methylase DNA_pol_A ParBc Peptidase_S49 PhageMin_Tail Phage_portal_2 Phage_tube_2 RNase_T SNF2_N Terminase_GpA Thy1	NA	NA	NA	NA	Bacteria; Bacteroidota; Bacteroidia; Bacteroidales; Prevotellaceae; Prevotella	-
M6	NODE_11_length_48589_cov_10.254137_cutoff_5_type_linears	M6N11L48	48589	Full-length	DNA_methylase DNA_pol_A ParBc Peptidase_S49 PhageMin_Tail Phage_portal_2 Phage_tube_2 RNase_T SNF2_N Terminase_GpA Thy1	NA	NA	NA	NA	Bacteria; Bacteroidota; Bacteroidia; Bacteroidales; Prevotellaceae; Prevotella	-
M1	NODE_14_length_32962_cov_11.571707_cutoff_5_type_circular	M1N14L32	32962	Full-length	Acetyltransf_1 Amidase_2 Glycos_transf_2 Laminin_G_3 Peptidase_S78_2 Terminase_6C fn3	NA	NA	NA	NA	Bacteria; Bacteroidota; Bacteroidia; Bacteroidales; Rikenellaceae; Alistipes	-
D50	NODE_1_length_160425_cov_7.452501_cutoff_5_type_linears	D50N1L16	160425	Full-length	AAA_23 Acetyltransf_1 Acid_phosphat_B Baseplate_J CxxCxxCC DNA_pol_A DUF2201_N DUF559 DUF559 DUF853 Dam DegT_DnrJ_EryC1 DnaB_C DnaJ Endonuclease_7 Epimerase HNH_3 HNH_5 Hom_end_hint IMPDH InPase LAGLIDADG_3 Metallophos Metallophos Metallophos PI3_PI4_kinase ParBc Pep_deformylase Peptidase_M10 Peptidase_M23 RNR_Alpha RNase_HII RecA Terminase_GpA Thy1 Trypsin_2 Zn-ribbon_8 dUTPase gp32 zf-CHC2	NA	NA	NA	NA	Bacteria; Bacteroidota; Bacteroidia; Bacteroidales; Tannerellaceae; Parabacteroides	-
M1	NODE_5_length_72713_cov_5.595955_cutoff_0_type_circular	M1N5L727	72713	Full-length	Amidase_2 DNA_ligase_OB_2 DNA_pol_A DnaJ_CXXCXGXG GerE MethyltransfD12 P22_CoatProtein ParBc ParBc PhageMin_Tail RNase_H RNase_T Terminase_GpA UvrD-helicase	NA	NA	NA	NA	Bacteria; Cyanobacteriota; Cyanophyceae; Pleurocapsales; Dermocarpellaceae; Stanieria	-
D50	NODE_4_length_65433_cov_14.144244_cutoff_0_type_circular	D50N4L65	65433	Full-length	Amidase_2 DUF3268 DUF4043 DUF4224 DnaT HNH_3 HTH_31 HTH_31 InPase KTSC Laminin_G_3 Methyltransf_11 P22_portal Phage_ABA_S Phage_integrase SpoU_methylase Terminase_2	NA	NA	NA	NA	Bacteria; Pseudomonadota; Betaproteobacteria; Burkholderiales; Burkholderiaceae; Burkholderia	-
C50	NODE_6_length_67694_cov_5.028313_cutoff_5_type_linears	C50N6L67	67694	Full-length	DNA_pol_A DUF2695 DUF4043 DUF5051 Fic HD_2 HTH_31 Intein_splicing Lar_restr_allev Metallophos_2 PDDEXK_1 Peptidase_M28 RNA_ligase ResIII RlaP SLT T4_gp9_10 Trypsin_2	NA	NA	NA	NA	Bacteria; Pseudomonadota; Betaproteobacteria; Burkholderiales; Comamonadaceae; Acidovorax	-
M1	NODE_1_length_37453_cov_28.998366_cutoff_26_type_circular	M1N1L374	37453	Full-length	23S_rRNA_IVP AntA DUF1064 DUF2163 DUF2460 DUF3799 DUF739 GIY-YIG Glyco_hydro_108 HK97-gp10_like HNH IstB_IS21 NLPC_P60 Peptidase_S24 Peptidase_S78 Phage-tail_3 Phage_capsid Phage_holin_4_1 Phage_integrase Phage_portal Phg_2220_C RVT_1 RecT SSB Terminase_1	NA	NA	NA	NA	Bacteria; Pseudomonadota; Gammaproteobacteria; Moraxellales; Moraxellaceae; Acinetobacter	-
C50	NODE_2_length_48505_cov_12.809996_cutoff_5_type_circular	C50N2L48	48505	Full-length	AAA_24 Amidase_2 CSD DNA_pol_A DUF3987 DUF5309 HNH HTH_3 N6_N4_Mtase PDDEXK_1 UDG	NA	NA	NA	NA	Bacteria; Pseudomonadota; Gammaproteobacteria; Pseudomonadales; Pseudomonadaceae; Pseudomonas	-
M1	NODE_53_length_3023_cov_2.668508_cutoff_0_type_circular	M1N53L30	3023	Full-length	Viral_Rep	NA	NA	NA	NA	Bacteria; Pseudomonadota; Gammaproteobacteria; Pseudomonadales; Pseudomonadaceae; Pseudomonas	-
M1	NODE_6_length_58440_cov_11.943820_cutoff_5_type_circular	M1N6L584	58440	Full-length	AAA_33 Cro DNA_methylase DNA_pol_A DUF1508 DUF2800 DUF5309 HD_2 Hint_2 LPD38 PKD_4 ResIII VRR_NUC	NA	NA	NA	NA	Bacteria; Pseudomonadota; Gammaproteobacteria; Pseudomonadales; Pseudomonadaceae; Pseudomonas	-
M6	NODE_1_length_49572_cov_31.868986_cutoff_10_type_circular	M6N1L495	49572	Full-length	5_3_exonuc_N Amidoligase_2 Bacteriocin_IIc COOH-NH2_lig Cpn10 DNA_pol_A DUF3310 DnaB_C GATase_6 GGACT MazG Metallophos Mu-like_gpT Phage_endo_I Phage_tail_APC Pyr_excise Ribonuc_red_lgC Ribonuc_red_lgC Thy1 YAcAr	NA	NA	NA	NA	Bacteria; Pseudomonadota; Gammaproteobacteria; Pseudomonadales; Pseudomonadaceae; Pseudomonas	-
C50	NODE_1_length_44652_cov_28.530803_cutoff_20_type_circular	C50N1L44	44652	Full-length	AAA_24 Beta_helix DNA_pol_A DUF3310 GARS_A GP88 LAGLIDADG_3 PDDEXK_1 Ribonuc_red_lgC UDG VirE	NA	NA	NA	NA	Bacteria; Pseudomonadota; Gammaproteobacteria; Vibrionales; Vibrionaceae; Vibrio	-
C50	NODE_2_length_44626_cov_28.532057_cutoff_26_type_circular	C50N2L44	44626	Full-length	AAA_24 Beta_helix DNA_pol_A DUF3310 GARS_A GP88 LAGLIDADG_3 PDDEXK_1 Ribonuc_red_lgC UDG VirE	NA	NA	NA	NA	Bacteria; Pseudomonadota; Gammaproteobacteria; Vibrionales; Vibrionaceae; Vibrio	-
D0	NODE_3_length_38384_cov_4.891549_cutoff_0_type_circular	D0N3L383	38384	Full-length	ArdA DNA_pol_A GTA_holin_3TM Laminin_G_3 P22_CoatProtein P22_Tail-4 P22_portal Peptidase_M23 Phage_stabilise Prim-Pol SNF2_N Terminase_2 Terminase_3	NA	NA	NA	NA	Bacteria; Pseudomonadota; Gammaproteobacteria; Vibrionales; Vibrionaceae; Vibrio	-
M2	NODE_1_length_47843_cov_19.902108_cutoff_15_type_circular	M2N1L478	47843	Full-length	AAA_24 DNA_pol_A DUF3987 GARS_A Mu-like_gpT N6_N4_Mtase PDDEXK_1	NA	NA	NA	NA	Bacteria; Pseudomonadota; Gammaproteobacteria; Vibrionales; Vibrionaceae; Vibrio	-
C0	NODE_12_length_5513_cov_100.202934_cutoff_0_type_circular	C0N12L55	5513	Full-length	Microvir_H Microvir_J Phage_C Phage_F Phage_G Phage_GPA gpD	1.005	NA	NA	NA	d__Bacteria;c__Anaerolineae;o__SBR1031;f__A4b;g__J038	Bacteria; Pseudomonadota; Gammaproteobacteria; Enterobacterales; Enterobacteriaceae; Escherichia	-
D0	NODE_11_length_5513_cov_395.868734_cutoff_0_type_circular	D0N11L55	5513	Full-length	Microvir_H Microvir_J Phage_C Phage_F Phage_G Phage_GPA gpD	0.989	NA	NA	NA	d__Bacteria;c__Bacteroidia;o__Bacteroidales;f__BBW3;g__UBA5261	Bacteria; Pseudomonadota; Gammaproteobacteria; Enterobacterales; Enterobacteriaceae; Escherichia	-
M1	NODE_21_length_5513_cov_502.249722_cutoff_0_type_circular	M1N21L55	5513	Full-length	Microvir_H Microvir_J Phage_C Phage_F Phage_G Phage_GPA gpD	1.005	NA	NA	NA	d__Bacteria;c__Anaerolineae;o__SBR1031;f__A4b;g__J038	Bacteria; Pseudomonadota; Gammaproteobacteria; Enterobacterales; Enterobacteriaceae; Escherichia	-
M2	NODE_8_length_5513_cov_6647.304307_cutoff_0_type_circular	M2N8L551	5513	Full-length	Microvir_H Microvir_J Phage_C Phage_F Phage_G Phage_GPA gpD	1.005	NA	NA	NA	d__Bacteria;c__Anaerolineae;o__SBR1031;f__A4b;g__J038	Bacteria; Pseudomonadota; Gammaproteobacteria; Enterobacterales; Enterobacteriaceae; Escherichia	-
M5	NODE_13_length_5513_cov_405.167843_cutoff_0_type_circular	M5N13L55	5513	Full-length	Microvir_H Microvir_J Phage_C Phage_F Phage_G Phage_GPA gpD	1.005	NA	NA	NA	d__Bacteria;c__Anaerolineae;o__SBR1031;f__A4b;g__J038	Bacteria; Pseudomonadota; Gammaproteobacteria; Enterobacterales; Enterobacteriaceae; Escherichia	-
M6	NODE_18_length_5513_cov_1483.672670_cutoff_0_type_circular	M6N18L55	5513	Full-length	Microvir_H Microvir_J Phage_C Phage_F Phage_G Phage_GPA gpD	0.989	NA	NA	NA	d__Bacteria;c__Bacteroidia;o__Bacteroidales;f__BBW3;g__UBA5261	Bacteria; Pseudomonadota; Gammaproteobacteria; Enterobacterales; Enterobacteriaceae; Escherichia	-
