# Supplementary material for: Comparative evaluation of bioinformatic tools for virus-host prediction and their application to a highly diverse community in the Cuatro Ciénegas Basin, Mexico
Source: PLoS One. 2024 Feb 1;19(2):e0291402. doi: 10.1371/journal.pone.0291402 (PMC10833507; doi:10.1371/journal.pone.0291402)
Supplement: S5 File — It contains two tables. The first table shows the genus-level host predictions made by each tool for each archaea virus. False positive predictions are highlighted in red, while true positive predictions are highlighted in green. The second table shows the prediction statistics including precision, sensitivity and F1_score. (XLSX) [file pone.0291402.s005.xlsx]

## Sheet: Hoja1
Virus acc	Actual host genus	CrisprCustomDB	VirHostMatcher-Net_0.95	RaFAH	VirHostMatcher_0.25	VirHostMatcher-Net	VirHostMatcher	WIsH	PHP
NC_020998	Haloarcula	NA	Haloarcula	Haloarcula	Haloarcula	Haloarcula	Haloarcula	Haloarcula	Haloarcula
NC_023585	Saccharolobus	Saccharolobus	Sulfolobus	Saccharolobus	Saccharolobus	Sulfolobus	Saccharolobus	Saccharolobus	Saccharolobus
NC_023592	Haloarcula	NA	NA	Haloarcula	NA	Haloarcula	Haloarcula	Haloarcula	Haloarcula
NC_028256	Aeropyrum	NA	Aeropyrum	NA	Aeropyrum	Aeropyrum	Aeropyrum	Aeropyrum	Aeropyrum
NC_028268	Aeropyrum	Aeropyrum	Aeropyrum	Aeropyrum	Aeropyrum	Aeropyrum	Aeropyrum	Aeropyrum	Aeropyrum
NC_036595	Aeropyrum	NA	Aeropyrum	NA	Aeropyrum	Aeropyrum	Aeropyrum	Aeropyrum	Aeropyrum
NC_043030	Aeropyrum	NA	NA	NA	NA	Aeropyrum	Aeropyrum	Aeropyrum	Aeropyrum
Tool	Number of virus-host pairs	Total predictions	TP	FP	NA	Precision	Sensitivity	F1
CrisprCustomDB	7	2	2	0	5	1	0.285714	0.444444
VirHostMatcher-Net_0.95	7	5	4	1	2	0.8	0.571429	0.666667
RaFAH	7	4	4	0	3	1	0.571429	0.727273
VirHostMatcher_0.25	7	5	5	0	2	1	0.714286	0.833333
VirHostMatcher-Net	7	7	6	1	0	0.857143	0.857143	0.857143
VirHostMatcher	7	7	7	0	0	1	1	1
WIsH	7	7	7	0	0	1	1	1
PHP	7	7	7	0	0	1	1	1
